# Supplementary material for: Whole-genome sequencing reveals adaptations of hairy-footed jerboas (Dipus, Dipodidae) to diverse desert environments
Source: BMC Biol. 2023 Aug 30;21:182. doi: 10.1186/s12915-023-01680-5 (PMC10469962; doi:10.1186/s12915-023-01680-5)
Supplement: Supplementary file 1 — Additional file 1: Table s1. Sampling information of 83 Dipus jerboas. Table s2. Definition of the environment types and the Dipus individuals living in these environments. Table s3. Sequencing information of 83 Dipus samples and one long-eared jerboa, Euchoreutes naso. Table s4. Summary information for SnpEff annotation of Dipus population genomic variants. Table s5. Pairwise FST values among the three Dipus species and eight populations. Table s6. Summary of f3-statistic. Table s7. Path sampling results for species delimitation analyses. Table s8. Genes under positive selection in D. sowerbyi from high altitude deserts. Table s9. GO enrichment result of PSGs in D. sowerbyi individuals from high-altitude deserts. Table s10. Allele frequency statistics of seven missense mutations of ATR gene. Table s11. Genes under positive selection in D. sowerbyi from hyper-arid deserts. Table s12. GO enrichment result of PSGs in D. sowerbyi individuals from hyper-arid deserts. Table s13. Allele frequency statistics of six missense mutations of Dmxl2 gene. Table s14. Genes under positive selection in D. sowerbyi from arid deserts. Table s15. GO enrichment result of PSGs in D. sowerbyi individuals from arid deserts. Table s16. KEGG pathways enrichment result of PSGs in D. sowerbyi individuals from arid desert. Table s17. Mouse phenotype enrichment of 203 PSGs in D. sowerbyi from arid deserts. Table s18. Summary of the GO categories of the candidate genes associated with energy homeostasis and hypertonicity adaptation. [file 12915_2023_1680_MOESM1_ESM.xlsx]

## Sheet: Table s1
Supplementary Table s1. Sampling information of 83 Dipus jerboas.
Species	Sample size	Sample areas	Abbreviation	Sample ID	Locality	Altitude(m)	Precipitation(mm)
Dipus sowerbyi	57	Horqin Sandy Land	HRQ	HRQ1	Baicheng, Jilin	162 (Low-altitude)	438.76 (Semi-desert)
		Horqin Sandy Land	HRQ	HRQ2	Hinggan League, Inner Mongolia	325 (Low-altitude)	383.47 (Semi-desert)
		Horqin Sandy Land	HRQ	HRQ3	Hinggan League, Inner Mongolia	325 (Low-altitude)	383.47 (Semi-desert)
		Horqin Sandy Land	HRQ	HRQ4	Hinggan League, Inner Mongolia	325 (Low-altitude)	406 (Semi-desert)
		Horqin Sandy Land	HRQ	HRQ5	Tongliao, Inner Mongolia	237 (Low-altitude)	406 (Semi-desert)
		Horqin Sandy Land	HRQ	HRQ6	Tongliao, Inner Mongolia	237 (Low-altitude)	406 (Semi-desert)
		Horqin Sandy Land	HRQ	HRQ7	Tongliao, Inner Mongolia	237 (Low-altitude)	406 (Semi-desert)
		Horqin Sandy Land	HRQ	HRQ8	Tongliao, Inner Mongolia	237 (Low-altitude)	406 (Semi-desert)
		Horqin Sandy Land	HRQ	HRQ9	Tongliao, Inner Mongolia	237 (Low-altitude)	406 (Semi-desert)
		Gobi Desert	GOB	BDJ1	Zhangye, Gansu	1318	138.9 (Arid desert)
		Gobi Desert	GOB	BDJ2	Zhangye, Gansu	1318	138.9 (Arid desert)
		Gobi Desert	GOB	BDJ3	Zhangye, Gansu	1318	138.9 (Arid desert)
		Gobi Desert	GOB	BDJ4	Alxa League, Inner Mongolia	1234	95.22 (Arid desert)
		Gobi Desert	GOB	BDJ5	Alxa League, Inner Mongolia	1234	95.22 (Arid desert)
		Gobi Desert	GOB	BDJ6	Alxa League, Inner Mongolia	1234	95.22 (Arid desert)
		Gobi Desert	GOB	EJN1	ejina, Inner Mongolia	951	33.51 (Hyper-arid)
		Gobi Desert	GOB	EJN2	ejina, Inner Mongolia	937	33.51 (Hyper-arid)
		Gobi Desert	GOB	EJN3	ejina, Inner Mongolia	900	34.47 (Hyper-arid)
		Gobi Desert	GOB	HSD1	Erenhot, Inner Mongolia	1138	169.37 (Arid desert)
		Gobi Desert	GOB	HSD2	Erenhot, Inner Mongolia	1138	169.37 (Arid desert)
		Gobi Desert	GOB	HSD3	Erenhot, Inner Mongolia	1138	169.37 (Arid desert)
		Gobi Desert	GOB	HSD4	Erenhot, Inner Mongolia	958	169.37 (Arid desert)
		Gobi Desert	GOB	HSD5	Erenhot, Inner Mongolia	958	169.37 (Arid desert)
		Gobi Desert	GOB	HSD6	Darhan Muminggan, Inner Mongolia	1279	166.3 (Arid desert)
		Gobi Desert	GOB	HSD7	Darhan Muminggan, Inner Mongolia	1279	166.3 (Arid desert)
		Gobi Desert	GOB	HSD8	Darhan Muminggan, Inner Mongolia	1279	166.3 (Arid desert)
		Gobi Desert	GOB	HTP1	Wulatehouqi, Inner Mongolia	1543	144.19 (Arid desert)
		Gobi Desert	GOB	HTP2	Wulatehouqi, Inner Mongolia	1543	144.19 (Arid desert)
		Gobi Desert	GOB	HTP3	Bayan Nur, Inner Mongolia	1063	140.8 (Arid desert)
		Gobi Desert	GOB	YWC1	Hami, Xinjiang	1471	68.21 (Hyper-arid)
		Gobi Desert	GOB	YWC2	Hami, Xinjiang	1471	68.21 (Hyper-arid)
		Gobi Desert	GOB	YWC3	Hami, Xinjiang	1471	68.21 (Hyper-arid)
		Bosten Lake region	BST	BST1	Qarasahr, Xinjiang	1161	85.12 (Arid desert)
		Bosten Lake region	BST	BST2	Qarasahr, Xinjiang	1161	85.12 (Arid desert)
		Bosten Lake region	BST	BST3	Qarasahr, Xinjiang	1161	85.12 (Arid desert)
		Bosten Lake region	BST	BST4	Qarasahr, Xinjiang	1161	85.12 (Arid desert)
		Bosten Lake region	BST	BST5	Qarasahr, Xinjiang	1161	85.12 (Arid desert)
		Bosten Lake region	BST	BST6	Qarasahr, Xinjiang	1161	85.12 (Arid desert)
		Bosten Lake region	BST	BST7	Heshuo, Xinjiang	1106	94.96 (Arid desert)
		Bosten Lake region	BST	BST8	Heshuo, Xinjiang	1106	94.96 (Arid desert)
		Mu Us Desert	MUS	MWS1	Ordos, Inner Mongolia	1323	367.38 (Semi-desert)
		Mu Us Desert	MUS	MWS2	Ordos, Inner Mongolia	1323	367.38 (Semi-desert)
		Mu Us Desert	MUS	MWS3	Ordos, Inner Mongolia	1323	367.38 (Semi-desert)
		Mu Us Desert	MUS	MWS4	Ordos, Inner Mongolia	1323	367.38 (Semi-desert)
		Mu Us Desert	MUS	MWS5	Ordos, Inner Mongolia	1323	367.38 (Semi-desert)
		Mu Us Desert	MUS	MWS6	Ordos, Inner Mongolia	1323	367.38 (Semi-desert)
		Mu Us Desert	MUS	MWS7	Ordos, Inner Mongolia	1323	367.38 (Semi-desert)
		Mu Us Desert	MUS	MWS8	Ordos, Inner Mongolia	1323	367.38 (Semi-desert)
		Eastern-Qaidam	EQM	QDME1	Haixi, Qinghai	3218 (High-altitude)	82.89 (Arid desert)
		Eastern-Qaidam	EQM	QDME2	Haixi, Qinghai	3218 (High-altitude)	82.89 (Arid desert)
		Eastern-Qaidam	EQM	QDME3	Haixi, Qinghai	3218 (High-altitude)	82.89 (Arid desert)
		Eastern-Qaidam	EQM	QDME4	Gonghe County, Qinghai	2914 (High-altitude)	381.02 (Semi-desert)
		Eastern-Qaidam	EQM	QDME5	Gonghe County, Qinghai	2914 (High-altitude)	374.83 (Semi-desert)
		Eastern-Qaidam	EQM	QDME6	Gonghe County, Qinghai	2918 (High-altitude)	374.83 (Semi-desert)
		Eastern-Qaidam	EQM	QDME7	Delhi city, Qinghai	2930 (High-altitude)	168.72 (Arid desert)
		Eastern-Qaidam	EQM	QDME8	Delhi city, Qinghai	2930 (High-altitude)	168.72 (Arid desert)
		Eastern-Qaidam	EQM	QDME9	Delhi city, Qinghai	2930 (High-altitude)	168.72 (Arid desert)
Dipus sagitta	9	Junggar Basin	JGR	JGR1	Habahe, Altay, Xinjiang	488	244.83
		Junggar Basin	JGR	JGR2	Habahe, Altay, Xinjiang	488	244.83
		Junggar Basin	JGR	JGR3	Habahe, Altay, Xinjiang	488	244.83
		Junggar Basin	JGR	JGR4	Fuhai, Altay, Xinjiang	551	156.88
		Junggar Basin	JGR	JGR5	Fuhai, Altay, Xinjiang	562	196.8
		Junggar Basin	JGR	JGR6	Fuhai, Altay, Xinjiang	548	156.88
		Junggar Basin	JGR	JGR7	buerjin, Altay, Xinjiang	480	141.08
		Junggar Basin	JGR	JGR8	Kelamayi, Xinjiang	318	131.44
		Junggar Basin	JGR	JGR9	Kelamayi, Xinjiang	318	131.44
Dipus deasyi	17	Western-Qaidam	WQM	QDMW1	Mangya,Qinghai	2880	50.7
		Western-Qaidam	WQM	QDMW2	Mangya,Qinghai	2880	50.7
		Western-Qaidam	WQM	QDMW3	Mangya,Qinghai	2880	50.7
		Western-Qaidam	WQM	QDMW4	Mangya,Qinghai	2880	50.7
		Western-Qaidam	WQM	QDMW5	Geermu, Qinghai	2763	41.53
		Western-Qaidam	WQM	QDMW6	Geermu, Qinghai	2763	41.53
		Western-Qaidam	WQM	QDMW7	Geermu, Qinghai	2763	41.53
		Tarim Basin	TRM	TRM1	Alaer, Xinjiang	999.5	49.4
		Tarim Basin	TRM	TRM2	Alaer, Xinjiang	999.5	49.4
		Tarim Basin	TRM	TRM3	Minfeng County, Xinjiang	1437	33.4
		Tarim Basin	TRM	TRM4	Minfeng County, Xinjiang	1437	33.4
		Tarim Basin	TRM	TRM5	Kashgar Prefecture, Xinjiang	1126	56.16
		Tarim Basin	TRM	TRM6	Kuqa, Xinjiang	1022	140.54
		Tarim Basin	TRM	TRM7	Kuqa, Xinjiang	1022	140.54
		Tarim Basin	TRM	TRM8	Kuqa, Xinjiang	1022	140.54
		Tarim Basin	TRM	TRM9	Kuqa, Xinjiang	1022	140.54
		Tarim Basin	TRM	TRM10	Pishan County, Xinjiang	1418	25.55

## Sheet: Table s2
Supplementary Table s2. Definition of the environment types and the Dipus individuals living in these environments.
Environment type	Individuals	Corresponding counterparts	Individuals
High-altitude Desert Group (altitude≥ 3000m)	QDME1-9	Low-altitude Desert Group (altitude < 500m)	HRQ1-9
Hyper-arid Desert Group (average annual precipitation < 70mm)	EJN1-3; YWC1-3	Semi-desert Group (average annual precipitation > 360mm)	HRQ1-9; MWS1-8; QDME4-6
Arid Desert Group (average annual precipitation < 200mm)	BDJ1-6; HTP1-3; HSD1-8; EJN1-3; YWC1-3; BST1-8; QDME1-3; QDME7-9	Semi-desert Group (average annual precipitation > 360mm)	HRQ1-9; MWS1-8; QDME4-6
Note.―For the ID of the individuals, see supplementary table S1, Supplementary Material online.

## Sheet: Table s3
Supplementary Table s3. Sequencing information of 83 Dipus samples and one long-eared jerboa, Euchoreutes naso.
Sample_ID	Clean_Reads	Clean_Bases(bp)	CleanQ20(%)	CleanQ30(%)	GC(%)	Average_Depth	Average_coverage
QDMW1	115882995	34764898500	97.1	92.53	42.64	8.89509	0.957576
QDMW2	107112930	32133879000	96.81	91.89	42.51	8.37797	0.956245
QDMW3	111003266	33300979800	96.91	92.13	42.56	8.30452	0.957285
QDMW4	97015944	29104783200	97.06	92.46	42.64	7.48547	0.953934
QDMW5	167561852	49889445304	97.23	92.81	41.51	6.82287	0.953887
QDMW6	238181122	71107262184	97.22	92.74	41.51	10.946	0.96261
QDMW7	244309054	72934738032	97.19	92.73	41.45	11.5882	0.963939
TRM1	104853387	31456016100	97.32	92.05	42.53	8.18047	0.956656
TRM2	105580120	31674036000	97	92.26	42.69	8.30983	0.95626
TRM3	103268125	30980437500	97.16	92.55	42.82	8.15158	0.956966
TRM4	103698558	31109567400	97.32	92.97	42.74	8.03395	0.956232
TRM5	103247931	30974379300	96.95	92.01	42.51	8.21654	0.955879
TRM6	103338272	31001481600	97.2	92.9	42.81	8.13038	0.955292
TRM7	98926270	29677881000	97.26	92.82	42.47	7.91292	0.955033
TRM8	99872446	29961733800	97.14	92.7	42.56	7.7021	0.955051
TRM9	101489368	30446810400	97.06	92.46	42.64	7.563	0.972532
TRM10	581913898	172174998352	97.18	92.8	42.42	27.1843	0.957891
JGR1	129146422	38743926600	97.5	91.33	42.53	8.41091	0.965868
JGR2	105704366	31711309800	96.94	92.08	42.34	8.96598	0.967299
JGR3	103157591	30947277300	96.53	91.25	42.4	7.87551	0.964262
JGR4	104321522	31296456600	97.09	92.56	42.67	8.41024	0.965576
JGR5	99464322	29839296600	96.98	92.32	42.5	7.69661	0.964474
JGR6	102063734	30619120200	96.76	91.83	42.89	8.28021	0.965281
JGR7	113089993	33926997900	96.93	92.22	42.53	8.91787	0.968162
JGR8	103324771	30997431300	97.12	92.56	42.43	7.8804	0.96646
JGR9	538137112	158776262896	97.18	92.79	41.7	31.7722	0.979977
BST1	169594761	50500460577	97.08	92.51	41.23	7.25511	0.965705
BST2	170452207	50787078474	97.17	92.66	41.43	7.15318	0.964828
BST3	240162651	71672506481	97.09	92.48	41.2	11.0278	0.971976
BST4	158199852	47134977632	97.12	92.56	41.25	6.49356	0.960673
BST5	239480839	71505072162	97.06	92.41	41.46	11.8981	0.972851
BST6	171484688	51068022165	96.99	92.33	41.4	7.22663	0.964814
BST7	272199981	81284691466	97.17	92.68	41.6	13.862	0.974867
BST8	237040681	70644004806	97.12	92.61	41.55	11.44	0.978149
QDME1	105782969	31734890700	96.85	91.99	42.27	8.39202	0.968493
QDME2	128305728	38491718400	93.53	91.31	42.44	10.1282	0.972261
QDME3	105132111	31539633300	97.02	92.4	42.31	8.29375	0.967397
QDME4	255477429	76258439878	97.15	92.7	41.44	13.1886	0.973946
QDME5	251646699	75123195700	97.13	92.65	41.31	13.1967	0.973863
QDME6	236036129	70403078058	97	92.35	41.33	12.1245	0.973542
QDME7	103962391	31188717300	97.14	92.56	42.37	8.47709	0.967468
QDME8	217729340	65009502993	97.16	92.65	41.33	10.8732	0.972703
QDME9	242638357	72426937130	96.99	92.32	41.34	12.5243	0.977911
BDJ1	241675803	71942118800	97.25	92.96	42.02	12.6841	0.977684
BDJ2	244201517	72426738618	97.14	92.81	42.31	12.6508	0.9783
BDJ3	183968623	54507212386	97.16	92.77	42.44	7.59908	0.972555
BDJ4	520253266	153599976318	97	92.51	42.47	25.3681	0.977
BDJ5	243089491	72141093804	97.15	92.87	42.6	12.7173	0.975259
BDJ6	292068903	86421439050	96.94	92.58	42.35	15.7044	0.974804
EJN1	368037944	108842704910	97.2	92.84	41.62	20.3205	0.980311
EJN2	404845136	119408388768	96.29	90.67	42.2	22.6859	0.982113
EJN3	423603777	124210494402	97.14	92.71	41.76	21.7589	0.981824
HRQ1	101625493	30487647900	96.8	91.95	42.36	8.2818	0.982346
HRQ2	115007297	34502189100	96.78	91.92	42.41	9.03197	0.983619
HRQ3	108085068	32425520400	96.65	91.59	42.23	8.48764	0.982636
HRQ4	102904839	30871451700	96.94	92.25	42.28	8.17699	0.982988
HRQ5	107952670	32385801000	96.89	92.2	42.24	8.53187	0.983135
HRQ6	97877350	29363205000	96.9	92.15	42.33	8.06904	0.982958
HRQ7	108573429	32572028700	96.46	91.19	42.59	8.66452	0.984116
HRQ8	106238243	31871472900	96.82	91.97	42.28	8.44235	0.983512
HRQ9	111143926	33343177800	97.06	92.55	42.22	8.50916	0.983653
HSD1	388867085	113819751318	96.91	92.39	41.61	23.0053	0.983327
HSD2	365288564	107521328156	97.18	92.84	41.98	23.5973	0.982677
HSD3	343847395	101661927742	97.02	92.56	41.94	22.6746	0.982046
HSD4	350334413	103274565756	97.29	93.07	41.82	22.8168	0.982199
HSD5	379948170	112306569808	97.21	92.85	41.61	21.7288	0.982521
HSD6	405541702	118959577227	97.19	92.95	41.8	22.3997	0.983014
HSD7	371021163	109237483965	97.22	92.96	41.77	21.6026	0.982661
HSD8	374682219	110240986314	97.14	92.82	41.65	22.9607	0.982266
HTP1	378947268	111383401004	96.94	92.45	42.52	25.099	0.986353
HTP2	385571480	113400493908	96.96	92.45	42.23	23.2313	0.985884
HTP3	106405756	31921726800	97.11	92.53	41.81	9.04312	0.968917
MWS1	244028155	72836262418	96	89.92	41.38	12.1161	0.972262
MWS2	225602022	67354067740	97.06	92.41	41.21	6.79668	0.964301
MWS3	227295449	67927438916	97.18	92.64	41.23	6.78502	0.96382
MWS4	180475391	53798261542	97.17	92.63	40.91	11.7283	0.971066
MWS5	180005082	53630534330	97.03	92.35	41.34	11.8421	0.971761
MWS6	156311922	46571838304	97.27	92.88	40.88	6.64318	0.961845
MWS7	177413667	52836087612	97.09	92.63	41.01	7.15378	0.964282
MWS8	168954724	50313396584	97.17	92.69	41.22	6.86354	0.965361
YWC1	244800319	72779279092	97.18	92.81	41.71	13.1492	0.97818
YWC2	235848499	70159949728	97.06	92.71	41.55	11.3222	0.977093
YWC3	190693862	56381963008	97.13	92.72	41.82	7.69458	0.970503
MEAN	2.0788e+08	6.17586e+10	96.9999	92.4057	41.9996	12.0664	0.971123
Euchoreutes naso	197,881,027	59,364,308,100	97.16	90.87	41.34	6.25005	0.66347

## Sheet: Table s4
supplementary Table s4. Summary information for snpEFF annotation of Dipus population genomic variants
Categories	Genome region and percent	Type	Counts
SNPs	IN OR NEAR GENES (31.39%)	INTRON	6523677
25359324		UPSTREAM	1031564
		DOWNSTREAM	997788
		UTRs	81367
	INTERGENIC (68.07%)		18725213
	SPLICE (0.04%)		13014
	EXON (0.50%)		137397
	137397	NONSYNONYMOUS	70362
		SYNONYMOUS	64733
		START OR STOP CODON	3871
		nonsynonymous / synonymous	0.92
Indels	IN OR NEAR GENES (36.85%)	INTRON	789389
2598886		UPSTREAM	126271
		DOWNSTREAM	129357
		UTRs	12420
	INTERGENIC (62.89%)		1804537
	SPLICE (0.05%)		1679
	EXON (0.2%)		5814

## Sheet: Table s5
Supplementary Table s5. Pairwise Fst values among the three Dipus species and eight populations.
	Sample size	D. deasyi	D. sagitta	D. sowerbyi	TRM	WQM	JGR	BST	EQM	GOB	MUS	HRQ
D. deasyi	17	NA	0.113	0.0624
D. sagitta	9	0.2722	NA	0.0393
D. sowerbyi	57	0.2161	0.1008	NA
TRM	10				NA	0.0350727	0.101163	0.127569	0.126208	0.0711509	0.106297	0.137131
WQM	7				0.0341313	NA	0.0966497	0.129977	0.13068	0.066865	0.097666	0.126791
JGR	9				0.252685	0.250565	NA	0.108695	0.108726	0.0509221	0.100346	0.121941
BST	8				0.289633	0.286949	0.239142	NA	0.138961	0.0581306	0.131766	0.141153
EQM	9				0.288204	0.280519	0.226876	0.185039	NA	0.0562215	0.140075	0.146653
GOB	25				0.231807	0.224456	0.128318	0.117975	0.0938844	NA	0.0526999	0.0686669
MUS	8				0.337438	0.327677	0.198287	0.279679	0.253803	0.0621817	NA	0.0832987
HRQ	9				0.373377	0.3619	0.24445	0.319665	0.291357	0.0927635	0.100238	NA
Note.―Mean FST values are presented in the bottom left and standard deviations are shown in the top right of the matrix. For the abbreviations of the individuals, see supplementary table s1; Supplementary Material online.

## Sheet: Table s6
Supplementary Table s6. Summary of f3-statistic.
Target (A)	Source 1 (B)	Source 2 (C)	f_3 mean	std.err	Z
D. deasyi	D. sagitta	D. sowerbyi	0.02673	6.74e-05	396.788
D. sagitta	D. deasyi	D. sowerbyi	0.00339	4.1e-05	82.622
D. sowerbyi	D. deasyi	D. sagitta	0.02554	7.42e-05	344.013
If A is significantly admixed (Z score < 3), then f3 (A; B, C) has a negative mean. Then B and C contributed to the genome of the admixed strain. If f3 is positive, it does not mean strains are not admixed. f3 statistic is influenced by population specific drift.

## Sheet: Table s7
Supplementary Table s7. Path sampling results for species delimitation analyses.
Model	Species	MLE	BF
RunA | three species model;	3	-182208	/
Dipus deasyi, Dipus sagitta, Dipus sowerbyi
RunB | two species model;	2	-183812	3208.89
Dipus deasyi, Dipus sagitta complex
Note: MLE = Marginal likelihood estimate
Bayes factor (BF) calculations are made against the three species model (Run A). A positive BF values indicate support for the three species model (A) and BF > 10 is decisive.

## Sheet: Table s8
Supplementary Table s8. Genes under positive selection in D. sowerbyi from high altitude deserts.
Chromosome	Gene_ID	Genes	Starting position	Ending position	FST	π-ratio
chr17	evm.model.chr17.683_evm.model.chr17.684	ATR	34650001	34750000	0.633128	4.03453
chr1	evm.model.chr1.587	cfap43	31100001	31200000	0.612899	3.89328
chr21	evm.model.chr21.194	zfand4	8200001	8300000	0.606618	9.51671
chr21	evm.model.chr21.195	zfand4	8200001	8300000	0.606618	9.51671
chr21	evm.model.chr21.197	Fam21	8200001	8300000	0.606618	9.51671
chr16	evm.model.chr16.46	malrd1	5450001	5550000	0.586347	3.87757
chr10	evm.model.chr10.1078_evm.model.chr10.1079	DTD1	40150001	40250000	0.58525	5.29161
chr10	evm.model.chr10.1080	sec23b	40150001	40250000	0.58525	5.29161
chr1	evm.model.chr1.587	cfap43	31050001	31150000	0.584309	4.63433
chr1	evm.model.chr1.2072	SPTAN1	142350001	142450000	0.576261	4.25682
chr1	evm.model.chr1.2073	wdr34	142350001	142450000	0.576261	4.25682
chr1	evm.model.chr1.1885	CNTRL	133950001	134050000	0.565567	4.058
chr1	evm.model.chr1.1886	rab14	133950001	134050000	0.565567	4.058
chr10	evm.model.chr10.169	PHACTR3	4100001	4200000	0.563956	4.18197
chr21	evm.model.chr21.193.5	er1	8150001	8250000	0.561887	3.54396
chr21	evm.model.chr21.194	zfand4	8150001	8250000	0.561887	3.54396
chr21	evm.model.chr21.195	zfand4	8150001	8250000	0.561887	3.54396
chr15	evm.model.chr15.317	SNX13	18750001	18850000	0.556563	3.6308
chr10	evm.model.chr10.1114.1	kif16b	42500001	42600000	0.552833	5.12205
chr1	evm.model.chr1.1885	CNTRL	133900001	134000000	0.550769	3.99937
chr1	evm.model.chr1.689	HIF1AN	35350001	35450000	0.547593	4.85598
chr1	evm.model.chr1.690	sec31b	35350001	35450000	0.547593	4.85598
chr1	evm.model.chr1.691	sec31b	35350001	35450000	0.547593	4.85598
chr1	evm.model.chr1.692	sec31b	35350001	35450000	0.547593	4.85598
chr1	evm.model.chr1.693	sec31b	35350001	35450000	0.547593	4.85598
chr1	evm.model.chr1.694	sec31b	35350001	35450000	0.547593	4.85598
chr1	evm.model.chr1.695	wnt8b	35350001	35450000	0.547593	4.85598
chr4	evm.model.chr4.611	Adamts5	25050001	25150000	0.546335	7.10991
chr15	evm.model.chr15.299	ITGB8	16550001	16650000	0.545994	5.53208
chr8	evm.model.chr8.1678	PRAMEF8	67900001	68000000	0.545866	4.24283
chr1	evm.model.chr1.1063	Mamdc2	60000001	60100000	0.543204	3.58146
chr12	evm.model.chr12.1026	Atp11b	93400001	93500000	0.541675	4.32009
chr12	evm.model.chr12.1027	ATP11B	93400001	93500000	0.541675	4.32009
chr12	evm.model.chr12.1028	ATP11B	93400001	93500000	0.541675	4.32009
chr12	evm.model.chr12.1029	dcun1d1	93400001	93500000	0.541675	4.32009
chr6	evm.model.chr6.1394_evm.model.chr6.1395	Trim9	102000001	102100000	0.541351	6.93072
chr6	evm.model.chr6.663	tspyl1	30850001	30950000	0.541313	4.09655
chr6	evm.model.chr6.664	tspyl4	30850001	30950000	0.541313	4.09655
chr6	evm.model.chr6.665	NT5DC1	30850001	30950000	0.541313	4.09655
chr6	evm.model.chr6.666	col10a1	30850001	30950000	0.541313	4.09655
chr10	evm.model.chr10.169	PHACTR3	4150001	4250000	0.540267	3.8016
chr14	evm.model.chr14.788	shisa6	35950001	36050000	0.540083	7.295
chr6	evm.model.chr6.591	nupl1	26300001	26400000	0.539049	5.74355
chr6	evm.model.chr6.593_evm.model.chr6.594	MTMR6	26300001	26400000	0.539049	5.74355
chr21	evm.model.chr21.197	Fam21	8250001	8350000	0.535723	5.23043
chr1	evm.model.chr1.5130.1	FMO4	297550001	297650000	0.535632	4.51925
chr10	evm.model.chr10.1193	lrrn4	54000001	54100000	0.535277	3.76813
chr10	evm.model.chr10.1194	lrrn4	54000001	54100000	0.535277	3.76813
chr10	evm.model.chr10.1195	CRLS1	54000001	54100000	0.535277	3.76813
chr10	evm.model.chr10.1196	Mcm8	54000001	54100000	0.535277	3.76813
chr2	evm.model.chr2.1477	mttp	102800001	102900000	0.534902	6.71151
chr5	evm.model.chr5.1115	ccdc173	69100001	69200000	0.533807	3.9322
chr5	evm.model.chr5.1116	PPIG	69100001	69200000	0.533807	3.9322
chr5	evm.model.chr5.1117	fastkd1	69100001	69200000	0.533807	3.9322
chr5	evm.model.chr5.1744	fam161a	132900001	133000000	0.53359	5.07471
chr9	evm.model.chr9.2020	tuba1b	103150001	103250000	0.533302	4.5418
chr6	evm.model.chr6.585	shisa2	25550001	25650000	0.533118	8.89621
chr6	evm.model.chr6.586	ATP8A2	25550001	25650000	0.533118	8.89621
chr6	evm.model.chr6.588	ATP8A2	25550001	25650000	0.533118	8.89621
chr5	evm.model.chr5.1406	St6gal2	106500001	106600000	0.532666	4.28908
chr9	evm.model.chr9.1565	rap1gap2	60300001	60400000	0.532655	4.47676
chr6	evm.model.chr6.1923	sel1l	132550001	132650000	0.531938	6.98613
chr6	evm.model.chr6.585	shisa2	25500001	25600000	0.525146	5.63684
chr6	evm.model.chr6.586	ATP8A2	25500001	25600000	0.525146	5.63684
chr6	evm.model.chr6.588	ATP8A2	25500001	25600000	0.525146	5.63684
chr10	evm.model.chr10.1903.1	rad51	98300001	98400000	0.524682	5.11008
chr10	evm.model.chr10.1904	casc5	98300001	98400000	0.524682	5.11008
chr10	evm.model.chr10.1905	casc5	98300001	98400000	0.524682	5.11008
chr9	evm.model.chr9.2019	rbm34	103100001	103200000	0.524476	3.61755
chr6	evm.model.chr6.1777	PTGR2	125050001	125150000	0.52428	3.54215
chr6	evm.model.chr6.1778	znf410	125050001	125150000	0.52428	3.54215
chr6	evm.model.chr6.1779	Fam161B	125050001	125150000	0.52428	3.54215
chr6	evm.model.chr6.1780	fam161b	125050001	125150000	0.52428	3.54215
chr6	evm.model.chr6.1781.2	COQ6	125050001	125150000	0.52428	3.54215
chr6	evm.model.chr6.1469_evm.model.chr6.1470	ATG14	106600001	106700000	0.522187	8.20979
chr6	evm.model.chr6.1471	tbpL2	106600001	106700000	0.522187	8.20979
chr1	evm.model.chr1.2073	wdr34	142400001	142500000	0.521664	3.61349
chr1	evm.model.chr1.2075	PKN3	142400001	142500000	0.521664	3.61349
chr1	evm.model.chr1.803	sorbs1	41000001	41100000	0.519787	5.20379
chr2	evm.model.chr2.2380	Sqle	191950001	192050000	0.519045	4.77457
chr2	evm.model.chr2.2382	Washc5	191950001	192050000	0.519045	4.77457
chr2	evm.model.chr2.2384	hnrnpa2b1	191950001	192050000	0.519045	4.77457
chr1	evm.model.chr1.5533	disp1	322700001	322800000	0.516944	5.47754
chr6	evm.model.chr6.617	ndufb10	27550001	27650000	0.516853	5.00257
chr9	evm.model.chr9.194	ppp1r1b	6100001	6200000	0.516682	4.46071
chr5	evm.model.chr5.859	Hibch	49200001	49300000	0.516322	5.29757
chr5	evm.model.chr5.860	1700019D03Rik	49200001	49300000	0.516322	5.29757
chr4	evm.model.chr4.849	fgf12	47050001	47150000	0.515254	4.81969
chr2	evm.model.chr2.2301	nov	186350001	186450000	0.514572	4.77545
chr10	evm.model.chr10.2004	Hcrtr2	106200001	106300000	0.513055	5.30636
chr10	evm.model.chr10.2005	gfral	106200001	106300000	0.513055	5.30636
chr12	evm.model.chr12.487	USP46	46100001	46200000	0.512981	3.59805
chr9	evm.model.chr9.1098	TMEM100	39400001	39500000	0.512958	3.57741
chr9	evm.model.chr9.1100	PCTP	39400001	39500000	0.512958	3.57741
chr12	evm.model.chr12.244	inip	21750001	21850000	0.512767	4.03128
chr12	evm.model.chr12.245	hnrnpc	21750001	21850000	0.512767	4.03128
chr12	evm.model.chr12.246	rpl38	21750001	21850000	0.512767	4.03128
chr19	evm.model.chr19.895	HFM1	42500001	42600000	0.512606	4.99806
chr19	evm.model.chr19.896	HFM1	42500001	42600000	0.512606	4.99806
chr13	evm.model.chr13.877	lrrc43	27700001	27800000	0.512536	4.23504
chr13	evm.model.chr13.879	diablo	27700001	27800000	0.512536	4.23504
chr13	evm.model.chr13.881	vps33a	27700001	27800000	0.512536	4.23504
chr1	evm.model.chr1.1063	Mamdc2	59950001	60050000	0.512508	5.41444
chr4	evm.model.chr4.653	ofd1	33350001	33450000	0.512014	3.82868
chr2	evm.model.chr2.697	epg5	35550001	35650000	0.511842	7.36073
chr12	evm.model.chr12.441	COX7B2	43200001	43300000	0.511835	3.93711
chr24	evm.model.chr24.276	ehbp1	19850001	19950000	0.5116	3.71479
chr4	evm.model.chr4.1790.2	meaf6	106100001	106200000	0.510441	5.20061
chr4	evm.model.chr4.1791	snip1	106100001	106200000	0.510441	5.20061
chr4	evm.model.chr4.1792	dnali1	106100001	106200000	0.510441	5.20061
chr4	evm.model.chr4.1793	gnl2	106100001	106200000	0.510441	5.20061

## Sheet: Table s9
Supplementary Table s9. GO enrichment result of PSGs in D. sowerbyi individuals from high-altitude deserts.
Term	Description	Categories	P	Counts	Background	Symbols
GO:0015748	organophosphate ester transport	Biological Process	0.000144039	5	120	Mttp,Pctp,Atp8a2,Atp11b,Epg5
GO:0015914	phospholipid transport	Biological Process	0.00047503	4	87	Mttp,Pctp,Atp8a2,Atp11b
GO:0097352	autophagosome maturation	Biological Process	0.000485477	3	37	Vps33a,Epg5,Atg14
GO:0007631	feeding behavior	Biological Process	0.000963993	4	105	Atp8a2,Usp46,Hcrtr2,Gfral
GO:0032392	DNA geometric change	Biological Process	0.00111055	3	49	Rad51,Hnrnpa2b1,Mcm8
GO:0071103	DNA conformation change	Biological Process	0.0018106	3	58	Rad51,Hnrnpa2b1,Mcm8
GO:0016482	cytosolic transport	Biological Process	0.0024946	4	136	Kif16b,Washc2,Rab14,Atg14
GO:0008333	endosome to lysosome transport	Biological Process	0.00349004	3	73	Vps33a,Epg5,Atg14
GO:0007292	female gamete generation	Biological Process	0.00436517	4	159	Cntrl,Mcm8,Washc5,Hfm1
GO:0034502	protein localization to chromosome	Biological Process	0.00451529	3	80	Mcm8,Knl1,Atr
GO:0070925	organelle assembly	Biological Process	0.00464339	9	770	Sqle,Rpl38,Rab14,Dync2i2,Fam161a,Washc5,Ofd1,Cfap43,Atg14
GO:0007033	vacuole organization	Biological Process	0.0050822	4	166	Rab14,Vps33a,Washc5,Atg14
GO:0007040	lysosome organization	Biological Process	0.00552495	3	86	Rab14,Vps33a,Washc5
GO:0080171	lytic vacuole organization	Biological Process	0.00552495	3	86	Rab14,Vps33a,Washc5
GO:0006260	DNA replication	Biological Process	0.00741665	4	185	Rad51,Dtd1,Mcm8,Atr
GO:0000723	telomere maintenance	Biological Process	0.00748807	3	96	Rad51,Hnrnpa2b1,Atr
GO:0055088	lipid homeostasis	Biological Process	0.0375221	3	177	Mttp,Washc5,Malrd1
GO:0042632	cholesterol homeostasis	Biological Process	0.00792396	3	98	Mttp,Washc5,Malrd1
GO:0055092	sterol homeostasis	Biological Process	0.00814741	3	99	Mttp,Washc5,Malrd1
GO:0016125	sterol metabolic process	Biological Process	0.0183667	3	134	Mttp,Pctp,Sqle
GO:0046486	glycerolipid metabolic process	Biological Process	0.013209	5	337	Mttp,Sel1l,Crls1,Mtmr6,Atg14
GO:0008203	cholesterol metabolic process	Biological Process	0.0152845	3	125	Mttp,Pctp,Sqle
GO:1902652	secondary alcohol metabolic process	Biological Process	0.0198394	3	138	Mttp,Pctp,Sqle
GO:0031644	regulation of nervous system process	Biological Process	0.00873414	4	194	Fgf12,Ccn3,Tmem100,Shisa6
GO:0032200	telomere organization	Biological Process	0.00883994	3	102	Rad51,Hnrnpa2b1,Atr
GO:0009314	response to radiation	Biological Process	0.00902287	6	430	Ppp1r1b,Rad51,Atp8a2,Inip,Atr,Lrrn4
GO:0010212	response to ionizing radiation	Biological Process	0.0176541	3	132	Rad51,Inip,Atr
GO:0009416	response to light stimulus	Biological Process	0.0452073	4	322	Ppp1r1b,Atp8a2,Atr,Lrrn4
GO:0048477	oogenesis	Biological Process	0.00907822	3	103	Cntrl,Washc5,Hfm1
GO:0000724	double-strand break repair via homologous recombination	Biological Process	0.00956601	3	105	Rad51,Inip,Mcm8
GO:0000725	recombinational repair	Biological Process	0.0105868	3	109	Rad51,Inip,Mcm8
GO:2000779	regulation of double-strand break repair	Biological Process	0.0180084	3	133	Rad51,Meaf6,Atr
GO:0006302	double-strand break repair	Biological Process	0.0459056	3	192	Rad51,Inip,Mcm8
GO:0016197	endosomal transport	Biological Process	0.0129702	4	218	Washc2,Rab14,Washc5,Epg5
GO:0007041	lysosomal transport	Biological Process	0.0140169	3	121	Vps33a,Epg5,Atg14
GO:0032984	protein-containing complex disassembly	Biological Process	0.0146429	3	123	Vps33a,Epg5,Atg14
GO:0044782	cilium organization	Biological Process	0.014654	5	346	Dync2i2,Fam161a,Fam161b,Ofd1,Cfap43
GO:0006310	DNA recombination	Biological Process	0.0152837	4	229	Rad51,Inip,Mcm8,Hfm1
GO:2000278	regulation of DNA biosynthetic process	Biological Process	0.0166149	3	129	Hnrnpa2b1,Meaf6,Atr
GO:0010876	lipid localization	Biological Process	0.0167412	5	358	Mttp,Pctp,Sqle,Atp8a2,Atp11b
GO:0006869	lipid transport	Biological Process	0.0447826	4	321	Mttp,Pctp,Atp8a2,Atp11b
GO:0006886	intracellular protein transport	Biological Process	0.0188859	7	653	Sel1l,Sec23b,Rab14,Vps33a,Snx13,Sec31b,Atg14
GO:0048193	Golgi vesicle transport	Biological Process	0.0237258	4	262	Kif16b,Sec23b,Rab14,Sec31b
GO:0007018	microtubule-based movement	Biological Process	0.0251023	5	398	Kif16b,Dync2i2,Dnali1,Ofd1,Cfap43
GO:0022411	cellular component disassembly	Biological Process	0.0255118	4	268	Adamts5,Vps33a,Epg5,Atg14
GO:0007034	vacuolar transport	Biological Process	0.0263658	3	154	Vps33a,Epg5,Atg14
GO:0065004	protein-DNA complex assembly	Biological Process	0.03001	3	162	Rad51,Tspyl1,Tspyl4
GO:0006259	DNA metabolic process	Biological Process	0.0305074	7	722	Rad51,Hnrnpa2b1,Dtd1,Inip,Mcm8,Atr,Hfm1
GO:0007610	behavior	Biological Process	0.0317047	7	728	Fgf12,Ppp1r1b,Atp8a2,Usp46,Lrrn4,Hcrtr2,Gfral
GO:0016236	macroautophagy	Biological Process	0.031927	3	166	Vps33a,Epg5,Atg14
GO:0016050	vesicle organization	Biological Process	0.0327429	4	290	Sec23b,Rab14,Washc5,Sec31b
GO:0031503	protein-containing complex localization	Biological Process	0.0339068	3	170	Dync2i2,Washc5,Shisa6
GO:0140013	meiotic nuclear division	Biological Process	0.0380541	3	178	Rad51,Washc5,Hfm1
GO:0051216	cartilage development	Biological Process	0.0402208	3	182	Col10a1,Ccn3,Itgb8
GO:0060271	cilium assembly	Biological Process	0.0418734	4	314	Dync2i2,Fam161a,Ofd1,Cfap43
GO:0030534	adult behavior	Biological Process	0.0441602	3	189	Fgf12,Ppp1r1b,Usp46
GO:0003341	cilium movement	Biological Process	0.0447382	3	190	Dnali1,Ofd1,Cfap43
GO:0071824	protein-DNA complex subunit organization	Biological Process	0.0476849	3	195	Rad51,Tspyl1,Tspyl4
GO:0051054	positive regulation of DNA metabolic process	Biological Process	0.047803	4	328	Rad51,Hnrnpa2b1,Meaf6,Atr
GO:0007167	enzyme-linked receptor protein signaling pathway	Biological Process	0.0480867	6	633	Kif16b,Sorbs1,Tmem100,Rab14,Itgb8,Gfral
GO:1903046	meiotic cell cycle process	Biological Process	0.0482854	3	196	Rad51,Washc5,Hfm1
Over represented GO terms were defined as having at 1.5 fold enrichment and P ≤ 0.05.

## Sheet: Table s10
Supplementary Table s10. Allele frequency statistics of seven missense mutations of ATR gene.
Missense variants		High-altitude Group			Low-altitude Group
chr17: 34688844 T/C Asn1622Ser	Genotype	Count	C frequency	T frequency	Count	C frequency	T frequency
	CC	9	1	0	7	0.83	0.17
	TT	0			1
	TC	0			1
chr17: 34741401 C/T Val693Ile	Genotype	Count	T frequency	C frequency	Count	T frequency	C frequency
	TT	9	1	0	0	0	1
	CC	0			9
	CT	0			0
chr17: 34741473 G/A His669Tyr	Genotype	Count	A frequency	G frequency	Count	A frequency	G frequency
	AA	9	1	0	0	0	1
	GG	0			9
	GA	0			0
chr17: 34744927 T/C Ile591Val	Genotype	Count	C frequency	T frequency	Count	C frequency	T frequency
	CC	9	1	0	1	0.33	0.67
	TT	0			4
	TC	0			4
chr17: 347446360 C/G Glu529Gln	Genotype	Count	G frequency	C frequency	Count	G frequency	C frequency
	GG	9	1	0	0	0.22	0.78
	CC	0			5
	CG	0			4
chr17: 34748845 C/T Ser431Asn	Genotype	Count	T frequency	C frequency	Count	T frequency	C frequency
	TT	8	0.95	0.05	0	0	1
	CC	0			9
	CT	1			0
chr11: 34749695 T/G Met299Leu	Genotype	Count	G frequency	T frequency	Count	G frequency	T frequency
	GG	9	1	0	0	0.28	0.72
	TT	0			4
	TG	0			5

[truncated: 8 more sheets: Table s11, Table s12, Table s13, Table s14, Table s15, Table s16, Table s17, Table s18]
