# Supplementary material for: Whole-genome sequencing reveals adaptations of hairy-footed jerboas (Dipus, Dipodidae) to diverse desert environments
Source: BMC Biol. 2023 Aug 30;21:182. doi: 10.1186/s12915-023-01680-5 (PMC10469962; doi:10.1186/s12915-023-01680-5)
Supplement: Supplementary file 2 — Additional file 2. The mitochondrial genome of 83 hairy-footed Jerboas. [file 12915_2023_1680_MOESM2_ESM.txt]

#The mitochondria genome of 83 hairy-footed jerboas (Dipus) individuals. 
#Based on the genome resequencing datas, getorgenelle software was used for assembly.

>BDJ1
CACGCACACCTAAACTAACCATGTAATTATTATCTCAACAAACCCCCCTACCCCCCATCTGCACCTACTTAGTCGTTTATTTAATTAGCTTGCCAAACCCCAAAAACAAGCGTTAAACAAACCATAAATGCAGAGGTATAATAAATTCCCTAACTACACTCACAAGCCACTCTCAAAACCCATTAAACATAAAAGAAGATCCAGGCCTTTTAACGCCCACCTTTCTTCTTCTTTTAGGAATAAGATATTTGTGAACTTCTTCATCAGTGCATTTCTCAACACAGTTATTGTAGCTTAACCAAAGCGAAGCGCTGAAAATGCTTAGATGGACTTCTAGTCCCATTAACATCCAAAAGGTTTGGTCCTGGCCTTTTTATTAGTTTATAGCAAATTTACACATGCAAGCCTCCCCATACCAGTGAGAATACCCTTAAATTAATCTAATCTGATTGTAAGGAGTAGGTATCAAGCTCACTAAAGTTGCTCAAGACACCTTGCTTAGCCACACCCCCACGGGAAACAGCAGTGATAAAAATTAGGCAATAAACGAAAGTTCGACCTAGTTATGCTATAGAGGGTTGGTCAATTTCGTGCCAGCCACCGCGGTCATACGATTAACCCATACTAATAAACCTACGGCGTAAAGCGTGTTTAAAGAACCACCTCTTGAATAAGATTAAACTCCAACTAATACGTAGAAATTCATAGTTAGAAGTAAAATAAACTACGAAAGTGATCTTAACATTCTTGAACACACGATAGCTAGGAGACAAACTGGGATTAGATACCCCATTATGCCTAGCCTTAAACAGAGATAGCCCCCTAACAAGGCTACCCGCCTGAGAACTACTAGCTACCGCTTAAAACTCAAAGGACTTGGCGGTACTTTATATCCACCTAGAGGAGCCTGTTCTATAACCGATAAACCCCGTTCAACCTCACCACTTCTTGCTAATTCAGCCTGTATACCGCCATCTTCAGCGAACCCCTATAGGGAACAAAAGTAAGCTCAATAACTCTACCCGTAAAAACGTTAGGTCAAGGTGTAGCCTATGAAGTGGAAAGAAATGGGCTACATTTTCTCTTCCGAGAACATCAACGATACCCTCTTTGAAACAAGAGAGACAAGGAGGATTTAGTAGTAAATTAAGAGTAGAGTGCTTAATTGAATAGTGCAATGAAGTACGCACACACCGCCCGTCACCCTCCTCAAATACCTTTCTAAGACTACTTCATAATTCCAAAGATACCCGTATAAGAGGAGATAAGTCGTAACATGGTAAGCATACTGGAAAGTGTGCTTGGATGAATCAAAACGTAGCTTAACAAAAGCACCTGACTTACACTCAGGAGATTTCCCTGACTAAAGGAACGCTTTGAACTACTTCTAGCCCAATAAATAAGTCAACTCAATTATGTAACCCCATCAATTAAATCATTCACCTAAAATCAAAGTATAGGAGATAGAAATGATCACTGGCGCTATAGAGAAAGTACCGCAAGGGAAAGATGAAAGAAACCTAGTAAAAGTACAAAAAAGCAAAGATTAACCCTTGTACCTTTTGCATAATGGATCAACTAGACTCAGTCCAGCAAAAAGAATTTAAGTCGGACATCCCGAAACCAAACGAGCTACCTAGGAACAATTTTATGAATGAACCCGTCTATGTGGCAAAATAGTGGGAAGATTCCTAGGTAGAGGTGAAAAGCCTAACGAGCTTGGTGATAGCTGGTTATCCAGAGAAGAATTTTAGTTCTGCTTTAAGCTTACCCAAAGGACCTGACAACCTACCTGTAAGCTTAACTGTTAATCTAAAGAGGGACAGCTCTTTAGATAAAGGATAGAACCTAAACTAGAGAATAAGAACTGCAAACATACCATAGTTGGCCTAAAAGCAGCCATCAATAAAGAAAGCGTTAAAGCTCAAATACTTCTACTATTCCAATACCTAAATTCTCACCCATTTCCTAGATTAAAACTGGATTAATCTACTAAAAAGTAGATGAATTAATGTTGGTATGAGTAACAAGAAAACTTTTCTCCTTGCACAAGTGTATATCAGATCGGATACCCACTGATAATTAACTCAAAATGAAAATATACTCTAAACCTAAATCCTTTTCTACCAGTAGAGTTAATCCAACACAGGAGTGCACCTAAGGAAAGATAAAAAGAAGTAAAAGGAACTCGGCAAACACGAGCCCCGCCTGTTTACCAAAAACATCACCTCTAGCATAAAAAGTATTAGAGGCACTGCCTGCCCGGTGACTCACGTTAAACGGCCGCGGTATCCTGACCGTGCAAAGGTAGCATAATCATTTGTTCCTTAATTAGGGACTTGTATGAACGGCAAGACGAGGGCTTAACTGTCTCTTACTTCCTATCAGTGAAATTGACCTTCCAGTGAAGAGGCTGGAATAAAATAATAAGACGAGAAGACCCTATGGAGCTTCAACCAATTGACTTACTAAACTAATTTACTCCCCTAAAGGACCTAAACACCTCAGTTTACTCTAAGTCAACGGTTTCGGTTGGGGTGACCTCGGAGCACAAAAAAACCTCCGAGTATATTAAACCAAGACCTACTAGTCTAAGTTATCCAAATTATTTATTGACCCAATTTTTGATCAACGGACCAAGTTACCCTAGGGATAACAGCGCTATCCTATTCAAGAGTTCATATCGACAATAGGGTTTACGACCTCGATGTTGGATCAGGACATCCCAATGGTGCAGAAGCTATTAAAGGTTCGTTTGTTCAACGATTAAAGTCCTACGTGATCTGAGTTCAGACCGGAGTAATCCAGGTCGGTTTCTATCTATTAGCAATTTTTCTTAGTACGAAAGGACCAGAAAAATAGAGCCTCCTACGCTATAGCGCTCTTAAATCTATAGATGAAATAATCTTAATCTAGAAATTATGCAAACTAACAGCCCAAGAACAGGGTTGCTAAGATGGCAGAGCCCGGTAATTGCACAAGACTTAAACCCTTGGACCCAGAGGTTCAACTCCTCTTCTTAGCACTCATGCAACTTCTCAATATTCTTACCCTAATCCTTCCTATCCTAATTGCTATAGCTTTCCTCACGCTCATCGAGCGAAAAATCCTCGGCTACATGCAACTACGCAAGGGCCCAAACGTTGTAGGCCCGTACGGCCTATTACAACCATTCTCCGACGCCATAAAACTATTCATTAAAGAACCCCTACGACCCAACTTCTCCTCTACTGCTCTATTTATAATTGCCCCTACTCTCTCTCTAACACTAGCCCTAAGCCTATGAATCCCCCTACCAATACCCTACCCACTTATAGATCTTAACTTAGGCATCTTATTCATCCTAGCCCTATCTAGCCTAGCTGTTTACTCTATCCTATGATCAGGATGAGCATCAAATTCCAAATATGCCCTAATCGGCGCCCTCCGAGCAGTAGCCCAAACAATCTCCTATGAAGTCTCCCTAGCTATTATTCTTCTTTCCGTACTTCTAATAAGCGGATCCTACTCTCTAAGTACCCTTATTTACTCCCAAGAAAACATTTGATTTATTATCCCAACCTGACCCTTAGCCATAATATGATTTATCTCAACACTAGCTGAAACCAACCGAGCCCCATTTGACCTCACAGAAGGAGAATCTGAACTCGTCTCAGGCTTTAATGTCGAATACGCAGCAGGGCCATTTGCCCTATTCTTCATAGCCGAATATATAAACATTATCCTCATAAATGCTTTAACAACTATCATTTTCCTAGGCTCACTAACCTCTCTATCGTCCCCAGAAATGTTCACACTAGAATTCATAATCAAAACCCTAATTCTATCATCTGCTTTCCTATGAATCCGAGCATCCTACCCTCGCTTCCGCTACGACCAACTCATACACCTTCTATGAAAAAACTTCCTGCCCCTAACACTAGCTCTATGCATATGACACACATCCCTGCCGATCTCTATATCGTTCATCCCCCCTTACACCTAGAAATATGTCTGATAAAAGAGTTACTTTGATAGAGTAAAGCATAGAGGTTTAAACCCTCTTATTTCTAGAATCATAGGACTTGAACCTACTCTTAAGAATTCAAAAATCTTCGTGCTACCTAATTACACTATATTCTAAGTAAGGTCAGCTAACTAAGCTATCGGGCCCATACCCCGAAAATGTTGGTTTATACCCCTTCCCGTACTAATAAAAATTATTACTAACCTTTCTATTTTCCTAACAATCATTTCAGGAACTCTCATTACCCTACTAAGCTCTCACCTTCTACTAATATGAATCGGCCTAGAAATAAGCATGCTCGCTATTATTCCCATTCTTATCAAAAAAATTAACCCCCGATCAACAGAAGCCGCCACTAAATATTTTCTCACACAAGCAACCGCCTCTATAATTTTCCTAGCCTCAATTACTTCAAACTTTATCACTTCCGGCCTATGATCCTTTAACCCTTCATCCAACCAGCTATGCCTGAACCTAGCATCACTAGCACTTCTGATAAAACTAGGCTTAGCCCCATTCCACTTCTGAATACCTGAAGTTACTCAAGGAGTCTCCCTTATATCAGGCCTAATAATCCTCACATGACAAAAATTAGCCCCTATATCCATCCTATATCACTTAGCCCCCTTAACATCCACACCCCTATTACTCTCATCAGGTCTCCTATCGGTAGTAATTGGAGGATGAGGAGGACTTAACCAAACCCAACTACGCAAAATTCTAGCCTATTCATCCATTGCCCATATAGGCTGAATAATCGTAGTTTTATCCTACAACTCCTCAATCATGTTAATCAATCTTCTCATCTATATTCTCCTTACACTCACCCTATTCATTTCTTTTAACCTTCACTCCAACCACACAATTTCATCTCTATCCCTCACATGAAGCAAATCTCCCATTATAATTATTTCAACATTAACAGTACTCCTATCGCTAGGAGGTCTCCCTCCACTCACAGGATTCATCCCTAAATGACTAATCATCAATGACCTAACTATAAATAATAACACACATATAGCTACTTTAATAGCCATCCTAGCCCTACTAAACCTATTTTTCTACCTACGCCTAGTTTATGCTTCATCCCTAACCCTTTTTCCCACTTCAAACAACATAAAGATAAAATGACAATACAACTCCTTAAAACACTTCACCCTACTTCCTCCCCTCATCATCTTCTCCACCCTTACCCTCCCTCTAACCACACTTTTCATTACCTCAAACTAGAAGTTTAGGTTATTCACAGACCAAGAGCCTTCAAAGCTCTAAGAAAGTAGACGTTACTTAACTTCTGACCTAAGGATTGCAGAAATTCACTCTACATCTAATGATTGCAAATCATTCACTTTTATTAAGCTAAATCCTCTCTAGATTGGTGGGCTCTGACCCCACGAAACTTTAGTTAACAGCTAAAAACCCTAAATCAACTGGCTTCAATCTACTTCTCCCGCCTAGGGCGGAAGAAAAGGCGGGAGAAGTCCCGGCAGAGTTAAAGCTGCTCCTTTGAATTTGCAATTCAATATGATAATCACCTCGAGACTTGGTAAAAAGAGGACTAAAACCTCTGTCTTTAGATTTACAGTCTAATGCTTACTCAGCCATTTTACCTATGTTCGTCACACGTTGACTATTCTCAACAAACCATAAAGACATCGGTACCCTCTACATAATTTTCGCCGCTTGAGCCGGAATAATCGGGACCGCCCTAAGCATTCTCATCCGAGCTGAACTAGGTCAGCCTGGAGCCTTAATAGGGGACGACCAAATCTACAATGTCGTAGTTACAGCCCACGCCTTCGTAATAATTTTCTTTATAGTAATACCCATAATGATTGGAGGTTTCGGAAACTGACTCGTACCCCTAATGATTGGAGCCCCAGACATAGCCTTCCCTCGAATAAACAACATAAGTTTCTGACTTCTACCCCCATCCTTCTTACTACTCCTGGCCTCCTCTATAGTTGAAGCCGGCGCTGGTACAGGCTGAACAGTGTACCCCCCACTAGCCGGAAACCTAGCCCATGCTGGAGCATCTGTGGACCTAGCTATTTTCTCCCTTCACCTGGCCGGAGTCTCCTCTATCCTAGGGGCCATCAATTTTATTACAACTATCATCAATATAAAACCACCTGCCCTTTCCCAGTACCAAACTCCCTTGTTCGTCTGATCAGTGCTGATTACGGCTGTGCTTCTACTGCTCTCTCTCCCCGTACTAGCAGCTGGAATTACTATACTCTTAACAGACCGGAACCTCAACACAACATTCTTCGACCCCGCTGGAGGAGGGGACCCAATTCTTTATCAACACTTATTCTGATTCTTTGGTCACCCCGAAGTATATATTCTAATTTTACCCGGGTTTGGAATCATCTCACATATTGTAACTTACTATTCAGGTAAGAAAGAGCCCTTCGGTTATATAGGTATGGTCTGAGCAATAATGTCAATCGGCTTCTTAGGCTTTATCGTTTGAGCCCACCACATATTCACTGTAGGACTAGACGTAGACACTCGAGCTTACTTTACATCTGCAACAATAATTATTGCAATTCCAACTGGCGTTAAAGTCTTTAGCTGACTGGCTACACTACACGGAGGTAACATTAAATGATCCCCAGCCATATTATGAGCCTTAGGCTTTATTTTCCTCTTTACAGTAGGCGGTCTGACGGGAATTGTCCTATCCAATTCCTCCCTTGATATTGTCCTGCATGACACATACTACGTCGTAGCTCACTTTCACTATGTTCTATCTATAGGAGCTGTCTTTGCTATTATGGCAGGATTTGTTCACTGATTTCCATTGTTCACTGGTTATACTCTAGATGACACCTGAGCAAAAATTCACTTTTCCGTAATATTCGTTGGTGTAAACATAACATTCTTCCCACAACACTTCCTAGGGTTATCAGGAATGCCTCGACGATACTCAGACTACCCAGATGCCTACTCTACATGAAATACAGTATCTTCGATAGGATCTTTTATTTCTCTAACAGCAGTAATAATCATAATCTTCATGATCTGAGAAGCATTTGCATCCAAACGTGAAGTAGACTCCGTAGAGCTAACAGCCACTAACCTAGAGTGACTCCATGGATGCCCTCCCCCATATCATACTTTCGAAGAACCTGCCTACGTAAAAGCTTACTAAGAAAGGAAGGAATCGAACCCCCAATTACTGGTTTCAAGCCAGCACCATAACCTTTATGACTTTCTCTATAAGAGGTATTAGTAAAGACATTACATGACTTTGTCAAAGTCAAATCATAGGATAACTACCTATATATCTCTATGGCTTATCCGTTCCAACTAGGACTCCAAGATGCCTCCTCCCCTATCATAGAAGAACTTACTAACTTTCACGATCACACTCTTATAATTGTGTTCCTAATCAGCTCCTTAGTACTATACATTATTTCAGCTATGCTGACAACTAAACTCACCCATACAAGCACAATAGACGCCCAAGAAGTAGAGACAATCTGAACTATTCTACCCGCAATCATTTTAATCCTAATCGCACTACCTTCTCTACGCATCCTCTACATAATGGACGAAATTAATAACCCTGCCCTAACAGTAAAAACCATAGGCCACCAATGATACTGAAGCTATGAATACACTGATTACGAAGATTTAACCTTTGACTCCTACATAATTCCAACAACAGACCTGAAATCAGGGGATTTACGACTATTAGAAGTTGATAATCGCGTAGTTCTTCCTATAGAATTACCAATCCGTATGCTAATTTCGTCCGAAGACGTTCTTCACTCCTGAGCCATACCATCCCTCGGAATCAAAACTGATGCTATCCCAGGACGCCTAAACCAAGCAACACTAACCTCTACTCGACCAGGCCTATTTTACGGACAGTGTTCTGAAATTTGCGGGTCTAACCACAGCTTCATACCTATTGTCTTAGAAGTAGTTCCACTAAAACATTTCGAAAACTGATCCCTATCAATGACCTAATCTATCATTATGAAGCTTATAGAGCATTAGCCTTTTAAGCTAAAGAAGAGGCAACCGAGCCCCCATAATGATATGCCACAACTGGACACTTCAACTTGATTTATCACAATCCTCTCTATATTCCTATCTTTATTTGTTCTCTTCCAAACAAAGATCTCTTCTTTTATCTACTTCTCTCTCCCCACTCCTAAGCTCCTAGCTTCTAAAAAGTTAGAAAACCCTTGAGATTCAAAATGAACGAAAATCTATTTGCCTCTTTCATTACCCCTACTCTAATAGGACTACCTGTAGTAATTCTTATCATTGCAATCCCAAACATTTTTATTCCCTCCTCCAGCCGATTACTCACTAACCGAGTCCTAACTATACAACGATGACTTGTCCAAACAATCTTAAAACAAATAATGACAATGCACAACAATAAAGGTCGATCCTGATCACTAATACTAGTCTCCTTAATTATATTCATCGGCTCAACAAATCTCCTAGGTCTATTACCTCACACCTTCACCCCTACTACTCAACTATCAATAAACCTAGGAATAGCTATCCCACTTTGAGCCGGAGCAGTCATTCTAGGGTTTCGACACAAGACAAAGGCATCTTTAGCTCACTTCCTCCCACAAGGGACACCTGTACCCCTAATTCCGATACTCATCATTATCGAAACTATTAGCCTTTTTATTCAACCTATAGCATTAGCCGTTCGACTAACTGCTAACATCACAGCAGGCCACCTCCTTATTCACCTAATTGGAGGGGCAACCCTGGCCCTTCTATCAATCAGCGTTCCTACCGCACTAATTACATTAATCATTCTCATCCTACTAACCATCCTAGAATTTGCCGTAGCTCTAATTCAAGCTTATGTCTTCACTCTCCTAGTCAGCCTCTACCTACACGACAATGCTTAATGACCCACCAAGTTCATCCATACCACATAGTTAACCCGAGCCCTTGACCACTAACAGGAGCCCTATCTGCTCTTCTGTTGACATCTGGTCTAATTATATGATTCCATTTCAACTCCTCTACCCTCCTCCTAATTGGGCTCCTCACTAACCTTCTAACTATATTTCAGTGATGACGAGACGTGATTCGAGAAGGAACTTTTCAAGGACATCATACCCCAATAGTCCAAAAAGGCCTTCGCTATGGCATAGTCCTATTTATCATCTCTGAGATTTTCTTCTTCGCAGGCTTTTTCTGAGCCTTCTACCATTCAAGCCTAGCTCCTACCCATGACCTCGGCGGATGCTGACCTCCAACAGGTATTATCCCTCTAAACCCCTTAGACGTTCCTCTACTTAATACATCTGTTCTCTTAGCCTCCGGAGTATCAATTACATGAGCTCACCACAGCCTAATAGAAGGAAACCGAAATCACATAATTCAAGCCCTATTTATCACAATCGCATTAGGTCTCTACTTCACTATTCTTCAAGCATCAGAATATTTTGAAACTCCTTTCACCATTTCTGACGGAGTCTACGGATCCACATTTTTTATAGCAACAGGCTTCCACGGCCTACACGTAATTATTGGCACAACATTCCTAGTAGTCTGCTTCCTACGACAACTAAGCTTCCACTTCACATCCAAACATCACTTCGGATTTGAGGCTGCTGCGTGATACTGACACTTCGTTGATGTAGTTTGACTTTTCCTTTACGTCTCTATTTACTGATGAGGGTCTTATTCTTTTAGTATTAACCAGTACAGTTGACTTCCAATCAACTAGTTCCGGTAAACCCCGGAAGAGAATAATCAACATATTTTTATCTCTTACTATTAACATCCTCCTCGCATCCGTCCTAGTTATAGTTGCATTCTGACTTCCACAAATAAATATCTACTCAGAAAAAGTTGGCCCCTACGAATGCGGCTTTGACCCTATTGAATCAGCCCGCCTCCCATTTTCAATAAAATTTTTCCTCATTGCTATCACATTCCTTCTTTTTGACCTAGAAATTGCTCTCCTACTTCCTCTTCCATGGGCCACACAAACTAACAAACTCTTGACTGTATTAGCAGTAGCTTTACTCTTAGTATCCATCTTAGCCTTAGGCCTAGCATATGAATGAGTCCAAAAAGGCCTTGAATGAGAGGAATAACCTGATAATTAGTTTAAAAAAAAACAAATGATTTCGACTCATTAGATTATGATTTAACTCATAATTATCATTATGCCTTTAATCTATACTAGTCTAATGTTAGCCTTCGCCCTATCACTTCTTGGAACCCTAATATTCCGATCTCACCTAATGTCCACTCTACTATGTCTGGAAGGCATAATGCTAGCTATCTTCGTAACAACTTCCATTAGTACTTTAAACACTCACAATAATCTCTCATTCATATTACCTATCATTATCCTAGTATTTGCCGCATGCGAGGCAGCCGTAGGACTCGCTCTTTTAGTCACAATCTCAAATTCTTACGGCAACGACTATGTCCAAAACCTAAACCTCCTACAATGCTAAAAATTATTATCCCCACAATTATACTCTTTCCCCTTACATGGTGATCAAAACCATCCTTACTATGAATCAACACAACTTCCTACAGCTTCTTAATTAGCCTAATTACTCTACTGAACCTCTACAACCACAACGACGCAACCCACAACTTCTCCCCCTTATTCTTCACGGACCAACTTTCCACACCGTTACTCATCCTAACTTCATGACTCCTCCCCCTAATACTTATTGCAAGCCAAAATCATATATCAAAAGAAACCCCCACACGGAAAAAACTATTTATCTCTATACTTATCACGCTCCAAGTATCCCTTATCATAACCTTCTCAGCCGCCGAATTAATATTCTTCTATATCCTTTTTGAAGCAACCTTAATCCCCACTCTAATTATTATCACTCGATGAGGAAACCAAACCGAGCGCCTAAACGCTGGAGTTTATTTCCTGTTCTACACCCTAGTAGGATCCTTACCCCTTCTAGTAGCCCTACTGGCAAAACGAAACCAATTAGGTACTCTTAACATTATACTCCTCACATTTAACTTTCCCTACTTAGACCCCTCATTATTAAACCAACTAACATGACTAGCCTGCATAATAGCATTCATGGTAAAAATACCACTTTATGGCCTCCACTTATGACTCCCTAAAGCCCATGTAGAAGCCCCTATTGCTGGCTCAATAGTTCTAGCTGCCATCTTACTAAAACTTGGAGGCTACGGAATGATACGGATTACTATCATCCTAAACCCAACATCCATCGATATAGCTTACCCATTTATTCTTCTATCATTATGAGGCATAGTCATAACCAGCTCCATCTGCCTACGCCAAACTGATCTAAAATCTCTCATCGCTTACTCTTCCGTCAGCCATATAGCTTTGGTTATTGCAGCAATCATAATTCAAACCCCCTGAAGCTTTATAGGGGCTACAGCCCTAATAATAGCCCATGGCTTAACCTCTTCCCTATTATTCTGCCTAGCCAATACTAACTACGAACGAATTCACAGCCGGACTATACTTCTGGCACGCGGCCTCCAATCCATCCTCCCACTCATAGCAACCTGATGACTACTAGCGAGCCTTACCAATCTAGCCCTACCTCCATCAATCAACTTTATCGGAGAACTATACATCATCATCTCCTCATTCTCCTGATCTAACCCCTCCATTGTTCTTACAGGAATCAACATACTAATTACAGCCCTGTACACTCTATACATGCTAATTATGACCCAACGAGGCTCAATTACTAACCATATAAAAACTCTTCTACCTACCTTTACACGAGAATCCACCCTAATAACCCTACACCTAATTCCCCTCATCCTCTTAACAATAAATCCTAAATTTATTATAGGCCCCTTATACTGTAGGTGTAGTTTACTAAAAACACTAGACTGTGAATCTAGAAACAAAAGATTACATCTTTTTACCTACCAAGAGAGTAATCAGGAACTGCTAACTCCTGCTCCCACAACTAAACTTGTGGCTCCCTTACTTTTATAGGATAGAAGTATTCCGTTGGTCTTAGGAACCAAAAAATTGGTGCAACTCCAAATAAAAGTAATTAACATAATTACCTCAATCTCCCTACTCTACTTACTTATCCTTGTTATGCCAGCTCTTTGATCAATTACAACAACAAAAACTGATAAACTAGCTAACTATATCAACCATTCCATCAAATACTCATTCTTCTTAAGCTTAATTCCCCTACTAGTCTACCTCCACTCAGGCTATGAATCTACAATCACCAATTGACACTGAATCTCAATCCAACCAACCAATTTAATGATAAGCTTCAAATTAGACTTCTACTCCCTTCTCTTTATGCCAGTAGCCTTATACGTTACCTGATCTATCATAGAATTCTCCACCTGATACATGCACTCAGACCCTAACCTAGGCCGATTTATTAAATATTTACTTATCTTCCTAATTACAATAATAATTTTAGTCTCAGCAAACAATCTCATACAACTCTTTATTGGCTGAGAAGGAGTAGGAATCATATCTTTCCTTCTAATCGGGTGATGATTTGGACGCTCAGATGCTAACACTGCAGCCTTACAGGCCATTCTGTATAACCGGATCGGTGACATCGGCCTTATCCTCGCTATATCCTGATTTATGTGAAAACTAAACTCATGAGACCTTAAATTTATCCTTACTGCAAACACCCCTATCTCCTCCCTTCCTCTTATCGGGCTCATCCTAGCTGCAACTGGAAAATCAGCCCAGTTCGGTCTACACCCTTGACTACCCTCAGCTATAGAAGGCCCTACTCCAGTATCAGCCCTACTGCACTCCAGCACTATAGTCGTTGCAGGCGTATTCTTACTAATCCGATTTTACCCTATCCTTGACAATGACGTAATAAAAACCTTAATACTATGCCTAGGCTCCCTCACCACTCTATTCACAGCTATTTGTGCCTTAACACAAAACGATATCAAAAAAATCGTAGCATTCTCCACATCAAGCCAACTAGGCCTTATAGTCGTAACCCTAGGAATTGGCCAACCCTACCTAGCTTTCCTACACATTTGCACTCACGCCTTCTTTAAAGCTATACTATTCCTATGCTCAGGATCAGTCATCCATAGTCTCAACGACGAACAAGACATCCGAAAAATAGGTGGTTTAGCTAAAGCTATACCCTTCACCACGACCGCATTAACAATCGGGAGCCTCGCCTTAGTAGGCACCCCATTCCTTACAGGTTTCTACTCAAAAGACTTAATCATTGAAACCATAAATACGTCTTATACAAACGCCTGAGCCCTAATTATTACCTTAATCGCTACCTCTATAACAGCAATGTACAGCCTACGAATTATCTTTTTCGCCTTCATAGGAAACCCGCGATTCCTCCCTCTAGTCCTAATTAATGAATCCTCCCCCTCCATAATCAACCCAATCAAACGTCTAGTAGCAGGAAGCATCTTTGCTGGCTATCTAATAACCAGCCTCATTCCACCAATCACTACCCCTCAAATAACAATACCCTTAGCACTAAAAATAGCAGCCCTTCTAGTAACCGTCACAGGACTAATTTTAGCTTTAGAACTAAATAATCTTACACTGAACCTAACCCCCAAATCACCAAACCCCTATCACAACTTCTCCACTATACTAGGTTTCTACCCAACCATCATGCACCGCCTCCTACCCCTGAAAAATCTGAGCACCAGCCAAAAAACAGCATTCAAAGCCCTAGACTTAATCTGACTAGAATACTCACTACCCAAACTCCTATCATACTTCAACTCCCTAGCCTCATCAATTACCTCTGATCAAAAAGGAATAATTAAAATTTACTTCATGTCTTTCCTCCTTACTCTACCAATCCCCCTAATTCTAGCCCTAAACTAATTCCCCCGAACAATCTCAATTACAATGAAAATACTAACAAACAGAGACCACCCAGCCAAAACTATCAACCACCACCCGAAATCATAAATAGCAGACACTCCAGCTATATCTTCCCCTATATACCCCCCAGACTCACCATCTAAAACCACTCAATCTCCTATATCATCAAAACCCACAACCATCTTTACATCCCCAGAACTTGCTAATCAAATAGAACCAACTAACTCAACCATAAAACCAAAAACAAGCATAAAACTTACCACTCAATTAGAAGCCCAAGTCTCAGGGTAATCCTCAGTAGCTATAGCAGTAGTATATCCAAATACCACTATTATCCCACCCAAATAAATTAAAAACACCATCAACCCTAAATAACTCCCCCCAAACTCCAAAATTAACCCACAACCCAATCCTCCCCCCACAATTAACCCTAACCCACCATAAATAGGTGATGGCTTAGTCGCAAAAGCGATAAAGCACGAAACAAACAACAAACTTAATAAGAAAATTGACATAGTCATTATTTCTGCATGGAATAACCATGACCTATGACATGAAAAATCATCGTTGTAAATCAACTACAGAAACCCTTATGACCAACATCCGAAAATCTCATCCCTTAATAAAAATTGTCAACGAATCTTTCATTGATCTCCCCACCCCATCCAACATTTCCGCATGATGAAATTTCGGCTCTCTGCTAGGCATGTGCCTAATTATCCAAATTGCCACAGGACTCTTCCTAGCTATACACTACACATCTGACACCATAACTGCTTTCTCATCCGTAACCCATATTTGCCGAGACGTAAACTACGGCTGGCTAATCCGTTACCTCCACGCCAACGGAGCCTCTATATTTTTTATCTGTTTATTCTTGCATGTAGGCCGTGGGCTCTATTACGGATCCTACACTTTTATCGAAACATGAAACGTTGGCATTCTCCTCCTATTCGCAGTCATAGCTACAGCATTCATAGGCTACGTTCTTCCCTGAGGACAAATATCCTTCTGAGGAGCTACAGTAATTACCAACCTTCTATCAGCTATCCCCTACATTGGCACAACCCTAGTAGAATGAATCTGAGGAGGTTTCTCAGTAGACAAAGCCACACTTACTCGATTCTTCGCCTTCCACTTTATTCTCCCATTCATCATCGCAGCCTTAGCTGTAGTCCACCTCTTATTTCTTCATGAAACTGGCTCGAACAACCCAATCGGCCTTAACTCTGACGCAGACAAAATCCCCTTCCACCCCTACTACACAATCAAAGACGCCCTAGGCTTCGTACTAATATTTATAGTTCTTCTCTCCCTAGTACTTTTTTGCCCCGATTTACTAGGAGACCCTGACAACTACATGCCAGCAAACCCGCTCAACACCCCTCCACATATCAAACCTGAATGATATTTCCTATTCGCCTACGCTATTCTCCGATCAATCCCTAATAAACTTGGTGGCGTAGTAGCCCTAGTCCTCTCTATTCTGATCCTTGCTATTGTCCCATTCCTCCACAACTCCAAACAACGAAGTATAATTTTCCGACCCATTAGCCAATGCATATACTGACTCTTAGTAGCTGATCTCCTCACACTCACTTGAATCGGAGGCCAACCAGTCGAACACCCATTTATTATCATCGGACAAGTCGCATCCGTCTTATACTTTACTATTATTCTAATTCTAATACCACTCTCTAGCATAGTAGAAAACAAAATCTTAAAATGAAGACCCATGCCCTTATAGTATAAAACTATTACTCTGGTCTTGTAAACCAACAATGAGAGATCAGCTCTCTAAGGGCATCATCAAGAAAGAGGCCTACAGCCCCACCATCAGCACCCAAAGCTGAAATTCTTAATAAACTATTTCTTGAAAACGTCCATACTATGTATATCGTGCATAATATTATATGCCCCATGCATATAAGCTAGTACATACTTCTATATATCTTACATAATACATTATATGCTTAATCCACATTATATTATCCCCCCCATGTCTATTCTTAACTACTAAAACTGCATGAATTAAGGAATTTAAATTCAAAAGGAGATTGCATAGACCATTCTGTCAGGCTGCCTAGACTACATTCTAGTCAGAATGACTATCCCTATCCGATCGTTGGTCGCTTATTCTACCATCCTCCGTGAAATCATCAACCCGCCAGGGTCGTGTCCCTCTTCTCGCTCAGCGCCCATATAACTTGGGGGTAGCTAACAATGATCTTTACAATTCATCTGGTTCTTACTTCAGGGCCATACCCTCTAAGACGCCCACTCAATGACCTTAAATAAGACATCTCGATGGTTCTGTGTCTATCTCTCTCACACCAACAACTGGGTGAGCTGTCAGGCAGATGGTATTTTTAATTTTTTGGGGGGGGGAAACTGCATCGATTCACCTAAGCCTAAGTCGGCTCTGAGCCGGGATAAGATCTGTAGCTGGACTTTATCTCCTTGCAAGCTCTGGCACACCAATCGAGGAGGACTAATTTTTCATGCTTGACGGACATATTTGAAACCTACACGCACGAATGCACGCGCACAAATGCACACACACACACACACACACACACACACATACGCATACGCATACGCATACGCACACGCACACGCACACGCACACGCACACGCACACGCACACGCACACGCACACGCACACGCACACGCACACGCACACGCACACGCACACGCACACGCACACGCATACGCATACGCATACGCATACGCATACGCATACGCATACGCATACGCATACGCATACGCATACGCATACGCATACGCATACGCATACGCATACGCATACGCATACGCATACGCATACGCATACGCA
>BDJ2
TACGCATACGCATACGCATACGCATACGCACACGCGCACCTAAACTAACCATGTAATTATTATCTCAACAAACCCCCCTACCCCCCATCTGCACCTACTTAGTCGTTTATTTAATTAGCTTGCCAAACCCCAAAAACAAGCGTTAAACAAACCATAAATGCAGAGGTATAATAAATTCCCTAACTACACTCACAAGCCACTCTCAAAACCCATTAAACATAAAAGAAGATCCAGGCCTTTTAACGCCCACCTTTCTTCTTCTTTTAGGAATAAGATATTTGTGAACTTCTTCATCAGTGCATTTCTCAACACAGTTATTGTAGCTTAACCAAAGCGAAGCGCTGAAAATGCTTAGATGGACTTCTAGTCCCATTAACATCCAAAAGGTTTGGTCCTGGCCTTTTTATTAGTTTATAGCAAATTTACACATGCAAGCCTCCCCATACCAGTGAGAATACCCTTAAATTAATCTAATCTGATTGTAAGGAGTAGGTATCAAGCTCACTAAAGTTGCTCAAGACACCTTGCTTAGCCACACCCCCACGGGAAACAGCAGTGATAAAAATTAGGCAATAAACGAAAGTTCGACCTAGTTATGCTATAGAGGGTTGGTCAATTTCGTGCCAGCCACCGCGGTCATACGATTAACCCATACTAATAAACCTACGGCGTAAAGCGTGTTTAAAGAACCACCTCTTGAATAAGATTAAACTCCAACTAATACGTAGAAATTCATAGTTAGAAGTAAAATAAACTACGAAAGTGATCTTAACATTCTTGAACACACGATAGCTAGGAGACAAACTGGGATTAGATACCCCATTATGCCTAGCCTTAAACAGAGATAGCCCCCTAACAAGGCTACCCGCCTGAGAACTACTAGCTACCGCTTAAAACTCAAAGGACTTGGCGGTACTTTATATCCACCTAGAGGAGCCTGTTCTATAACCGATAAACCCCGTTCAACCTCACCACTTCTTGCTAATTCAGCCTGTATACCGCCATCTTCAGCGAACCCCTATAGGGAACAAAAGTAAGCTCAATAACTCTACCCGTAAAAACGTTAGGTCAAGGTGTAGCCTATGAAGTGGAAAGAAATGGGCTACATTTTCTCTTCCGAGAACATCAACGATACCCTCTTTGAAACAAGAGAGACAAGGAGGATTTAGTAGTAAATTAAGAGTAGAGTGCTTAATTGAATAGTGCAATGAAGTACGCACACACCGCCCGTCACCCTCCTCAAATACCTTTCTAAGACTACTTCATAATTCCAAGGATACCCGTATAAGAGGAGATAAGTCGTAACATGGTAAGCATACTGGAAAGTGTGCTTGGATGAATCAAAACGTAGCTTAACAAAAGCACCTGACTTACACTCAGGAGATTTCCCTGACTAAAGGAACGCTTTGAACTACTTCTAGCCCAATAAATAAGTCAACTCAATTATGTAACCCCATCAATTAAATCATTCACCTAAAATCAAAGTATAGGAGATAGAAATGATTACTGGCGCTATAGAGAAAGTACCGCAAGGGAAAGATGAAAGAAACCTAGTAAAAGTACAAAAAAGCAAAGATTAACCCTTGTACCTTTTGCATAATGGATCAACTAGACTCAGTCCAGCAAAAAGAATTTAAGTCGGACATCCCGAAACCAAACGAGCTACCTAGGAACAATTTTATGAATGAACCCGTCTATGTGGCAAAATAGTGGGAAGATTCCTAGGTAGAGGTGAAAAGCCTAACGAGCTTGGTGATAGCTGGTTATCCAGAGAAGAATTTTAGTTCTGCTTTAAGCTTACCCAAAGGACCTGACAACCTACCTGTAAGCTTAACTGTTAATCTAAAGAGGGACAGCTCTTTAGATAAAGGATAGAACCTAAACTAGAGAATAAGAACTGCAAACATACCATAGTTGGCCTAAAAGCAGCCATCAATAAAGAAAGCGTTAAAGCTCAAATACTTCTACTATTCCAATACCTAAATTCTCACCCATTTCCTAGATTAAAACTGGATTAATCTACTAAAAAGTAGATGAATTAATGTTGGTATGAGTAACAAGAAAACTTTTCTCCTTGCACAAGTGTATATCAGATCGGATACCCACTGATAATTAACTCAAAATGAAAATATACTCTAAATCTAAATCCTTTTCTACCAGTAGAGTTAATCCAACACAGGAGTGCACCTAAGGAAAGATAAAAAGAAGTAAAAGGAACTCGGCAAACACGAGCCCCGCCTGTTTACCAAAAACATCACCTCTAGCATAAAAAGTATTAGAGGCACTGCCTGCCCGGTGACTCACGTTAAACGGCCGCGGTATCCTGACCGTGCAAAGGTAGCATAATCATTTGTTCCTTAATTAGGGACTTGTATGAACGGCAAGACGAGGGCTTAACTGTCTCTTACTTCCTATCAGTGAAATTGACCTTCCAGTGAAGAGGCTGGAATAAAATAATAAGACGAGAAGACCCTATGGAGCTTCAACCAATTGACTTACTAAACTAATTTACTCCCCTAAAGGACCTAAACACCTCAGTTTACTCTAAGTCAACGGTTTCGGTTGGGGTGACCTCGGAGCACAAAAAAACCTCCGAGTATATTAAACCAAGACCTACTAGTCTAAGTTATTCAAATTATTTATTGACCCAATTTTTGATCAACGGACCAAGTTACCCTAGGGATAACAGCGCTATCCTATTCAAGAGTTCATATCGACAATAGGGTTTACGACCTCGATGTTGGATCAGGACATCCCAATGGTGCAGAAGCTATTAAAGGTTCGTTTGTTCAACGATTAAAGTCCTACGTGATCTGAGTTCAGACCGGAGTAATCCAGGTCGGTTTCTATCTATTAGCAATTTTTCTTAGTACGAAAGGACCAGAAAAATAGAGCCTCCTACGCTATAGCGCTCTTAAATCTATAGATGAAATAATCTTAATCTAGAAATTATGCAAACTAACAGCCCAAGAACAGGGTTGCTAAGATGGCAGAGCCCGGTAATTGCACAAGACTTAAACCCTTGGACCCAGAGGTTCAACTCCTCTTCTTAGCACTCATGCAACTTCTCAACATTCTTACCCTAATCCTTCCTATCCTAATTGCTATAGCTTTCCTCACGCTCATCGAGCGAAAAATCCTCGGCTACATGCAACTACGCAAGGGCCCAAACGTTGTAGGCCCGTACGGCCTATTACAACCATTCTCCGACGCCATAAAACTATTCATTAAAGAACCCCTACGACCCAACTTCTCCTCTACTGCTCTATTTATAATTGCCCCTACTCTCTCTCTAACACTAGCCCTAAGCCTATGAATCCCCCTACCAATACCCTACCCACTTATAGATCTTAACTTAGGCATCTTGTTCATCCTAGCCCTATCTAGCCTAGCTGTTTACTCTATCCTATGATCAGGATGAGCATCAAATTCCAAATATGCCCTAATCGGCGCCCTCCGAGCAGTAGCCCAAACAATCTCCTATGAAGTCTCCCTAGCTATTATTCTTCTTTCCGTACTTCTAATAAGCGGATCCTACTCTCTAAGTACCCTTATTTACTCCCAAGAAAACATTTGATTTATTATCCCAACCTGACCCTTAGCCATAATATGATTTATCTCAACACTAGCTGAGACCAACCGAGCCCCATTTGACCTCACAGAAGGAGAATCTGAACTCGTCTCAGGCTTTAATGTCGAATACGCAGCAGGGCCATTTGCCCTATTCTTCATAGCCGAATATATAAACATTATCCTCATAAATGCTTTAACAACTATCATTTTCCTAGGCTCACTAGCCTCTCTATCGTCCCCAGAAATGTTTACACTAGAATTCATAATCAAAACCCTAATTCTATCATCTGCTTTCCTATGAATCCGAGCATCCTACCCTCGCTTCCGCTACGACCAACTCATACACCTTCTATGAAAAAACTTCCTACCCCTAACACTAGCTCTATGCATATGACACACATCCCTGCCGATCTCTATATCGTTCATCCCCCCTTACACCTAGAAATATGTCTGATAAAAGAGTTACTTTGATAGAGTAAAGCATAGAGGTTTAAACCCTCTTATTTCTAGAATCATAGGACTTGAACCTACTCTTAAGAATTCAAAAATCTTCGTGCTACCTAATTACACTATATTCTAAGTAAGGTCAGCTAACTAAGCTATCGGGCCCATACCCCGAAAATGTTGGTTTATACCCCTTCCCGTACTAATAAAAATTATTACTAACCTTTCTATTTTCCTAACAATCATTTCAGGAACTCTCATTACCCTACTAAGCTCTCACCTTCTACTAATATGAATCGGCCTAGAAATAAGCATGCTCGCTATTATTCCCATTCTTATCAAAAAAATTAACCCCCGATCAACAGAAGCCGCCACTAAATATTTTCTCACACAAGCAACCGCCTCTATAATTTTCCTAGCCTCAATTACTTCAAACTTTATCACTTCCGGCCTATGATCCTTTAACCCTTCATCCAACCAGCTATGCCTGAACCTAGCATCACTAGCACTTCTGATAAAACTAGGCTTAGCCCCATTCCACTTCTGAATACCTGAAGTTACTCAAGGAGTCTCCCTTATATCAGGCCTAATAATCCTCACATGACAAAAATTAGCCCCTATATCCATCCTATATCACTTAGCCCCCTTAACATCCACACCCCTATTACTCTCATCAGGTCTCCTATCGGTAGTAGTTGGAGGATGAGGAGGACTTAACCAAACTCAACTACGCAAAATTCTAGCCTATTCATCCATTGCCCATATAGGCTGAATAATCGTAATTTTATCCTACAACTCCTCAATCATGTTAATCAATCTTCTCATCTATATTCTCCTTACACTCACCCTATTCATTTCTTTTAACCTTCACTCCAACCACACAATTTCATCTCTATCCCTCACATGAAGCAAATCTCCCATTATAATTATTTCAACATTAACAGTACTCCTATCGCTAGGAGGTCTTCCTCCACTCACAGGATTCATCCCTAAATGACTAATCATCAATGACCTAACTATAAATAATAACACACATATAGCTACTTTAATAGCCATCCTAGCCCTACTAAACCTATTTTTCTACCTACGCCTAGTTTATGCTTCATCCCTAACCCTTTTTCCCACTTCAAACAACATAAAGATAAAATGACAATACAACTCCTTAAAACACTTCACCCTACTTCCTCCCCTCATCATCTTCTCCACCCTTACCCTCCCTCTAACCACACTTTTCATTACCCCAAACTAGAAGTTTAGGTTATTCACAGACCAAGAGCCTTCAAAGCTCTAAGAAAGTAGACGTTACTTAACTTCTGACCTAAGGATTGCAGAAATTCACTCTACATCTAATGATTGCAAATCATTCACTTTTATTAAGCTAAATCCTCTCTAGATTGGTGGGCTCTGACCCCACGAAACTTTAGTTAACAGCTAAAAACCCTAAATCAACTGGCTTCAATCTACTTCTCCCGCCTAGGGCGGAAGAAAAGGCGGGAGAAGTCCCGGCAGAGTTAAAGCTGCTCCTTTGAATTTGCAATTCAATATGATAATCACCTCGAGACTTGGTAAAAAGAGGACTAAAACCTCTGTCTTTAGATTTACAGTCTAATGCTTACTCAGCCATTTTACCTATGTTCGTCACACGTTGACTATTCTCAACAAACCATAAAGACATCGGTACCCTCTACATAATTTTCGCCGCTTGAGCCGGAATAATCGGGACCGCCCTAAGCATTCTCATCCGAGCTGAACTAGGTCAGCCTGGAGCCTTAATAGGGGACGACCAAATCTACAATGTCGTAGTTACAGCCCACGCCTTCGTAATAATTTTCTTTATAGTAATACCCATAATAATTGGAGGTTTCGGAAACTGACTCGTACCCCTAATGATTGGAGCCCCAGACATAGCCTTCCCTCGAATAAACAACATAAGTTTCTGGCTTCTACCCCCATCCTTCTTACTACTCCTGGCCTCCTCTATAGTTGAAGCCGGCGCTGGAACAGGCTGAACAGTGTACCCCCCACTAGCCGGAAACCTAGCCCATGCTGGAGCATCTGTGGACCTAGCTATTTTCTCCCTTCACCTGGCCGGAGTCTCCTCTATCCTAGGGGCCATCAATTTTATTACAACTATCATCAATATAAAACCACCTGCCCTTTCCCAGTACCAAACTCCCTTGTTCGTCTGATCAGTGCTGATTACGGCTGTGCTTCTACTGCTCTCTCTCCCCGTACTAGCAGCTGGAATTACTATACTCTTAACAGACCGAAACCTCAACACAACATTCTTCGACCCCGCTGGAGGAGGGGACCCAATTCTTTATCAACACTTATTCTGATTCTTTGGCCACCCCGAAGTATATATTCTAATTTTACCCGGGTTTGGAATCATCTCACATATTGTAACTTACTATTCAGGTAAGAAAGAGCCCTTCGGTTATATAGGTATGGTCTGAGCAATAATGTCAATCGGCTTCTTAGGCTTTATCGTTTGAGCCCACCACATATTCACTGTAGGACTAGACGTAGACACTCGAGCTTACTTTACATCTGCAACAATAATTATTGCAATTCCAACTGGCGTTAAAGTCTTTAGCTGACTGGCTACACTACACGGAGGTAACATTAAATGATCCCCAGCCATATTATGAGCCTTAGGCTTTATTTTCCTCTTTACAGTAGGCGGTCTGACGGGAATTGTCCTATCCAATTCCTCCCTTGACATTGTCCTGCATGACACATACTACGTCGTAGCTCACTTTCACTATGTTCTATCTATAGGAGCTGTCTTTGCTATTATGGCAGGATTTGTTCACTGATTTCCATTATTCACTGGTTATACTCTAGATGACACCTGAGCAAAAATTCACTTTTCCGTAATATTCGTTGGTGTAAACATAACATTCTTCCCACAACACTTCCTAGGGTTATCAGGAATGCCTCGACGATACTCAGACTACCCAGATGCCTACTCTACATGAAATACAGTATCTTCGATAGGATCTTTTATTTCTCTAACAGCAGTAATAATCATAATCTTCATGATCTGAGAAGCATTTGCATCCAAACGTGAAGTAGACTCCGTAGAGCTAACAGCCACTAACCTAGAGTGACTCCATGGATGCCCTCCCCCATATCATACTTTCGAAGAACCTGCCTACGTAAAAGCTTACTAAGAAAGGAAGGAATCGAACCCCCAATTACTGGTTTCAAGCCAGCACCATAACCTTTATGACTTTCTCTATAAGAGGTATTAGTAAAGACATTACATGACTTTGTCAAAGTCAAATCATAGGATAACTACCTATATATCTCTATGGCTTATCCGTTCCAACTAGGACTCCAAGATGCCTCCTCCCCTATCATAGAAGAACTTACTAACTTTCACGATCACACTCTTATAATTGTGTTCCTAATCAGCTCCTTAGTACTATACATTATTTCAGCTATGCTGACAACTAAACTCACCCATACAAGCACAATAGACGCCCAAGAAGTAGAGACAATCTGAACTATTCTACCCGCAATCATTTTAATTCTAATCGCACTACCTTCTCTACGCATCCTCTACATAATGGACGAAATTAATAACCCTGCCCTAACAGTAAAAACCATAGGCCACCAATGATACTGAAGCTATGAGTACACTGATTACGAAGATTTAACCTTTGACTCCTACATAATTCCAACAACAGACCTGAAATCAGGGGATTTACGACTATTAGAAGTTGATAATCGCGTAGTTCTTCCTATAGAGTTACCAATCCGTATGCTAATTTCGTCCGAAGACGTTCTTCACTCCTGAGCCATACCATCCCTCGGAATCAAAACTGATGCTATCCCAGGACGCCTAAACCAAGCAACACTAACCTCTACTCGACCAGGCCTATTTTACGGACAGTGTTCTGAAATTTGCGGGTCTAACCACAGCTTCATACCTATTGTCTTAGAAGTAGTTCCACTAAAACATTTCGAAAACTGATCCCTATCAATGACCTAATCTATCATTATGAAGCTTATAGAGCATTAGCCTTTTAAGCTAAAGAAGAGGCAACCGAGCCCCCATAATGATATGCCACAACTGGACACTTCAACTTGATTTATCACAATCCTCTCTATATTCCTATCTTTATTTATTCTCTTCCAAACAAAGATCTCTTCTTTTATCTACTTCTCTCTCCCCACTCCTAAGCTCCTAGCTTCTAAAAAGTTAGAAAACCCTTGAGATTCAAAATGAACGAAAATCTATTTGCCTCTTTCATTACCCCTACTCTAATAGGACTACCTGTAGTAATTCTTATCATTGCAATCCCAAACATTTTTATTCCCTCCTCCAGCCGATTACTCACTAACCGAGTCCTAACTATACAACGATGACTTGTCCAAACAATCTTGAAACAAATAATGACAATGCACAACAATAAAGGTCGATCCTGATCACTAATACTAGTCTCCTTAATTATATTCATCGGCTCAACAAATCTCCTAGGTCTATTACCTCACACCTTCACCCCTACTACCCAACTATCAATAAACCTAGGAATAGCTATCCCACTTTGAGCCGGAGCAGTCATTCTAGGGTTTCGACACAAGACAAAGGCATCTTTAGCTCACTTCCTCCCACAAGGGACACCTGTACCCCTAATTCCGATACTCATCATTATCGAAACTATTAGCCTTTTTATTCAACCTATAGCATTAGCCGTTCGACTAACTGCTAACATCACAGCAGGCCACCTCCTTATTCACCTAATTGGAGGGGCAACCCTGGCCCTTCTATCAATCAGCGTTCCTACCGCACTAATTACATTAATTATTCTCATCCTACTAACCATCCTAGAATTTGCCGTAGCTCTAATTCAAGCTTATGTCTTCACTCTCCTAGTCAGCCTCTACCTACACGACAATGCTTAATGACCCACCAAGTTCATCCATACCACATAGTTAACCCGAGCCCTTGACCACTAACAGGAGCCCTATCTGCTCTTCTGTTGACATCTGGTCTAATTATATGATTCCATTTCAACTCCTCTACCCTCCTCCTAATTGGTCTCCTCACTAACCTTCTAACTATATTTCAGTGATGACGAGACGTGATTCGAGAAGGAACTTTTCAAGGACATCATACCCCAATAGTCCAAAAAGGCCTTCGCTATGGCATAGTCCTATTTATCATCTCTGAGATTTTCTTCTTCGCAGGCTTTTTCTGAGCCTTCTACCATTCAAGCCTAGCTCCTACCCATGACCTCGGCGGATGCTGACCTCCAACAGGTATTATCCCTCTAAACCCCTTAGACGTTCCTCTACTTAATACATCTGTTCTCTTAGCCTCCGGAGTATCAATTACATGAGCTCACCACAGCCTAATAGAAGGAAACCGAAATCACATAATTCAAGCCCTATTTATCACAATCGCATTAGGTCTCTACTTCACTATTCTTCAAGCATCAGAATATTTTGAAACCCCTTTCACCATTTCTGACGGAGTCTACGGATCCACATTTTTTATAGCAACAGGCTTCCACGGCCTACACGTAATTATTGGCACAACATTCCTAGTAGTCTGCTTCCTACGACAACTAAGCTTCCACTTCACATCCAAACATCACTTCGGATTTGAGGCTGCTGCGTGATACTGACACTTCGTTGATGTAGTTTGACTTTTCCTTTACGTCTCTATTTACTGATGAGGGTCTTATTCTTTTAGTATTAACCAGTACAGTTGACTTCCAATCAACTAGTTCCGGTAAACCCCGGAAGAGAATAATCAACATATTTTTATCTCTTACTATTAACATCCTCCTCGCATCCGTCCTAGTTATAGTTGCATTCTGACTTCCACAAATAAATATCTACTCAGAAAAAGTTGGCCCCTACGAATGCGGCTTTGACCCTATTGAATCAGCCCGCCTTCCATTTTCAATAAAATTTTTCCTCATTGCTATCACATTCCTTCTTTTTGACCTAGAAATTGCTCTCCTACTTCCTCTTCCATGGGCCACACAAACTAACAAACTCTTGACTGTATTAGCAGTAGCTTTACTCTTAGTATCCATCTTAGCCTTAGGCCTAGCATATGAATGAGTCCAAAAAGGCCTTGAATGAGAGGAATAACCTGATAATTAGTTTAAAAAAAAACAAATGATTTCGACTCATTAGATTATGATTTAACTCATAATTATCATCATGCCTTTAATCTATACTAGTCTAATGTTAGCCTTCGCCCTATCACTTCTTGGAACTCTAATATTCCGATCTCACCTAATGTCCACTCTACTATGTCTGGAAGGCATAATGCTAGCTATCTTCGTAACAACTTCTATTAGTACTTTAAACACTCACAATAATCTCTCATTCATATTACCTATCATTATCCTAGTATTTGCCGCATGCGAGGCAGCCGTAGGACTCGCTCTTTTAGTCACAATCTCAAATTCTTACGGCAACGACTATGTCCAAAACCTAAACCTCCTACAATGCTAAAAATTATTATCCCCACAATTATACTCTTTCCCCTTACATGGTGATCAAAACCATCCTTACTATGAATCAACACAACTTCCTACAGCTTCTTAATTAGCCTAATTACTCTACTGAACCTCTACACCCACAACGACGCAACCCACAACTTCTCCCCCTTATTCTTCACGGACCAACTTTCCACACCGTTACTCATCCTAACTTCATGACTCCTCCCCTTAATACTTATTGCAAGCCAAAATCATATATCAAAAGAAACCCCCACACGGAAAAAACTATTTATCTCTATACTTATCACGCTCCAAGTATCCCTTATCATAACCTTCTCAGCCGCCGAATTAATATTCTTCTATATCCTTTTTGAAGCAACCTTAATCCCCACTCTAATTATCATCACTCGATGAGGAAACCAAACCGAGCGCCTAAACGCTGGAGTTTATTTCCTGTTCTACACCCTAGTAGGATCCTTACCCCTTCTAGTAGCCCTACTGGCAAAACGAAACCAATTAGGTACTCTTAACATTATACTCCTCACATTTAACTTTCCCTACTTAGACCCCTCATTATTAAACCAACTAACATGACTAGCCTGCATAATAGCATTCATGGTAAAAATACCACTTTATGGCCTCCACTTATGACTCCCCAAAGCCCATGTAGAAGCCCCTATTGCTGGCTCAATAGTTCTAGCTGCCATCTTACTAAAACTTGGAGGCTACGGAATGATACGAATTACTATCATCCTAAACCCAACATCCATCGATATAGCTTACCCATTTATTCTTCTATCATTATGAGGCATAGTCATAACCAGCTCCATCTGCCTACGCCAAACTGATCTAAAATCTCTCATCGCTTACTCTTCCGTCAGCCATATAGCTTTGGTTATTGCAGCAATCATAATTCAAACCCCCTGAAGCTTTATAGGGGCCACAGCCCTAATAATAGCCCATGGCTTAACCTCTTCCCTATTATTCTGCCTAGCCAATACTAACTACGAGCGAATTCACAGCCGGACTATACTTCTGGCACGCGGCCTCCAATCCATCCTCCCACTCATAGCAACCTGATGACTACTAGCGAGCCTTACCAATCTAGCCCTGCCTCCATCAATCAACTTTATCGGAGAACTATACATCATCATCTCCTCATTCTCCTGATCTAACCCCTCCATTGTTCTTACAGGAATCAACATACTAATTACAGCCCTGTACACTCTATACATGCTAATTATGACCCAACGAGGCTCAATTACTAACCATATAAAAACTCTTCTACCTACCTTTACACGAGAATCCACCCTAATAACCCTACACCTAATTCCCCTCATCCTCTTAACAATAAATCCTAAATTTATTATAGGCCCCTTATACTGTAGGTGTAGTTTACTAAAAACACTAGACTGTGAATCTAGAAACAAAAGATTACATCTTTTTACCTACCAAGAGAGTAATCAGGAACTGCTAACTCCTGCTCCCACAACTAAACTTGTGGCTCCCTTACTTTTATAGGATAGAAGTATTCCGTTGGTCTTAGGAACCAAAAAATTGGTGCAACTCCAAATAAAAGTAATTAACATAATTACCTCAATCTCCCTACTCTACTTACTTATCCTTGTTATGCCAGCTCTTTGATCAATTACAACAACAAAAACTGATAAACTAGTTAACTATATCAACTATTCCATCAAATACTCATTCTTCTTAAGCTTAATTCCCCTACTAGTCTACCTCCACTCAGGCTATGAATCTACAATCACCAATTGACACTGAATCTCAATCCAACCAACCAATTTAATGATAAGCTTCAAATTAGACTTCTACTCCCTTCTCTTTATGCCAGTAGCCTTATACGTTACCTGATCTATCATAGAATTCTCCACCTGATACATGCACTCAGACCCTAACCTAGACCGATTTATTAAATATTTACTTATCTTCCTAATTACAATAATAATTTTAGTCTCAGCAAACAATCTCATACAACTCTTTATTGGCTGAGAAGGAGTAGGAATCATATCTTTCCTTCTAATCGGGTGATGATTTGGACGCTCAGATGCTAACACTGCAGCCTTACAGGCCATTCTGTACAACCGGATCGGTGACATCGGCCTTATCCTCGCTATATCCTGATTTATGTGAAAACTAAACTCATGAGACCTTAAATTTATCCTTACTGCAAACACCCCTATCTCCTCCCTTCCTCTTATCGGGCTCATCCTAGCTGCAACTGGAAAATCAGCCCAGTTCGGTCTACACCCTTGACTACCCTCAGCTATAGAAGGCCCTACTCCAGTATCAGCCCTACTGCACTCCAGCACTATAGTCGTTGCAGGCGTATTCTTACTAATCCGATTCTACCCTATCCTTGACAATGACGTAATAAAAACCTTAATACTATGCCTAGGCTCCCTCACCACTCTATTCACAGCTATTTGTGCCTTAACACAAAACGATATCAAAAAAATCGTAGCATTCTCCACATCAAGCCAACTAGGCCTTATAGTCGTAACCCTAGGAATTGGCCAACCCTACCTAGCTTTCCTACACATTTGCACTCACGCCTTCTTTAAAGCTATACTATTCCTATGCTCAGGATCAGTCATCCATAGTCTCAACGACGAACAAGACATCCGAAAAATAGGTGGTTTAGCTAAAGCCATACCCTTCACCACGACCGCATTAACAATCGGGAGCCTCGCCTTAGTAGGCACCCCATTCCTTACAGGTTTCTACTCAAAAGACTTAATCATTGAAACCATAAATACGTCTTATACAAACGCCTGAGCCCTAATTATTACCTTAATCGCTACCTCTATAACAGCAATGTACAGCCTACGAATTATCTTTTTCGCCTTCATAGGAAACCCGCGATTCCTCCCTCTAGTCCTAATTAATGAATCCTCCCCCTCCATAATCAACCCAATCAAACGTCTAGTAGCAGGAAGCATCTTTGCTGGCTATCTAATAACCAGCCTCATTCCACCAATCACTACCCCTCAAATAACAATACCCTTAGCACTAAAAATAGCAGCCCTTCTAGTAACCGTCACAGGACTAATTTTAGCTTTAGAACTAAATAATCTTACACTGAACCTAACCCCCAAATCACCAAACCCCTATCACAACTTCTCCACTATACTAGGTTTCTACCCAACCATCATGCACCGCCTCCTACCCCTGAAAAATCTGAGCACCAGCCAAAAAACAGCATTCAAAGCCCTAGACTTAATCTGACTAGAATACTCACTACCCAAACTCCTATCATACTTCAACTCCCTAGCCTCATCAATTACCTCTGATCAAAAAGGAATAATTAAAATTTACTTCATGTCTTTCCTCCTTACTCTACCAATCCCCCTAATTCTAGCCCTAAACTAATTCCCCCGAACAATCTCAATTACAATGAAAATACTAACAAACAGGGACCACCCAGCCAAAACTATCAACCACCACCCGAAATCATAAATAGCAGACACTCCAGCTATATCTTCCCCTATATACCCCCCAGACTCACCATCTAAAACCACTCAATCTCCTATATCATCAAAACCCACAACCATCTTTACATCCCCAGAACTTGCTAATCAAATAGAACCAACTAACTCAACCATAAAACCAAAAACAAGCATAAAACTTACCACTCAATTAGAAGCCCAAGTCTCAGGGTAATCCTCAGTAGCTATAGCAGTAGTATATCCAAATACCACTATTATCCCACCCAAATAAATTAAAAACACCATCAACCCTAAATAACTCCCCCCAAACTCCAAAATTAACCCACAACCCAATCCTCCCCCCACAATTAACCCTAACCCACCATAAATGGGTGATGGCTTAGTCGCAAAAGCGATAAAGCACGAAACAAACAACAAACTTAATAAGAAAATTGACATAGTCATTATTTCTGCATGGAATAACCATGACCTATGACATGAAAAATCATCGTTGTAAATCAACTACAGAAACCCTTATGACCAACATCCGAAAATCTCATCCCTTAATAAAAATTGTCAACGAATCTTTCATTGATCTCCCCACCCCATCCAACATTTCCGCATGATGAAATTTCGGCTCTCTGCTAGGCATGTGCCTAATTATCCAAATTGCCACAGGACTCTTCCTAGCTATACACTACACATCTGACACCATAACTGCTTTCTCATCCGTAACCCATATTTGCCGAGACGTAAACTACGGCTGGCTAATCCGTTACCTCCACGCCAACGGAGCCTCTATATTTTTTATCTGCTTATTCTTGCATGTAGGCCGTGGGCTCTATTACGGATCCTACACTTTTATCGAAACATGAAACGTTGGCATTCTCCTCCTATTCGCAGTCATAGCTACAGCATTCATAGGCTACGTTCTTCCCTGAGGACAAATATCCTTCTGAGGAGCTACAGTAATTACTAACCTTCTATCAGCTATCCCCTACATTGGCACAACCCTAGTAGAATGAATCTGAGGAGGTTTCTCAGTAGACAAAGCCACACTTACTCGATTCTTCGCCTTCCACTTTATTCTCCCATTCATCATCGCAGCCTTAGCTGTAGTCCACCTCTTATTTCTTCATGAAACTGGCTCGAACAACCCAATCGGCCTTAACTCTGACGCAGACAAAATCCCCTTCCACCCCTACTACACAATCAAAGACGCCCTAGGCTTCGTACTAATATTTATAGTTCTTCTCTCCCTAGTACTTTTTTGCCCCGATTTACTAGGAGACCCTGACAACTACATGCCAGCAAACCCGCTCAACACCCCTCCACATATCAAACCTGAATGATATTTCCTATTCGCCTACGCTATTCTCCGATCAATCCCTAATAAACTTGGTGGCGTAGTAGCCCTAGTCCTCTCTATTCTGATCCTTGCTATTGTCCCATTCCTCCACAACTCCAAACAACGAAGTATAATTTTCCGACCCATTAGCCAATGCATATACTGACTCTTAGTAGCTGATCTCCTCACACTCACTTGAATCGGAGGCCAACCAGTCGAACACCCATTTATTATCATCGGACAAGTCGCATCCGTCTTATACTTTACTATTATTCTAATTCTAATACCACTCTCTAGCATAGTAGAAAACAAAATCTTAAAATGAAGACCCATGCCCTTATAGTATAAAACTATTACTCTGGTCTTGTAAACCAACAATGAGAGATCAGCTCTCTAAGGGCATCATCAAGAAAGAGGCCTACAGCCCCACCATCAGCACCCAAAGCTGAAATTCTTAATAAACTATTTCTTGAAAACGTCCATACTATGTATATCGTGCATAATATTATATGCCCCATGCATATAAGCTAGTACATACTTCTATATATCTTACATAATACATTATATGCTTAATCCACATTATATTATCCCCCCCATGTCTATTCTTAACTACTAAAACTGCATGAATTAAGGAATTCAAATTCAAAAGGAGATTGCATAGACCATTCTGTCAGGCTGCCTAGACTACATTCTAGTCAGAATGACTATCCCTATCCGATCGTTGGTCGCTTATTCTACCATCCTCCGTGAAATCATCAACCCGCCAGGGTCGTGTCCCTCTTCTCGCTCAGCGCCCATATAACTTGGGGGTAGCTAACAATGATCTTTACAATTCATCTGGTTCTTACTTCAGGGCCATACCCTCTAAGACGCCCACTCAATGACCTTAAATAAGACATCTCGATGGTTCTGTGTCTATCTCTCTCACACCAACAACTGGATGAGCTGTCAGGCAGATGGTATTTTTAATTTTTTAGGGGGGGGGAACCTGCATCGATTCACCTAAGCCTAAGTCGGCTCTGAGCCGGGATAAGATCTGTAGCTGGACTTTATCTCCTTGCAAGCTCTGGCACACCAATCGAGGAGGACTAATTTTTCATGCTTGACGGACATATTTGAAACCTACACGCACGAATGCACGCGCACAAATGCACACACACACACACACACACACACACGCATACGCATACGCATACGCACACACACGCATACGCATACGCATACGCATACGCACACACACGCATACGCATACGCATACGCATACGCATACGCATACGCATACGCACACACACGCATACGCATACGCATACGCATACGCATACGCATACGCATACGCATACGCATACGCATACGCATACGCACACACACGCACACGCACACGCACACGCACACGCA
>BDJ3
CACGCGCACCTAAACTAACCATGTAATTATTATCTCAACAAACCCCCCTACCCCCCATCTGCACCTACTTAGTCGTTTATTTAATTAGCTTGCCAAACCCCAAAAACAAGCGTTAAACAAACCATAAATGCAGAGGTATAATAAATTCCCTAACTACACTCACAAGCCACTCTCAAAACCCATTAAACATAAAAGAAGATCCAGGCCTTTTAACGCCCACCTTTCTTCTTCTTTTAGGAATAAGATATTTGTGAACTTCTTCATCAGTGCATTTCTCAACACAGTTATTGTAGCTTAACCAAAGCGAAGCGCTGAAAATGCTTAGATGGACTTCTAGTCCCATTAACATCCAAAAGGTTTGGTCCTGGCCTTTTTATTAGTTTATAGCAAATTTACACATGCAAGCCTCCCCATACCAGTGAGAATACCCTTAAATTAATCTAATCTGATTGTAAGGAGTAGGTATCAAGCTCACTAAAGTTGCTCAAGACACCTTGCTTAGCCACACCCCCACGGGAAACAGCAGTGATAAAAATTAGGCAATAAACGAAAGTTCGACCTAGTTATGCTATAGAGGGTTGGTCAATTTCGTGCCAGCCACCGCGGTCATACGATTAACCCATACTAATAAACCTACGGCGTAAAGCGTGTTTAAAGAACCACCTCTTGAATAAGATTAAACTCCAACTAATACGTAGAAATTCATAGTTAGAAGTAAAATAAACTACGAAAGTGATCTTAACATTCTTGAACACACGATAGCTAGGAGACAAACTGGGATTAGATACCCCATTATGCCTAGCCTTAAACAGAGATAGCCCCCTAACAAGGCTACCCGCCTGAGAACTACTAGCTACCGCTTAAAACTCAAAGGACTTGGCGGTACTTTATATCCACCTAGAGGAGCCTGTTCTATAACCGATAAACCCCGTTCAACCTCACCACTTCTTGCTAATTCAGCCTGTATACCGCCATCTTCAGCGAACCCCTATAGGGAACAAAAGTAAGCTCAATAACTCTACCCGTAAAAACGTTAGGTCAAGGTGTAGCCTATGAAGTGGAAAGAAATGGGCTACATTTTCTCTTCCGAGAACATCAACGATACCCTCTTTGAAACAAGAGAGACAAGGAGGATTTAGTAGTAAATTAAGAGTAGAGTGCTTAATTGAATAGTGCAATGAAGTACGCACACACCGCCCGTCACCCTCCTCAAATACCTTTCTAAGACTACTTCATAATTCCAAGGATACCCGTATAAGAGGAGATAAGTCGTAACATGGTAAGCATACTGGAAAGTGTGCTTGGATGAATCAAAACGTAGCTTAACAAAAGCACCTGACTTACACTCAGGAGATTTCCCTGACTAAAGGAACGCTTTGAACTACTTCTAGCCCAATAAATAAGTCAACTCAATTATGTAACCCCATCAATTAAATCATTCACCTAAAATCAAAGTATAGGAGATAGAAATGATTACTGGCGCTATAGAGAAAGTACCGCAAGGGAAAGATGAAAGAAACCTAGTAAAAGTACAAAAAAGCAAAGATTAACCCTTGTACCTTTTGCATAATGGATCAACTAGACTCAGTCCAGCAAAAAGAATTTAAGTCGGACATCCCGAAACCAAACGAGCTACCTAGGAACAATTTTATGAATGAACCCGTCTATGTGGCAAAATAGTGGGAAGATTCCTAGGTAGAGGTGAAAAGCCTAACGAGCTTGGTGATAGCTGGTTATCCAGAGAAGAATTTTAGTTCTGCTTTAAGCTTACCCAAAGGACCTGACAACCTACCTGTAAGCTTAACTGTTAATCTAAAGAGGGACAGCTCTTTAGATAAAGGATAGAACCTAAACTAGAGAATAAGAACTGCAAACATACCATAGTTGGCCTAAAAGCAGCCATCAATAAAGAAAGCGTTAAAGCTCAAATACTTCTACTATTCCAATACCTAAATTCTCACCCATTTCCTAGATTAAAACTGGATTAATCTACTAAAAAGTAGATGAATTAATGTTGGTATGAGTAACAAGAAAACTTTTCTCCTTGCACAAGTGTATATCAGATCGGATACCCACTGATAATTAACTCAAAATGAAAATATACTCTAAATCTAAATCCTTTTCTACCAGTAGAGTTAATCCAACACAGGAGTGCACCTAAGGAAAGATAAAAAGAAGTAAAAGGAACTCGGCAAACACGAGCCCCGCCTGTTTACCAAAAACATCACCTCTAGCATAAAAAGTATTAGAGGCACTGCCTGCCCGGTGACTCACGTTAAACGGCCGCGGTATCCTGACCGTGCAAAGGTAGCATAATCATTTGTTCCTTAATTAGGGACTTGTATGAACGGCAAGACGAGGGCTTAACTGTCTCTTACTTCCTATCAGTGAAATTGACCTTCCAGTGAAGAGGCTGGAATAAAATAATAAGACGAGAAGACCCTATGGAGCTTCAACCAATTGACTTACTAAACTAATTTACTCCCCTAAAGGACCTAAACACCTCAGTTTACTCTAAGTCAACGGTTTCGGTTGGGGTGACCTCGGAGCACAAAAAAACCTCCGAGTATATTAAACCAAGACCTACTAGTCTAAGTTATCCAAATTATTTATTGACCCAATTTTTGATCAACGGACCAAGTTACCCTAGGGATAACAGCGCTATCCTATTCAAGAGTTCATATCGACAATAGGGTTTACGACCTCGATGTTGGATCAGGACATCCCAATGGTGCAGAAGCTATTAAAGGTTCGTTTGTTCAACGATTAAAGTCCTACGTGATCTGAGTTCAGACCGGAGTAATCCAGGTCGGTTTCTATCTATTAGCAATTTTTCTTAGTACGAAAGGACCAGAAAAATAGAGCCTCCTACGCTATAGCGCTCTCAAATCTATAGATGAAATAATCTTAATCTAGAAATTATGCAAACTAACAGCCCAAGAACAGGGTTGCTAAGATGGCAGAGCCCGGTAATTGCACAAGACTTAAACCCTTGGACCCAGAGGTTCAACTCCTCTTCTTAGCACTCATGCAACTTCTCAACATTCTTACCCTAATCCTTCCTATCCTAATTGCTATAGCTTTCCTCACGCTCATCGAGCGAAAAATCCTCGGCTACATGCAACTACGCAAGGGCCCAAACGTCGTAGGCCCGTACGGCCTATTACAACCATTCTCCGACGCCATAAAACTATTCATTAAAGAACCCCTACGACCCAACTTCTCCTCTACTGCTCTATTTATAATTGCCCCTACTCTCTCTCTAACACTAGCCCTAAGCCTATGAATCCCCCTACCAATACCCTACCCACTTATAGATCTTAACTTAGGCATCTTATTCATCCTAGCCCTATCTAGCCTAGCTGTTTACTCTATCCTATGATCAGGATGAGCATCAAATTCCAAATATGCCCTAATCGGCGCCCTCCGAGCAGTAGCCCAAACAATCTCCTATGAAGTCTCCCTAGCTATTATTCTTCTTTCCGTACTTCTAATAAGCGGATCCTACTCTCTAAGTACCCTTATCTACTCCCAAGAAAACATTTGATTTATTATCCCAACCTGACCCTTAGCCATAATATGATTTATCTCAACACTAGCTGAGACCAACCGAGCCCCATTTGACCTCACAGAAGGAGAATCTGAACTCGTCTCAGGCTTTAATGTCGAATACGCAGCAGGGCCATTTGCCCTATTCTTCATAGCCGAATATATAAACATTATCCTCATAAATGCTTTAACAACTATCATTTTCCTAGGCTCACTAACCTCTCTATCGTCCCCAGAAATGTTTACACTAGAATTCATAATCAAAACCCTAATTCTATCATCTGCTTTCCTATGAATCCGAGCATCCTACCCTCGCTTCCGCTACGACCAACTCATACACCTTCTATGAAAAAACTTCCTACCCCTAACACTAGCTCTATGCATATGACACACATCCCTGCCGATCTCTATATCGTTCATCCCCCCTTACACCTAGAAATATGTCTGATAAAAGAGTTACTTTGATAGAGTAAAGCATAGAGGTTTAAACCCTCTTATTTCTAGAATCATAGGACTTGAACCTACTCTTAAGAATTCAAAAATCTTCGTGCTACCTAATTACACTATATTCTAAGTAAGGTCAGCTAACTAAGCTATCGGGCCCATACCCCGAAAATGTTGGTTTATACCCCTTCCCGTACTAATAAAAATTATTACTAACCTTTCTATTTTCCTAACAATCATTTCAGGAACTCTCATTACCCTACTAAGCTCTCACCTTCTACTAATATGAATCGGCCTAGAAATAAGCATGCTCGCTATTATTCCCATTCTTACCAAAAAAATTAACCCCCGATCAACAGAAGCCGCCACTAAATATTTTCTCACACAAGCAACCGCCTCTATAATTTTCCTAGCCTCAATTACTTCAAACTTTATCACTTCCGGCCTATGATCCTTTAACCCTTCATCCAACCAGCTATGCCTGAACCTAGCATCACTAGCACTTCTGATAAAACTAGGCTTAGCCCCATTCCACTTCTGAATACCTGAAGTTACTCAAGGAGTCTCCCTTATATCAGGCCTAATAATCCTCACATGACAAAAATTAGCCCCTATATCCATCCTATATCACTTAGCCCCCTTAACATCCACACCCCTATTACTCTCATCAGGTCTCCTATCGGTAGTAGTTGGAGGATGAGGAGGACTTAACCAAACCCAACTACGCAAAATTCTAGCCTATTCATCCATTGCCCATATAGGCTGAATAATCGTAATTTTATCCTACAACTCCTCAATCATGTTAATCAATCTTCTCATCTATATTCTCCTTACACTCACCCTATTCATTTCTTTTAACCTTCACTCCAACCACACAATTTCATCTCTATCCCTCACATGAAGCAAATCTCCCATTATAATTATTTCAACATTAACAGTACTCCTATCGCTAGGAGGTCTCCCTCCACTCACAGGATTCATCCCTAAATGACTAATCATCAATGACCTAACTATAAATAATAACACACATATAGCTACTTTAATAGCCATCCTAGCCCTACTAAACCTATTTTTCTACCTACGCCTAGTTTATGCTTCATCCCTAACCCTTTTTCCCACTTCAAACAACATAAAGATAAAATGACAATACAACTCCTTAAAACACTTCACCCTACTTCCTCCCCTCATCATCTTCTCCACCCTTACCCTCCCTCTAACCACACTTTTCATTACCCCAAACTAGAAGTTTAGGTTATTCACAGACCAAGAGCCTTCAAAGCTCTAAGAAAGTAGACGTTACTTAACTTCTGACCTAAGGATTGCAGAAATTCACTCTACATCTAATGATTGCAAATCATTCACTTTTATTAAGCTAAATCCTCTCTAGATTGGTGGGCTCTGACCCCACGAAACTTTAGTTAACAGCTAAAAACCCTAAATCAACTGGCTTCAATCTACTTCTCCCGCCTAGGGCGGAAGAAAAGGCGGGAGAAGTCCCGGCAGAGTTAAAGCTGCTCCTTTGAATTTGCAATTCAATATGATAATCACCTCGAGACTTGGTAAAAAGAGGACTAAAACCTCTGTCTTTAGATTTACAGTCTAATGCTTACTCAGCCATTTTACCTATGTTCGTCACACGTTGACTATTCTCAACAAACCATAAAGACATCGGTACCCTCTACATAATTTTCGCCGCTTGAGCCGGAATAATCGGGACCGCCCTAAGCATTCTCATCCGAGCTGAACTAGGTCAGCCTGGAGCCTTAATAGGGGACGACCAAATCTACAATGTCGTAGTTACAGCCCACGCCTTCGTAATAATTTTCTTTATAGTAATACCCATAATAATTGGAGGTTTCGGAAACTGACTCGTACCCCTAATGATTGGAGCCCCAGACATAGCCTTCCCTCGAATAAACAACATAAGTTTCTGACTTCTACCCCCATCCTTCTTACTACTCCTGGCCTCCTCTATAGTTGAAGCCGGCGCTGGTACAGGCTGAACAGTGTACCCCCCACTAGCCGGAAACCTAGCCCATGCTGGAGCATCTGTGGACCTAGCTATTTTCTCCCTTCACCTGGCCGGAGTCTCCTCTATCCTAGGGGCCATCAATTTTATTACAACTATCATCAATATAAAACCACCTGCCCTTTCCCAGTACCAAACTCCCTTGTTCGTCTGATCAGTGCTGATTACGGCTGTGCTTCTACTGCTCTCTCTCCCCGTACTAGCAGCTGGAATTACTATACTCTTAACAGACCGAAACCTCAACACAACATTCTTCGACCCCGCTGGAGGAGGGGACCCAATTCTTTATCAACACTTATTCTGATTCTTTGGCCACCCCGAAGTATATATTCTAATTTTACCCGGGTTTGGAATCATCTCACATATTGTAACTTACTATTCAGGTAAGAAAGAGCCCTTCGGTTATATAGGTATGGTCTGAGCAATAATGTCAATCGGCTTCTTAGGCTTTATCGTTTGAGCCCACCACATATTCACTGTAGGACTAGACGTAGACACTCGAGCTTACTTTACATCTGCAACAATAATTATTGCAATTCCAACTGGCGTTAAAGTCTTTAGCTGACTGGCTACACTACACGGAGGTAACATTAAATGATCCCCAGCCATATTATGAGCCTTAGGCTTTATTTTCCTCTTTACAGTAGGCGGTCTGACGGGAATTGTCCTATCCAATTCCTCCCTTGACATTGTCCTGCATGACACATACTACGTCGTAGCTCACTTTCACTATGTTCTATCTATAGGAGCTGTCTTTGCTATTATGGCAGGATTTGTTCACTGATTTCCATTATTCACTGGTTATACTCTAGATGACACCTGAGCAAAAATTCACTTTTCCGTAATATTCGTTGGTGTAAACATAACATTCTTCCCACAACACTTCCTAGGGTTATCAGGAATGCCTCGACGATACTCAGACTACCCAGATGCCTACTCTACATGAAATACAGTATCTTCGATAGGATCTTTTATTTCTCTAACAGCAGTAATAATCATAATCTTCATGATCTGAGAAGCATTTGCATCCAAACGTGAAGTAGACTCCGTAGAGCTAACAGCCACTAACCTAGAGTGACTCCATGGATGCCCTCCCCCATATCATACTTTCGAAGAACCTGCCTACGTAAAAGCTTACTAAGAAAGGAAGGAATCGAACCCCCAATTACTGGTTTCAAGCCAGCACCATAACCTTTATGACTTTCTCTATAAGAGGTATTAGTAAAGACATTACATGACTTTGTCAAAGTCAAATCATAGGATAACTACCTATATATCTCTATGGCTTATCCGTTCCAACTAGGACTCCAAGATGCCTCCTCCCCTATCATAGAAGAACTTACTAACTTTCACGATCACACTCTTATAATTGTGTTCCTAATCAGCTCCTTAGTACTATACATTATTTCAGCTATGCTGACAACTAAACTCACCCATACAAGCACAATAGACGCCCAAGAAGTAGAGACAATCTGAACTATTCTACCCGCAATCATTTTAATCCTAATCGCACTACCTTCCCTACGCATCCTCTACATAATGGACGAAATTAATAACCCTGCCCTAACAGTAAAAACCATAGGCCACCAATGATACTGAAGCTATGAATACACTGATTACGAAGATTTAACCTTTGACTCCTACATAATTCCAACAACAGACCTGAAATCAGGGGATTTACGACTATTAGAAGTTGATAATCGCGTAGTTCTTCCTATAGAGTTACCAATCCGTATGCTAATTTCGTCCGAAGACGTTCTTCACTCCTGAGCCATACCATCCCTCGGAATCAAAACTGATGCTATCCCAGGACGCCTAAACCAAGCAACACTAACCTCTACTCGACCAGGCCTATTTTACGGACAGTGTTCTGAAATTTGCGGGTCTAACCACAGCTTCATACCTATTGTCTTAGAAGTAGTTCCACTAAAACATTTCGAAAACTGATCCCTATCAATGACCTAATCTATCATTATGAAGCTTATAGAGCATTAGCCTTTTAAGCTAAAGAAGAGGCAACCGAGCCCCCATAATGATATGCCACAACTGGACACTTCAACTTGATTTATCACAATCCTCTCTATATTCCTATCTTTATTTATTCTCTTCCAAACAAAGATCTCTTCTTTTATCTACTTCTCTCTCCCCACTCCTAAGCTCCTAGCTTCTAAAAAGTTAGAAAACCCTTGAGATTCAAAATGAACGAAAATCTATTTGCCTCTTTCATTACCCCTACTCTAATAGGACTACCTGTAGTAATTCTTATCATTGCAATCCCAAACATTTTTATTCCCTCCTCCAGCCGATTACTCACTAACCGAGTCCTAACTATACAACGATGACTTGTCCAAACAATCTTAAAACAAATAATGACAATGCACAACAATAAAGGTCGATCCTGATCACTAATACTAGTCTCCTTAATTATATTCATCGGCTCAACAAATCTCCTAGGTCTATTACCTCACACCTTCACCCCTACTACCCAACTATCAATAAACCTAGGAATAGCTATCCCACTTTGAGCCGGAGCAGTCATTCTAGGGTTTCGACACAAGACAAAGGCATCTTTAGCTCACTTCCTCCCACAAGGGACACCTGTACCCCTAATTCCGATACTCATCATTATCGAAACTATTAGCCTTTTTATTCAACCTATAGCATTAGCCGTTCGACTAACTGCTAACATCACAGCAGGCCACCTCCTCATTCACCTAATTGGAGGGGCAACCCTGGCCCTTCTATCAATCAGCGTTCCTACCGCACTAATTACATTAATCATTCTCATCCTACTAACCATCCTAGAATTTGCCGTAGCTCTAATTCAAGCTTATGTCTTCACTCTCCTAGTCAGCCTCTACCTACACGACAATGCTTAATGACCCACCAAGTTCATCCATACCACATAGTTAACCCGAGCCCTTGACCACTAACAGGAGCCCTATCTGCTCTTCTGTTGACATCTGGTCTAATTATATGATTCCATTTCAACTCCTCTACCCTCCTCCTAATTGGTCTCCTCACTAACCTTCTAACTATATTTCAGTGATGACGAGACGTGATTCGAGAAGGAACTTTTCAAGGACATCATACCCCAATAGTCCAAAAAGGCCTTCGCTATGGCATAGTCCTATTTATCATCTCTGAGATTTTCTTCTTCGCAGGCTTTTTCTGAGCCTTCTACCATTCAAGCCTAGCTCCTACCCATGACCTCGGCGGATGCTGACCTCCAACAGGTATTATCCCTCTAAACCCCTTAGACGTTCCTCTACTTAATACATCTGTTCTCTTAGCCTCCGGAGTATCAATTACATGAGCTCACCACAGCCTAATAGAAGGAAACCGAAATCACATAATTCAAGCCCTATTTATCACAATCGCATTAGGTCTCTACTTCACTATTCTTCAAGCATCAGAATATTTTGAAACCCCTTTCACCATTTCTGACGGAGTCTACGGATCCACATTTTTTATAGCAACAGGCTTCCACGGCCTACACGTAATTATTGGCACAACATTCCTAGTAGTCTGCTTCCTACGACAACTAAGCTTCCACTTCACATCCAAACATCACTTCGGATTTGAGGCTGCTGCGTGATACTGACACTTCGTTGATGTAGTTTGACTTTTCCTTTACGTCTCTATTTACTGATGAGGGTCTTATTCTTTTAGTATTAACCAGTACAGTTGACTTCCAATCAACCAGTTCCGGTAAACCCCGGAAGAGAATAATCAACATATTTTTATCTCTTACTATTAATATCCTCCTCGCATCCGTCCTAGTTATAGTTGCATTCTGACTTCCACAAATAAATATCTACTCAGAAAAAGTTGGCCCCTACGAATGCGGCTTTGACCCTATTGAATCAGCCCGCCTCCCATTTTCAATAAAATTTTTCCTCATTGCTATCACATTCCTTCTTTTTGACCTAGAAATTGCTCTCCTACTTCCTCTTCCATGGGCCACACAAACTAACAAACTCTTGACTGTATTAGCAGTAGCTTTACTCTTAGTATCCATCTTAGCCTTAGGCCTAGCATATGAATGAGTCCAAAAAGGCCTTGAATGAGAGGAATAACCTGATAATTAGTTTAAAAAAAACAAATGATTTCGACTCATTAGATTATGATTTAACTCATAATTATCATTATGCCTTTAATCTACACTAGTCTATTGTTAGCCTTCGCCCTATCACTTCTTGGAACCCTAATATTCCGATCTCACCTAATGTCCACTCTACTATGTCTGGAAGGCATAATGCTAGCTATCTTCGTAACAACTTCTATTAGTACTTTAAACACTCACAATAATCTCTCATTCATATTACCTATCATTATCCTAGTATTTGCCGCATGCGAGGCAGCCGTAGGACTCGCTCTTTTAGTCACAATCTCAAATTCTTACGGCAACGACTATGTCCAAAACCTAAACCTCCTACAATGCTAAAAATTATTATCCCCACAATTATACTCTTTCCCCTTACATGGTGATCAAAACCATCCTTACTATGAATCAACACAACTTCCTACAGCTTCTTAATTAGCCTAATTACTCTACTGAACCTCTACACCCACAACGACGCAACCCACAACTTCTCCCCCTTATTCTTCACGGACCAACTTTCCACACCGTTACTCATCCTAACTTCATGACTCCTCCCCCTAATACTTATTGCAAGCCAAAATCATATATCAAAAGAAACCCCCACACGGAAAAAACTATTTATCTCTATACTTATCACGCTCCAAGTATCCCTTATCATAACCTTCTCAGCCGCCGAATTAATATTCTTCTATATCCTCTTTGAAGCAACCTTAATCCCCACTCTAATTATTATCACTCGATGAGGAAACCAAACCGAGCGCCTAAACGCTGGAGTTTATTTCCTGTTCTACACCCTAGTAGGATCCTTACCCCTTCTAGTAGCCCTACTGGCAAAACGAAACCAATTAGGTACTCTTAACATTATACTCCTCACATTCAACTTTCCCTACTTAGACCCCTCATTATTAAACCAACTAACATGACTAGCCTGCATAATAGCATTCATGGTAAAAATACCACTTTATGGCCTCCACTTATGACTCCCTAAAGCCCATGTAGAAGCCCCTATTGCTGGCTCAATAGTTCTAGCTGCCATCTTACTAAAACTTGGAGGCTACGGAATGATACGAATTACTATCATCCTAAACCCAACATCCATCGATATAGCTTATCCATTTATTCTTCTATCATTATGAGGCATAGTCATAACCAGCTCCATCTGCCTACGCCAAACTGATCTAAAATCTCTCATCGCTTACTCTTCCGTCAGCCATATAGCTTTGGTTATTGCAGCAATCATAATTCAAACCCCCTGAAGCTTTATAGGGGCCACAGCCCTAATAATAGCCCATGGCTTAACCTCTTCCCTATTATTCTGCCTAGCCAATACTAACTACGAGCGAATTCACAGCCGGACTATACTTCTGGCACGCGGCCTCCAATCCATCCTCCCACTCATAGCAACCTGATGACTACTAGCGAGCCTTACCAATCTAGCCCTACCTCCATCAATCAACTTTATCGGAGAACTATACATCATCATCTCCTCATTCTCCTGATCTAACCCCTCCATTGTTCTTACAGGAATCAACATACTAATTACAGCCCTGTACACTCTATACATGCTAATTATGACCCAACGAGGCTCAATTACTAACCATATAAAAACTCTTCTACCTACCTTTACACGAGAATCCACCCTAATAACCCTACACCTAATTCCCCTCATCCTCTTAACAATAAATCCTAAATTTATTATAGGCCCCTTATACTGTAGGTGTAGTTTACTAAAAACACTAGACTGTGAATCTAGAAACAAAAGATTACATCTTTTTACCTACCAAGAGAGTAATCAGGAACTGCTAACTCCTGCTCCCACAACTAAACTTGTGGCTCCCTTACTTTTATAGGATAGAAGTATTCCGTTGGTCTTAGGAACCAAAAAATTGGTGCAACTCCAAATAAAAGTAATTAACATAGTTACCTCAATCTCCCTACTCTACTTACTTATCCTTGTTATGCCAGCTCTTTGATCAATTACAACAACAAAAACTGATAAACTAGCTAACTATATCAACTATTCCATCAAATACTCATTCTTCTTAAGCTTAATTCCCCTACTAGTCTACCTCCACTCAGGCTATGAATCTACAATCACCAATTGACACTGAATCTCAATCCAACCAACCAATTTAATGATAAGCTTCAAATTAGACTTCTACTCCCTTCTCTTTATGCCAGTAGCCTTATACGTTACCTGATCTATCATAGAATTCTCCACCTGATACATGCACTCAGACCCTAACCTAGACCGATTTATTAAATATTTACTTATCTTCCTAATTACAATAATAATTTTAGTCTCAGCAAACAATCTCATACAACTCTTTATTGGCTGAGAAGGAGTAGGAATCATATCTTTCCTTCTAATCGGGTGATGATTTGGACGCTCAGATGCTAACACTGCAGCCTTACAGGCCATTCTGTATAACCGGATCGGTGACATCGGCCTTATCCTCGCTATATCCTGATTTATGTGAAAACTAAACTCATGAGACCTTAAATTTATCCTTACTGCAAACACCCCTATCTCCTCCCTTCCTCTTATCGGGCTCATCCTAGCTGCAACTGGAAAATCAGCCCAGTTCGGTCTACACCCTTGACTACCCTCAGCTATAGAAGGCCCTACTCCAGTATCAGCCCTACTGCACTCCAGCACTATAGTCGTTGCAGGCGTATTCTTACTAATCCGATTCTACCCTATCCTTGACAATGACGTAATAAAAACCTTAATACTATGCCTAGGCTCCCTCACCACTCTATTCACAGCTATTTGTGCCTTAACACAAAACGATATCAAAAAAATCGTAGCATTCTCCACATCAAGCCAACTAGGCCTTATAGTCGTAACCCTAGGAATCGGCCAACCCTACCTAGCTTTCCTACACATTTGCACCCACGCCTTCTTTAAAGCTATACTATTCCTATGCTCAGGATCAGTCATCCATAGTCTCAACGACGAACAAGACATCCGAAAAATAGGTGGTTTAGCTAAAGCTATACCCTTCACCACGACCGCATTAACAATCGGGAGCCTCGCCTTAGTAGGCACCCCATTCCTTACAGGTTTCTACTCAAAAGACTTAATCATTGAAACCATAAATACGTCTTATACAAACGCCTGAGCCCTAATTATTACCTTAATCGCTACCTCTATAACAGCAATGTACAGCCTACGAATTATCTTTTTCGCCTTCATAGGAAACCCGCGATTCCTCCCTCTAGTCCTAATTAATGAATCCTCCCCCTCCATAATCAACCCAATCAAACGTCTAGTAGCAGGAAGCATCTTTGCTGGCTATCTAATAACCAGCCTCATTCCACCAATCACTACCCCTCAAATAACAATACCCTTAGCACTAAAAATAGCAGCCCTTCTAGTAACCGTCACAGGACTAATTTTAGCTTTAGAACTAAATAATCTTACACTGAACCTAACCCCCAAATCACCAAACCCCTATCACAACTTCTCCACTATACTAGGTTTCTACCCAACCATCATGCACCGCCTCCTACCCCTGAAAAATCTGAGCACCAGCCAAAAAACAGCATTCAAAGCCCTAGACTTAATCTGACTAGAATACTCACTACCCAAACTCCTATCATACTTCAACTCCCTAGCCTCATCAATTACCTCTGATCAAAAAGGAATAATTAAAATTTACTTCATGTCTTTCCTCCTTACTCTACCAATCCCCCTAATTCTAGCCCTAAACTAATTCCCCCGAACAATCTCAATTACAATGAAAATACTAACAAACAGGGACCACCCAGCCAAAACTATCAACCACCACCCGAAATCATAAATAGCAGACACTCCAGCTATATCTTCCCCTATATACCCCCCAGACTCACCATCTAAAACCACTCAATCTCCTATATCATCAAAACCCACAACCATCTTTACATCCCCAGAACTTGCTAATCAAATAGAACCAACTAACTCAACCATAAAACCAAAAACAAGCATAAAACTTACCACTCAATTAGAAGCCCAAGTCTCAGGGTAATCCTCAGTAGCTATAGCAGTAGTATATCCAAATACCACTATTATCCCACCCAAATAAATTAAAAACACCATCAACCCTAAATAACTCCCCCCAAACTCCAAAATTAACCCACAACCCAATCCTCCCCCCACAATTAACCCTAACCCACCATAAATGGGTGATGGCTTAGTCGCAAAAGCGATAAAGCACGAAACAAACAACAAACTTAATAAGAAAATTGACATAGTCATTATTTCTGCATGGAATAACCATGACCTATGACATGAAAAATCATCGTTGTAAATCAACTACAGAAACCCTTATGACCAACATCCGAAAATCTCATCCCTTAATAAAAATTGTCAACGAATCTTTCATTGATCTCCCCACCCCATCCAACATTTCCGCATGATGAAATTTCGGCTCTCTGCTAGGCATGTGCCTAATTATCCAAATTGCCACAGGACTCTTCCTAGCTATACACTACACATCTGACACCACAACTGCTTTCTCATCCGTAACCCATATTTGCCGAGACGTAAACTACGGCTGGCTAATCCGTTACCTCCACGCCAACGGAGCCTCTATATTTTTTATCTGCTTATTCTTACATGTAGGCCGTGGGCTCTATTACGGATCCTACACTTTTATCGAAACATGAAACGTTGGCATTCTCCTCCTATTCGCAGTCATAGCTACAGCATTCATAGGCTACGTTCTTCCCTGAGGACAAATATCCTTCTGAGGAGCTACAGTAATTACCAACCTTCTATCAGCTATCCCCTACATTGGCACAACCCTAGTAGAATGAATCTGAGGAGGTTTCTCAGTAGACAAAGCCACACTTACTCGATTCTTCGCCTTCCACTTTATTCTCCCATTCATCATCGCAGCCTTAGCTGTAGTCCACCTCTTATTTCTTCATGAAACTGGCTCGAACAACCCAATCGGCCTTAACTCTGACGCAGACAAAATCCCCTTCCACCCCTACTATACAATCAAAGACGCCCTAGGCTTCGTACTAATATTTATAGTTCTTCTCTCCCTAGTACTTTTTTGCCCCGATTTACTAGGAGACCCTGACAACTACATGCCAGCAAACCCGCTCAACACCCCTCCACATATCAAACCTGAATGATATTTCCTATTCGCCTACGCTATTCTCCGATCAATCCCTAATAAACTTGGTGGCGTAGTAGCCCTAGTCCTCTCTATTCTGATCCTTGCTATTGTCCCATTCCTCCACAACTCCAAACAACGAAGTATAATTTTCCGACCCATTAGCCAATGCATATACTGACTCTTAGTAGCTGATCTCCTCACACTCACTTGAATCGGAGGCCAACCAGTCGAACACCCATTTATTATCATCGGACAAGTCGCATCCGTCTTATACTTTACTATTATTCTAATTCTAATACCACTCTCTAGCATAGTAGAAAACAAAATCTTAAAATGAAGACCCATGCCCTTATAGTATAAAACTATTACTCTGGTCTTGTAAACCAACAATGAGAGATCAGCTCTCTAAGGGCATCATCAAGAAAGAGGCCTACAGCCCCACCATCAGCACCCAAAGCTGAAATTCTTAATAAACTATTTCTTGAAAACGTCCATACTATGTATATCGTGCATAATATTATATGCCCCATGCATATAAGCTAGTACATACTTCTATATATCTTACATAATACATTATATGCTTAATCCACATTATATTATCCCCCCCATGTCTATTCTTAACTACTAAAACTGCATGAATTAAGGAATTCAAATTCAAAAGGAGATTGCATAGACCATTCTGTCAGGCTGCCTAGACTACATTCTAGTCAGAATGACTATCCCTATCCGATCGTTGGTCGCTTATTCTACCATCCTCCGTGAAATCATCAACCCGCCAGGGTCGTGTCCCTCTTCTCGCTCAGCGCCCATATAACTTGGGGGTAGCTAACAATGATCTTTACAATTCATCTGGTTCTTACTTCAGGGCCATACCCTCTAAGACGCCCACTCAATGACCTTAAATAAGACATCTCGATGGTTCTGTGTCTATCTCTCTCACACCAACAACTGGATGAGCTGTCAGGCAGATGGTATTTTTAATTTTTTAGGGGGGGGGAACCTGCATCGATTCACCTAAGCCTAAGTCGGCTCTGAGCCGGGATAAGATCTGTAGCTGGACTTTATCTCCTTGCAAGCTCTGGCACACCAATCGAGGAGGACTAATTTTTCATGCTTGACGGACATATTTGAAACCTACACGCACGAATGCACGCGCACAAATGCACACACACACACACACACACACACACACACACGCATACACACACGCATACGCATACACACACGCATACGCATACGCACACACACACGCATACGCACACACATACGCATACGCATACGCATACGCACACACACACGCATACGCATACGCATACGCATACGCATACGCATACGCATACGCATACGCATACGCATACGCATACGCATACGCATACGCATACGCATACGCATACGCATACGCATACGCATACGCATACGCATACGCATACGCATACGCATACGCA
>BDJ4
AAACCCCAAAAACAAGCGTTAAACAAACCATAAATGCAGAGGTATAATAAATTCCCTAACTACACTCACAAGCCACTCTCAAAACCCATTAAACATAAAAGAAGATCCAGGCCTTTTAACGCCCACCTTTCTTCTTCTTTTAGGAATAAGATATTTGTGAACTTCTTCATCAGTGCATTTCTCAACACAGTTATTGTAGCTTAACCAAAGCGAAGCGCTGAAAATGCTTAGATGGACTTCTAGTCCCATTAACATCCAAAAGGTTTGGTCCTGGCCTTTTTATTAGTTTATAGCAAATTTACACATGCAAGCCTCCCCATACCAGTGAGAATACCCTTAAATTAATCTAATCTGATTGTAAGGAGTAGGTATCAAGCTCACTAAAGTTGCTCAAGACACCTTGCTTAGCCACACCCCCACGGGAAACAGCAGTGATAAAAATTAGGCAATAAACGAAAGTTCGACCTAGTTATGCTATAGAGGGTTGGTCAATTTCGTGCCAGCCACCGCGGTCATACGATTAACCCATACTAATAAACCTACGGCGTAAAGCGTGTTTAAAGAACCACCTCTTGAATAAGATTAAACTCCAACTAATACGTAGAAATTCATAGTTAGAAGTAAAATAAACTACGAAAGTGATCTTAACATTCTTGAACACACGATAGCTAGGAGACAAACTGGGATTAGATACCCCATTATGCCTAGCCTTAAACAGAGATAGCCCCCTAACAAGGCTACCCGCCTGAGAACTACTAGCTACCGCTTAAAACTCAAAGGACTTGGCGGTACTTTATATCCACCTAGAGGAGCCTGTTCTATAACCGATAAACCCCGTTCAACCTCACCACTTCTTGCTAATTCAGCCTGTATACCGCCATCTTCAGCGAACCCCTATAGGGAACAAAAGTAAGCTCAATAACTCTACCCGTAAAAACGTTAGGTCAAGGTGTAGCCTATGAAGTGGAAAGAAATGGGCTACATTTTCTCTTCCGAGAACATCAACGATACCCTCTTTGAAACAAGAGAGACAAGGAGGATTTAGTAGTAAATTAAGAGTAGAGTGCTTAATTGAATAGTGCAATGAAGTACGCACACACCGCCCGTCACCCTCCTCAAATACCTTTCTAAGACTACTTCATAATTCCAAGGATACCCGTATAAGAGGAGATAAGTCGTAACATGGTAAGCATACTGGAAAGTGTGCTTGGATGAATCAAAACGTAGCTTAACAAAAGCACCTGACTTACACTCAGGAGATTTCCCCAACTAAAGGAACGCTTTGAACTACTTCTAGCCCAATAAATAAGTCAACTCAATTATGTAACCCTATCAATTAAATCATTCACCTAAAATCAAAGTATAGGAGATAGAAATGATTACTGGCGCTATAGAGAAAGTACCGCAAGGGAAAGATGAAAGAAACCTAGTAAAAGTACAAAAAAGCAAAGATTAACCCTTGTACCTTTTGCATAATGGATCAACTAGACTCAGTCCAGCAAAAAGAATTTAAGTCGGACATCCCGAAACCAAACGAGCTACCTAGGAACAATTTTATGAATGAACCCGTCTATGTGGCAAAATAGTGGGAAGATTCCTAGGTAGAGGTGAAAAGCCTAACGAGCTTGGTGATAGCTGGTTATCCAGAGAAGAATTTTAGTTCTGCTTTAAGCTTACCCAAAGGACCTGACAACCTACCTGTAAGCTTAACTGTTAATCTAAAGAGGGACAGCTCTTTAGATAAAGGATAGAACCTAAACTAGAGAATAAGAACTGCAAACATACCATAGTTGGCCTAAAAGCAGCCATCAATAAAGAAAGCGTTAAAGCTCAAATACTTCTACTATTCCAATACCTAAATTTTCACCCATTTCCTAGATTAAAACTGGATTAATCTACTAAAAAGTAGATGAATTAATGTTGGTATGAGTAACAAGAAAACTTTTCTCCTTGCACAAGTGTATATCAGATCGGATACCCACTGATAATTAACTCAAAATGAAAATATACTCTAAATCTAAATCCTTTTCTACCAGTAGAGTTAATCCAACACAGGAGTGCACCTAAGGAAAGATAAAAAGAAGTAAAAGGAACTCGGCAAACACAAGCCCCGCCTGTTTACCAAAAACATCACCTCTAGCATAAAAAGTATTAGAGGCACTGCCTGCCCGGTGACTCACGTTAAACGGCCGCGGTATCCTGACCGTGCAAAGGTAGCATAATCATTTGTTCCTTAATTAGGGACTTGTATGAACGGCAAGACGAGGGCTTAACTGTCTCTTACTTCCTATCAGTGAAATTGACCTTCCAGTGAAGAGGCTGGAATAAAATAATAAGACGAGAAGACCCTATGGAGCTTCAACCAATTGACTTACTAAACTAATTTACTCCCCTAAAGGACCTAAACACCTCAGTTTACTCTAAGTCAACGGTTTCGGTTGGGGTGACCTCGGAGCACAAAAAAACCTCCGAGTATATTAAACCAAGACCTACTAGTCTAAGTTATCCAAATTATTTATTGACCCAATTTTTGATCAACGGACCAAGTTACCCTAGGGATAACAGCGCTATCCTATTCAAGAGTTCATATCGACAATAGGGTTTACGACCTCGATGTTGGATCAGGACATCCTAATGGTGCAGAAGCTATTAAAGGTTCGTTTGTTCAACGATTAAAGTCCTACGTGATCTGAGTTCAGACCGGAGTAATCCAGGTCGGTTTCTATCTATTAGCAATTTTTCTTAGTACGAAAGGACCAGAAAAATAGAGCCTCCTACGCTATAGCGCTCTTAAATCTATAGATGAAATAATCTTAATCTAGAAATTATGCAAACTAACAACCCAAGAACAGGGTTGCTAAGATGGCAGAGCCCGGTAATTGCACAAGACTTAAACCCTTGGACCCAGAGGTTCAACTCCTCTTCTTAGCACTCATGCAATTTCTCAACATTCTTACCCTAATCCTTCCTATCCTAATTGCTATAGCTTTCCTCACGCTCATCGAGCGAAAAATCCTCGGCTACATGCAACTACGCAAGGGCCCAAACGTTGTAGGCCCGTACGGCCTATTACAACCATTCTCCGACGCCATAAAACTATTCATTAAAGAACCCCTACGACCCAACTTCTCCTCTACTGCTCTATTTATAATTGCCCCTACTCTCTCTCTAACACTAGCCCTAAGCCTATGAATCCCCCTACCAATACCCTACCCGCTTATAGATCTTAACTTAGGCATTTTATTCATCCTAGCCCTATCTAGCCTAGCTGTTTACTCTATCCTATGATCAGGATGAGCATCAAATTCCAAATATGCCCTAATCGGCGCCCTCCGAGCAGTAGCCCAAACAATCTCCTATGAAGTCTCCCTAGCTATTATTCTTCTTTCCGTACTTCTAATAAGCGGATCCTACTCTCTAAGTACCCTCATTTACTCCCAAGAAAACATTTGATTTATTATCCCAACCTGACCCTTAGCCATAATATGATTTATCTCAACACTAGCTGAAACCAACCGAGCCCCATTTGACCTCACAGAAGGAGAATCTGAACTCGTCTCAGGCTTTAATGTCGAATACGCAGCAGGGCCATTTGCCCTATTCTTCATAGCCGAATATATAAACATTATCCTCATAAATGCTTTAACAACTATCATTTTCCTGGGCTCACTAACCTCTCTATCGTCCCCAGAAATGTTTACACTAGAATTCATAATCAAAACCCTAATTCTATCATCTGCTTTCCTATGAATCCGAGCATCCTACCCTCGCTTCCGCTATGACCAACTCATACACCTTCTATGAAAAAACTTCCTGCCCCTAACACTAGCTCTATGCATATGACACACATCCCTGCCGATCTCTATATCGTTCATCCCCCCTTACACCTAGAAATATGTCTGATAAAAGAGTTACTTTGATAGAGTAAAGCATAGAGGTTTAAACCCTCTTATTTCTAGAATCATAGGACTTGAACCTACTCTTAAGAATTCAAAAATCTTCGTGCTACCTAATTACACTATATTCTAAGTAAGGTCAGCTAACTAAGCTATCGGGCCCATACCCCGAAAATGTTGGTTTATACCCCTTCCCGTACTAATAAAAATTATTACTAACCTTTCTATTTTCCTAACAATCATTACAGGAACTCTCATTACCCTACTAAGCTCTCACCTTCTACTAATATGAATCGGCCTAGAAATAAGCATGCTCGCTATTATTCCCATTCTTATCAAAAAAATTAACCCCCGATCAACAGAAGCCGCCACTAAATATTTTCTCACACAAGCAACCGCCTCTATAATTTTCCTAGCCTCAATTACTTCAAACTTTATCACTTCCGGCCTATGATCCTTTAACCCTTCATCCAACCAGCTATGCCTGAACCTAGCATCACTAGCACTTCTGATAAAACTAGGCTTAGCCCCATTCCACTTCTGAATACCTGAAGTTACTCAAGGAGTCTCCCTTATATCAGGCCTAATAATCCTCACATGACAAAAATTAGCCCCTATATCCATCCTATATCACTTAGCCCCCTTAACATCCACACCCCTATTACTCTCATCAGGTCTCCTATCGGTAGTAGTTGGAGGATGAGGAGGACTTAACCAAACCCAACTACGCAAAATTCTAGCCTATTCATCCATTGCCCATATAGGCTGAATAATCGTAATTTTATCCTACAACTCCTCAATCATGTTAATCAATCTTCTCATCTATATTCTCCTTACACTCACCCTATTCATTTCTTTTAACCTTCACTCTAACCACACAATTTCATCTCTATCCCTCACATGAGGCAAATCTCCCATTATAATTATTTCAACATTAACAGTACTCCTATCGCTAGGAGGTCTCCCTCCACTCACAGGATTCATCCCTAAGTGACTAATCATCAATGACCTAACTATAAATAATAACACACATATAGCTACTTTAATAGCCATCCTAGCCCTACTAAACCTATTTTTCTACCTACGCCTAGTCTATGCTTCATCCCTAACCCTTTTTCCCACTTCAAACAACATAAAGATAAAATGACAATACAACTCCTTAAAACACTTCACCCTACTTCCTCCCCTCATCATCTTCTCCACCCTTACCCTCCCTCTAACCACACTTTTCATTACCCCAAACTAGAAGTTTAGGTTATTCACAGACCAAGAGCCTTCAAAGCTCTAAGAAAGTAGACGTTACTTAACTTCTGACCTAAGGATTGCAGAAATTCACTCTACATCTAATGATTGCAAATCATTCACTTTTATTAAGCTAAATCCTCTCTAGATTGGTGGGCTCTGACCCCACGAAACTTTAGTTAACAGCTAAAAACCCTAAATCAACTGGCTTCAATCTACTTCTCCCGCCTAGGGCGGAAGAAAAGGCGGGAGAAGTCCCGGCAGAGTTAAAGCTGCTCCTTTGAATTTGCAATTCAATATGATAATCACCTCGAGACTTGGTAAAAAGAGGACTAAAACCTCTGTCTTTAGATTTACAGTCTAATGCTTACTCAGCCATTTTACCTATGTTCGTCACACGTTGACTATTCTCAACAAACCATAAAGACATCGGTACCCTCTACATAATTTTCGCCGCTTGAGCCGGAATAATCGGGACCGCCCTAAGCATTCTCATCCGAGCTGAACTAGGTCAGCCTGGAGCCTTAATAGGGGACGACCAAATCTACAATGTCGTAGTTACAGCCCATGCCTTCGTAATAATTTTCTTTATAGTGATACCCATAATAATTGGAGGTTTCGGAAACTGACTCGTACCCCTAATGATTGGAGCCCCAGACATAGCCTTCCCTCGAATAAACAACATAAGTTTCTGACTTCTACCCCCATCCTTCTTACTACTCCTGGCCTCCTCTATAGTTGAAGCCGGCGCTGGTACAGGCTGAACAGTGTACCCCCCACTAGCCGGAAACCTAGCCCATGCTGGAGCATCTGTGGACCTAGCTATTTTCTCCCTTCACCTGGCCGGAGTCTCCTCTATCCTAGGGGCCATCAATTTTATTACAACTATCATCAATATAAAACCACCTGCCCTTTCCCAGTACCAAACTCCCTTGTTCGTCTGATCAGTGCTGATTACGGCTGTGCTTCTACTGCTCTCTCTCCCCGTACTAGCAGCTGGAATTACTATACTCTTAACAGACCGAAACCTCAACACAACATTCTTCGACCCCGCTGGAGGAGGGGACCCAATTCTTTATCAACACTTATTCTGATTCTTTGGCCACCCCGAAGTATATATTCTAATTTTACCCGGATTTGGAATCATCTCACATATTGTAACTTACTATTCAGGTAAGAAAGAGCCCTTCGGTTATATAGGTATGGTCTGAGCAATAATGTCAATCGGCTTCTTAGGCTTTATCGTTTGAGCCCACCACATATTCACTGTAGGACTAGACGTAGACACTCGAGCTTACTTTACATCTGCAACAATAATTATTGCAATTCCAACTGGCGTTAAAGTCTTTAGCTGACTGGCTACACTACACGGAGGTAACATTAAATGATCCCCAGCCATACTATGAGCCTTAGGCTTTATTTTCCTCTTTACAGTAGGCGGTCTGACGGGAATTGTCCTATCCAATTCCTCCCTTGACATTGTCCTGCATGACACATACTACGTCGTAGCTCACTTTCACTATGTTCTATCTATAGGAGCTGTCTTTGCTATTATGGCAGGATTTGTTCACTGATTTCCATTATTCACTGGTTATACTCTAGATGACACCTGAGCAAAAATTCACTTTTCCGTAATATTCGTTGGTGTAAACATAACATTCTTCCCACAACACTTCCTAGGGTTATCAGGAATGCCTCGACGATACTCAGACTACCCAGATGCCTACTCTACATGAAATACAGTATCTTCGATAGGATCTTTTATTTCTCTAACAGCAGTAATAATCATGATCTTCATGATCTGAGAAGCATTTGCATCCAAACGTGAAGTAGACTCCGTAGAGCTAACAGCCACTAACCTAGAGTGACTCCATGGATGCCCTCCCCCATATCATACTTTCGAAGAACCTGCCTACGTAAAAGCTTACTAAGAAAGGAAGGAATCGAACCCCCAATTACTGGTTTCAAGCCAGCACCATAACCTTTATGACTTTCTCTATAAGAGGTATTAGTAAAGACATTACATGACTTTGTCAAAGTCAAATCATAGGATAACTACCTATATATCTCTATGGCTTATCCGTTCCAACTAGGACTCCAAGATGCCTCCTCCCCTATCATAGAAGAACTTACTAACTTTCACGATCACACTCTTATAATTGTGTTCCTAATCAGCTCCTTAGTACTATACATTATTTCAGCTATGCTGACAACTAAACTCACCCATACAAGCACAATAGACGCCCAAGAAGTAGAGACAATCTGAACTATTCTACCCGCAATCATTTTAATCCTAATCGCACTACCTTCTCTACGCATCCTCTACATAATGGACGAAATTAATAACCCTGCCCTAACAGTAAAAACCATAGGCCACCAATGATACTGAAGCTATGAATACACTGATTACGAAGATTTAACCTTTGACTCCTACATAATTCCAACAACAGACCTGAAATCAGGGGATTTACGACTATTAGAAGTTGATAATCGCGTAGTTCTTCCTATAGAGTTACCAATCCGTATGCTAATTTCGTCCGAAGACGTTCTTCACTCCTGAGCCATACCATCCCTCGGAATCAAAACTGATGCTATCCCAGGACGCCTAAACCAAGCAACACTAACCTCAACTCGACCAGGCCTATTTTACGGACAGTGTTCTGAAATTTGCGGGTCTAACCACAGCTTCATACCTATTGTCTTAGAAGTAGTTCCACTAAAACATTTCGAAAACTGATCCCTATCAATGACCTAATCTATCATTATGAAGCTTATAGAGCATTAGCCTTTTAAGCTAAAGAAGAGGCAACCGAGCCCCCATAATGATATGCCACAACTGGACACTTCAACTTGATTTATCACAATCCTCTCTATATTCCTATCTTTATTTATTCTCTTCCAAACAAAGATCTCTTCTTTTATCTACTTCTCTCTCCCCACTCCTAAGCTCCTAGCTTCTAAAAAGTTAGAAAACCCTTGAGATTCAAAATGAACGAAAATCTATTTGCCTCTTTCATTACCCCTACTCTAATAGGACTACCTGTAGTAATTCTTATCATTGCAATCCCAAACATTTTTATTCCCTCCTCCAGCCGATTACTCACTAACCGAGTCCTAACTATACAACGATGACTTGTCCAAACAATCTTAAAACAAATAATGACAATGCACAACAATAAAGGTCGATCCTGATCACTAATACTAGTCTCCTTAATTATATTCATCGGCTCAACAAATCTCCTAGGTCTATTACCTCACACCTTCACCCCTACTACCCAACTATCAATAAACCTAGGAATAGCTATCCCACTTTGAGCCGGAGCAGTCATTCTAGGGTTTCGACACAAGACAAAGGCATCTTTAGCTCACTTCCTCCCACAAGGGACACCTGTACCCCTAATTCCGATACTCATCATTATCGAAACTATTAGCCTTTTTATTCAACCTATAGCATTAGCCGTTCGACTAACTGCTAACATCACAGCAGGCCACCTCCTTATTCACCTAATTGGAGGGGCAACCCTGGCCCTTCTATCAATCAGCATTCCTACCGCACTAATTACATTAATTATTCTCATCCTACTAACCATCCTAGAATTTGCCGTAGCTCTAATTCAAGCTTATGTCTTCACTCTCCTAGTCAGCCTCTACCTACACGACAATGCTTAATGACCCACCAAGTTCATCCATACCACATAGTTAACCCGAGCCCTTGACCACTAACAGGAGCCCTATCTGCTCTTCTGTTGACATCTGGTCTAATTATATGATTCCATTTCAACTCCTCTACCCTCCTCCTAATTGGTCTCCTCACTAACCTTCTAACTATATTTCAGTGATGACGAGACGTGATTCGAGAAGGAACTTTTCAAGGACATCATACCCCAATAGTCCAAAAAGGCCTTCGCTATGGCATAGTCCTATTTATCATCTCTGAGATTTTCTTCTTCGCAGGCTTTTTCTGAGCCTTCTACCATTCAAGCCTAGCTCCTACCCATGACCTCGGCGGATGCTGACCTCCAACAGGTATTATCCCTCTAAACCCCTTAGACGTTCCTCTACTTAATACATCTGTTCTCTTAGCCTCCGGAGTATCAATTACATGAGCTCACCACAGCCTAATAGAAGGAAACCGAAATCACATAATTCAAGCCCTATTTATCACAATCGCATTAGGTCTCTACTTCACTATTCTTCAAGCATCAGAATATTTTGAAACTCCTTTCACCATTTCTGACGGAGTCTACGGATCCACATTTTTTATAGCAACAGGCTTCCACGGCCTACACGTAATTATTGGCACAACATTCCTAGTAGTCTGCTTCCTACGACAACTAAGCTTCCACTTCACATCCAAACATCACTTCGGATTTGAGGCTGCTGCGTGATACTGACACTTCGTTGATGTAGTTTGACTTTTCCTTTACGTCTCTATTTACTGATGAGGGTCTTATTCTTTTAGTATTAACCAGTACAGTTGACTTCCAATCAACTAGTTCCGGTAAACCCCGGAAGAGAATAATCAACATATTTTTATCTCTTACTATTAACATCCTCCTCGCATCCGTCCTAGTTATAGTTGCATTCTGACTTCCACAAATAAATATCTACTCAGAAAAAGTTGGCCCCTACGAATGCGGCTTTGACCCTATTGAATCAGCCCGCCTCCCATTTTCAATAAAATTTTTCCTCATTGCTATCACATTCCTTCTTTTTGACCTAGAAATTGCTCTCCTACTTCCTCTTCCATGGGCCACACAAACTAACAAACTCTTGACTGTATTAGCAGTAGCTTTACTCTTAGTATCCATCTTAGCCTTAGGCCTAGCATATGAGTGAGTCCAAAAAGGCCTTGAATGAGAGGAATAACCTGATAATTAGTTTAAAAAAAACAAATGATTTCGACTCATTAGATTATGATCTAACTCATAATTATCATTATGCCTTTAATCTATACTAGTCTAATGTTAGCCTTCGCCCTATCACTTCTTGGAACCCTAATATTCCGATCTCACCTAATGTCCACTCTACTATGTCTGGAAGGCATAATGCTAGCTATCTTCGTAACAACTTCTATTAGTACTTTAAACACTCACAATAATCTCTCATTCATATTACCTATCATTATCCTAGTATTTGCCGCATGCGAGGCAGCCGTAGGACTCGCTCTTTTAGTCACAATCTCAAATTCTTACGGCAACGACTATGTCCAAAACCTAAACCTCCTACAATGCTAAAAATTATTATCCCCACAATTATACTCTTTCCCCTTACATGGTGATCAAAACCATCCTTACTATGAATCAACACAACTTCCTACAGCTTCTTAATTAGCCTAATTACTCTACTAAACCTCTATAACCACAACGACGCAACCCACAACTTCTCCCCCTTATTCTTCACGGACCAACTTTCCACACCGTTACTCATCCTAACTTCATGACTCCTCCCCCTAATACTTATTGCAAGCCAAAATCATATATCAAAAGAAACCCCCACACGGAAAAAACTATTTATCTCTATACTTATCACGCTCCAAGTATCCCTTATCATAACCTTCTCAGCCGCCGAACTAATATTCTTCTATATCCTTTTTGAAGCAACCTTAATCCCCACTCTAATTATTATTACTCGATGAGGAAACCAAACCGAGCGCCTAAACGCTGGAGTTTATTTCCTGTTCTACACCCTAGTAGGATCCTTACCCCTTCTAGTAGCCCTACTGGCAAAACGAAACCAATTAGGTACTCTTAACATTATACTCCTCACATTTAACTTTCCCTACTTAGACCCCTCATTATTAAACCAACTAACATGACTAGCCTGCATAATAGCATTCATGGTAAAAATACCACTTTATGGCCTCCACTTATGACTCCCTAAAGCCCATGTAGAAGCCCCTATTGCTGGCTCAATAGTTCTAGCTGCCATCTTACTAAAACTTGGAGGCTACGGAATGATACGGATTACTATCATCCTAAACCCAACATCCATCGATATAGCTTACCCATTTATTCTTCTATCATTATGAGGCATAGTCATAACCAGCTCCATCTGCCTACGCCAAACTGATCTAAAATCTCTCATCGCTTACTCTTCCGTCAGCCATATAGCTTTGGTTATTGCAGCAATCATAATTCAAACCCCCTGAAGCTTTATAGGGGCTACAGCCCTAATAATAGCCCATGGCTTAACCTCTTCCCTACTATTCTGCCTAGCCAATACTAACTACGAACGAATTCACAGCCGGACTATACTTCTGGCACGCGGCCTCCAATCCATCCTCCCACTCATAGCAACCTGATGACTACTAGCGAGCCTTACCAATCTAGCCCTACCTCCATCAATCAACTTTATCGGAGAACTATACATCATCATCTCCTCATTCTCCTGATCTAACCCCTCCATTGTTCTTACAGGAATCAACATACTAATTACAGCCCTGTACACTCTATACATGCTAATTATGACCCAACGAGGCTCAATTACTAACCATATAAAAACTCTTCTACCTACCTTTACACGAGAATCTACCCTAATAACCCTACACCTAATTCCCCTCATCCTCTTAACAATTAATCCTAAATTTATTATAGGCCCCTTATACTGTAGGTGTAGTTTACTAAAAACACTAGACTGTGAATCTAGAAACAAAAGATTACATCTTTTTACCTACCAAGAGAGTAATCAGGAACTGCTAACTCCTGCTCCCACAACTAAACTTGTGGCTCCCTTACTTTTATAGGATAGAAGTATTCCGTTGGTCTTAGGAACCAAAAAATTGGTGCAACTCCAAATAAAAGTAATTAACATAATTACCTCAATCTCCCTACTCTACTTACTTATCCTTGTTATACCAGCTCTTTGATCAATTACAACAACAAAAACTGATAAACTAGCTAACTATATCAACTATTCCATCAAATACTCATTCTTCTTAAGCTTAATTCCCCTACTAGTCTACCTCCACTCGGGCTATGAATCTACAATTACCAATTGACACTGAATCTCAATCCAACCAACCAATTTAATGATAAGCTTCAAATTAGACTTCTACTCCCTTCTCTTTATGCCAGTAGCCTTATACGTTACCTGATCTATCATAGAATTCTCCACCTGATACATGCACTCAGACCCTAACCTAGACCGATTTATTAAATATTTACTTATCTTCCTAATTACAATAATAATTTTAGTCTCAGCAAACAATCTCATACAACTCTTTATTGGCTGAGAAGGAGTAGGAATCATATCTTTCCTTCTAATCGGGTGATGATTTGGACGCTCAGATGCTAACACTGCAGCCTTACAGGCCATTCTGTATAACCGGATCGGTGACATCGGCCTTATCCTCGCTATATCCTGATTTATGTGAAAACTAAACTCATGAGACCTTAAATTTATCCTTACTGCAAACACCCCTATCTCCTCCCTTCCTCTTATCGGACTCATCCTAGCTGCAACTGGAAAATCGGCCCAGTTCGGTCTACACCCTTGACTACCCTCAGCTATAGAAGGCCCTACTCCAGTATCAGCCCTACTGCACTCCAGCACTATAGTCGTTGCAGGCGTATTCTTACTAATCCGATTCTACCCTATCCTTGACAATGACGTAATAAAAACCTTAATACTATGCCTAGGCTCCCTCACCACTCTATTCACAGCTATTTGTGCCTTAACACAAAACGATATCAAAAAAATCGTAGCATTCTCCACATCAAGCCAACTAGGCCTTATAGTCGTAACCCTAGGAATTGGCCAACCCTACCTAGCTTTCCTACACATTTGCACCCACGCCTTCTTTAAAGCTATACTATTCCTATGCTCAGGATCAATCATCCATAGTCTCAACGACGAACAAGACATCCGAAAAATAGGTGGTTTAGCTAAAGCTATACCCTTCACCACGACCGCATTAACAATCGGGAGCCTCGCCTTAGTAGGCACCCCATTCCTTACAGGTTTCTACTCAAAAGACTTAATCATTGAAACCATAAACACGTCTTATACAAACGCCTGAGCCCTAATTATTACCTTAATCGCTACCTCTATAACAGCAATGTACAGCCTACGAATTATCTTTTTCGCCTTCATAGGAAACCCGCGATTCCTCCCTCTAGTTCTAATTAATGAATCCTCCCCCTCCATAATCAACCCAATCAAACGTCTAGTAGCAGGAAGCATCTTTGCTGGCTATCTAATAACCAGCCTCATTCCACCAATCACTACCCCTCAAATAACAATACCCTTAGCACTAAAAATAGCAGCCCTTCTAGTAACCGTCACAGGACTAATTTTAGCTTTAGAACTAAACAATCTTACACTGAACCTAACCCCCAAATCACCAAACCCCTATCACAACTTCTCCACTATACTAGGTTTCTATCCAACCATCATGCACCGCCTCCTACCCCTAAAAAATCTGAGCACCAGCCAAAAAACAGCATTCAAAGCCCTAGACTTAATCTGACTAGAATACTCACTACCCAAACTCCTATCATACTTCAACTCCCTAGCCTCATCAATTACCTCTGATCAAAAAGGAATAATTAAAATTTACTTCATGTCTTTCCTCCTTACTCTACCAATCCCCCTAATTCTAGCCCTAAACTAACTCCCCCGAACAATCTCAATTACAATGAAAATACTAACAAACAGAGACCACCCAGCCAAAACTATCAACCACCACCCGAAATCATAAATAGCAGACACTCCAGCTATGTCTTCCCCTATATACCCCCCAGACTCACCATCTAAAACCACTCAATCTCCTATATCATCAAAACCCACAACCATCTTTACATCCCCAGAACTTGCTAATCAAATAGAACCAACTAACTCAACCATAAAACCAAAAACAAGCATAAAGCTTACCACTCAATTAGAAGCCCAAGTCTCAGGATAATCCTCAGTAGCTATAGCAGTAGTATATCCAAATACCACTATTATCCCACCCAAATAAATTAAAAACACCATCAACCCTAAATAACTCCCCCCAAACTCCAAAATTAACCCACAACCCAATCCTCCCCCCACAATTAACCCTAACCCACCATAAATGGGTGATGGCTTAGTCGCAAAAGCAATAAAGCACGAAACAAACAACAAACTTAATAAGAAAATTGACATAGTCATTATTTCTGCATGGAATAACCATGACCTATGACATGAAAAATCATCGTTGTAAATCAACTACAGAAACCCTTATGACCAACATCCGAAAATCTCATCCCTTAATAAAAATTGTCAACGAATCTTTCATTGATCTCCCCACCCCATCCAACATTTCCGCATGATGAAACTTCGGCTCTCTGCTAGGCATGTGCCTAATTATCCAAATTGCCACAGGACTCTTCCTAGCTATACACTACACATCTGACACCATAACTGCTTTCTCATCCGTAACCCATATTTGCCGAGACGTAAACTACGGCTGGCTAATCCGTTACCTCCACGCCAACGGAGCCTCTATATTTTTTATCTGCTTATTCTTGCATGTAGGCCGCGGGCTCTATTACGGATCCTACACTTTTATCGAAACATGAAACGTTGGCATTCTCCTCCTATTCGCAGTCATAGCTACAGCATTCATAGGCTACGTTCTTCCCTGAGGACAAATATCCTTCTGAGGAGCTACAGTAATTACCAACCTTCTATCAGCTATCCCCTACATTGGCACAACCCTGGTAGAATGAATCTGAGGAGGTTTCTCAGTAGACAAAGCCACACTTACTCGATTCTTCGCCTTCCACTTTATTCTCCCATTCATCATCGCAGCCTTAGCTGTAGTCCACCTCTTATTTCTTCATGAAACTGGCTCGAACAACCCAATCGGCCTTAACTCTGACGCAGACAAAATCCCCTTCCACCCCTACTACACAATCAAAGACGCCCTAGGCTTCATACTAATATTTATAGTTCTTCTCTCCCTAGTACTTTTTTGCCCCGATTTACTTGGAGACCCTGACAACTACATGCCAGCAAACCCGCTCAACACCCCTCCACATATCAAACCTGAATGATATTTCCTATTCGCCTACGCTATTCTCCGATCAATCCCTAATAAACTTGGTGGCGTAGTAGCCCTAGTCCTCTCTATTCTGATCCTTGCTATTGTCCCATTCCTCCACAACTCCAATCAACGAAGTATAATTTTCCGACCCATTAGCCAATGCATATACTGACTCTTAGTAGCTGATCTCCTCACACTCACTTGAATCGGAGGCCAACCAGTCGAACACCCATTTATTATTATCGGACAAGTCGCATCCGTCTTATACTTTACTATTATCCTAATTCTAATACCACTCTCTAGCATAGTAGAAAACAAAATCTTAAAATGAAGACCCATGCCCTTATAGTATAAAACTATTACTCTGGTCTTGTAAACCAACAATGAGAGATCAGCTCTCTAAGGGCATCATCAAGAAAGAGGCCTACAGCCCCACCATCAGCACCCAAAGCTGAAATTCTTAATAAACTATTTCTTGAAAACGTCCATACTATGTATATCGTGCATAATATTATATGCCCCATGCATATAAGCTAGTACATACTTCTATATATCTTACATAATACATTATATGCTTAATCCACATTATATTATCCCCCCCATGTCTATTCTTAACTACTAAAACTGCATGAATTAAGGAGTTTAAGTTCAAAAGGAGATTGCATAGACCATTCTGTCAGGCTGCCTAGACTACATTCTAGTCAGAATGACTATCCCTATCCGATCGTTGGTCGCTTATTCTACCATCCTCCGTGAAATCATCAACCCGCCAGGGTCGTGTCCCTCTTCTCGCTCAGCGCCCATATAACTTGGGGGTAGCTAACAATGATCTTTACAATTCATCTGGTTCTTACTTCAGGGCCATACCCTCTAAGACGCCCACTCGGTGACCTTAAATAAGACATCTCGATGGTTCTGTGTCTATCTCTCTCACACCAACAACTGGATGAGCTGTCAGGCAGATGGTATTTTTAATTTTTAGGGGGGGGGAAACTGCATCGATTCACCTAAGCCTAAGTCGGCTCTGAGCCGGGGTAAGATCTGTAGCTGGACTTTATCTCCTTGCAAGCTCTGGCACACCAATCGAGGAGGACTAATTTTTCATGCTTGACGGACATATTTGAAACCTACACGCACAAATGCACGCGCACAGATGCACACACACACACACACACACACACACACACACACACACACACACACACGCATACGCATACGCACACGCACACACACACACACACGCACACACACACGCATACGCATACGCACACGCATACGCACACGCATACGCACACGCATACGCATACGCATACGCATACGCATACGCATACGCATACGCATACGCATACGCATACGCATACGCACACGCATACGCATACGCGCACCTAAACTAACCATGTAATTATTATCTCAACAAACCCCCCTACCCCCCATCTGCACCTACTTAGTCGTTTATTTAATTAGCTTGCC
>BDJ5
GCATACGCACACGCACACATACGCATACGCATACGCGCACCTAAACTAACCATGTAATTATTATCTCAACAAACCCCCCTACCCCCCATCTGCACCTACTTAGTCGTTTATTTAATTAGCTTGCCAAACCCCAAAAACAAGCGTTAAACAAACCATAAATGCAGTGGTATAATAAATTCCCTAACTACACTCACAAGCCACTCTCAAAACCCATTAAACATAAAAGAAGATCCAGGCCTTTTAACGCCCACCTTTCTTCTTCTTTTAGGAATAAGATATTTGTGAACTTCTTCATCAGTGCATTTCTCAACACAGTTATTGTAGCTTAACCAAAGCGAAGCGCTGAAAATGCTTAGATGGACTTCTAGTCCCATTAACATCCAAAAGGTTTGGTCCTGGCCTTTTTATTAGTTTATAGCAAATTTACACATGCAAGCCTCCCCATACCAGTGAGAATACCCTTAAATTAATCTAATCTGATTGTAAGGAGTAGGTATCAAGCTCACTAAAGTTGCTCAAGACACCTTGCTTAGCCACACCCCCACGGGAAACAGCAGTGATAAAAATTAGGCAATAAACGAAAGTTCGACCTAGTTATGCTATAGAGGGTTGGTCAATTTCGTGCCAGCCACCGCGGTCATACGATTAACCCATACTAATAAACCTACGGCGTAAAGCGTGTTTAAAGAACCACCTCTTGAATAAGATTAAACTCCAACTAATACGTAGAAATTCATAGTTAGAAGTAAAATAAACTACGAAAGTGATCTTAACATTCTTGAACACACGATAGCTAGGAGACAAACTGGGATTAGATACCCCATTATGCCTAGCCTTAAACAGAGATAGCCCCCTAACAAGGCTACCCGCCTGAGAACTACTAGCTACCGCTTAAAACTCAAAGGACTTGGCGGTACTTTATATCCACCTAGAGGAGCCTGTTCTATAACCGATAAACCCCGTTCAACCTCACCACTTCTTGCTAATTCAGCCTGTATACCGCCATCTTCAGCGAACCCCTATAGGGAACAAAAGTAAGCTCAATAACTCTACCCGTAAAAACGTTAGGTCAAGGTGTAGCCTATGAAGTGGAAAGAAATGGGCTACATTTTCTCTTCCGAGAACATCAACGATACCCTCTTTGAAACAAGAGAGACAAGGAGGATTTAGTAGTAAATTAAGAGTAGAGTGCTTAATTGAATAGTGCAATGAAGTACGCACACACCGCCCGTCACCCTCCTCAAATACCTTTCTAAGACTACTTCATAATTCCAAGGATACCCGTATAAGAGGAGATAAGTCGTAACATGGTAAGCATACTGGAAAGTGTGCTTGGATGAATCAAAACGTAGCTTAACAAAAGCACCTGACTTACACTCAGGAGATTTCCCCCACTAAAGGAACGCTTTGAACTACTTCTAGCCCAATAAATAAGTCAACTCAATTATGTAACCCCATCAATTAAATCATTCACCTAAAATCAAAGTATAGGAGATAGAAATGATTACTGGCGCTATAGAGAAAGTACCGCAAGGGAAAGATGAAAGAAACCTAGTAAAAGTACAAAAAAGCAAAGATTAACCCTTGTACCTTTTGCATAATGGATCAACTAGACTCAGTCCAGCAAAAAGAATTTAAGTCGGACATCCCGAAACCAAACGAGCTACCTAGGAACAATTTTATGAATGAACCCGTCTATGTGGCAAAATAGTGGGAAGATTCCTAGGTAGAGGTGAAAAGCCTAACGAGCTTGGTGATAGCTGGTTATCCAGAGAAGAATTTTAGTTCTGCTTTAAGCTTACCCAAAGGACCTGACAACCTACCTGTAAGCTTAACTGTTAATCTAAAGAGGGACAGCTCTTTAGATAAAGGATAGAACCTAAACTAGAGAATAAGAACTGCAAACATACCATAGTTGGCCTAAAAGCAGCCATCAATAAAGAAAGCGTTAAAGCTCAAATACTTCTACTATTCCAATACCTAAATTCTCACCCATTTCCTAGATTAAAACTGGATTAATCTACTAAAAAGTAGATGAATTAATGTTGGTATGAGTAACAAGAAAACTTTTCTCCTTGCACAAGTGTATATCAGATCGGATACCCACTGATAATTAACTCAAAATGAAAATATACTCTAAATCTAAATCCTTTTCTACCAGTAGAGTTAATCCAACACAGGAGCGCACCTAAGGAAAGATAAAAAGAAGTAAAAGGAACTCGGCAAACACAAGCCCCGCCTGTTTACCAAAAACATCACCTCTAGCATAAAAAGTATTAGAGGCACTGCCTGCCCGGTGACTCACGTTAAACGGCCGCGGTATCCTGACCGTGCAAAGGTAGCATAATCATTTGTTCCTTAATTAGGGACTTGTATGAACGGCAAGACGAGGGCTTAACTGTCTCTTACTTCCTATCAGTGAAATTGACCTTCCAGTGAAGAGGCTGGAATAAAATAATAAGACGAGAAGACCCTATGGAGCTTCAACCAATTGACTTACTAAACTAATTTACTCCCCTAAAGGACCTAAACACCTCAGTTTACTCTAAGTCAACGGTTTCGGTTGGGGTGACCTCGGAGCACAAAAAAACCTCCGAGTATATTAAACCAAGACCTACTAGTCTAAGTTATCCAAATTATTTATTGACCCAATTTTTGATCAACGGACCAAGTTACCCTAGGGATAACAGCGCTATCCTATTCAAGAGTTCATATCGACAATAGGGTTTACGACCTCGATGTTGGATCAGGACATCCCAATGGTGCAGAAGCTATTAAAGGTTCGTTTGTTCAACGATTAAAGTCCTACGTGATCTGAGTTCAGACCGGAGTAATCCAGGTCGGTTTCTATCTATTAGCAATTTTTCTTAGTACGAAAGGACCAGAAAAATAGAGCCTCCTACGCTATAGCGCTCTTAAATCTATAGATGAAATAATCTTAATCTAGAAATTATGCAAACTAACAACCCAAGAACAGGGTTGCTAAGATGGCAGAGCCCGGTAATTGCACAAGACTTAAACCCTTGGACCCAGAGGTTCAACTCCTCTTCTTAGCACTCATGCAACTTCTCAACATTCTTACCCTAATCCTTCCTATCCTAATTGCTATAGCTTTCCTCACGCTCATCGAGCGAAAAATCCTCGGCTACATGCAACTACGCAAGGGCCCAAACGTTGTAGGCCCGTACGGCCTATTACAACCATTCTCCGACGCCATAAAACTATTCATTAAAGAACCCCTACGACCCAACTTCTCCTCTACTGCTCTATTTATAATTGCCCCTACTCTCTCTCTAACACTAGCCCTAAGCCTATGAATCCCCCTACCAATACCCTACCCGCTTATAGATCTTAACTTAGGCATTTTATTCATCCTAGCCCTATCTAGCCTAGCTGTTTACTCTATCCTATGATCAGGATGAGCATCAAATTCCAAATATGCCCTAATCGGCGCCCTCCGAGCAGTAGCCCAAACAATCTCCTATGAAGTCTCCCTAGCTATTATTCTTCTCTCCGTACTTCTAATAAGCGGATCCTACTCTCTAAGTACCCTTATTTACTCCCAAGAAAACATTTGATTTATTATCCCAACCTGACCCTTAGCCATAATATGATTTATCTCAACACTAGCTGAAACCAACCGAGCCCCATTTGACCTCACAGAAGGAGAATCTGAACTCGTCTCAGGCTTTAATGTCGAATACGCAGCAGGGCCATTTGCTCTATTCTTCATAGCCGAATATATAAACATTATCCTCATAAATGCTTTAACAACTATCATTTTCCTAGGCTCACTAACCTCTCTATCGTCCCCAGAAATGTTTACACTAGAATTCATAATCAAAACCCTAATTCTATCATCCGCTTTCCTATGAATCCGAGCATCCTACCCTCGCTTCCGCTACGACCAACTCATACACCTTCTATGAAAAAACTTCCTGCCCCTAACACTAGCTCTATGCATATGACACACATCCCTGCCGATCTCTATATCGTTCATCCCCCCTTACACCTAGAAATATGTCTGATAAAAGAGTTACTTTGATAGAGTAAAGCATAGAGGTTTAAACCCTCTTATTTCTAGAATCATAGGACTTGAACCTACTCTTAAGAATTCAAAAATCTTCGTGCTACCTAATTACACTATATTCTAAGTAAGGTCAGCTAACTAAGCTATCGGGCCCATACCCCGAAAATGTTGGTTTATACCCCTTCCCGTACTAATAAAAATTATTACTAACCTTTCTATTTTCCTAACAATCATTTCAGGTACTCTCATTACCCTACTAAGCTCTCACCTTCTACTAATATGAATCGGCCTAGAAATAAGCATGCTCGCTATTATTCCCATTCTTATCAAAAAAATTAACCCCCGATCAACAGAAGCCGCCACTAAATATTTTCTCACACAAGCAACCGCCTCTATAATTTTCCTAGCCTCAATTACTTCAAACTTTATCACTTCCGGCCTATGATCCTTTAACCCTTCATCCAACCAGCTATGCCTGAACCTAGCATCACTAGCACTTCTGATAAAACTAGGCTTAGCCCCATTCCACTTCTGAATACCTGAAGTTACTCAAGGAGTCTCCCTTATATCAGGCCTAATAATCCTCACATGACAAAAATTAGCCCCTATATCCATCCTATATCACTTAGCCCCCTTAACATCCACACCCCTATTACTCTCATCAGGTCTCCTATCGGTAGTAGTTGGAGGATGAGGAGGACTTAACCAAACCCAACTACGCAAAATTCTAGCCTATTCATCCATTGCCCATATAGGCTGAATAATCGTAATTTTATCCTACAACTCCTCAATCATGCTAATCAATCTTCTCATCTATATTCTCCTTACACTCACCCTATTCATTTCTTTTAACCTTCACTCCAACCACACAATTTCATCTCTATCCCTCACATGAAGCAAATCTCCCATTATAATTATTTCAACATTAACAGTACTCCTATCACTAGGAGGTCTCCCTCCACTCACAGGATTCATCCCTAAATGACTAATCATCAATGACCTAACTATAAATAATAACACACATATAGCTACTTTAATAGCCATCCTAGCCCTACTAAACCTATTTTTCTACCTACGCCTAGTTTATGCTTCATCCCTAACCCTTTTTCCCACTTCAAACAACATAAAGATAAAATGACAATACAACTCCTTAAAACACTTCACCCTACTTCCTCCCCTCATCATCTTCTCCACCCTTACCCTCCCTCTAACCACACTTTTCATTACCCCAAACTAGAAGTTTAGGTTATTCACAGACCAAGAGCCTTCAAAGCTCTAAGAAAGTAGACGTTACTTAACTTCTGACCTAAGGATTGCAGAAATTCACTCTACATCTAATGATTGCAAATCATTCACTTTTATTAAGCTAAATCCTCTCTAGATTGGTGGGCTCTGACCCCACGAAACTTTAGTTAACAGCTAAAAACCCTAAATCAACTGGCTTCAATCTACTTCTCCCGCCTAGGGCGGAAGAAAAGGCGGGAGAAGTCCCGGCAGAGTTAAAGCTGCTCCTTTGAATTTGCAATTCAATATGATAATCACCTCGAGACTTGGTAAAAAGAGGACTAAAACCTCTGTCTTTAGATTTACAGTCTAATGCTTACTCAGCCATTTTACCTATGTTCGTCACACGTTGACTATTCTCAACAAACCATAAAGACATCGGTACCCTCTACATAATTTTCGCCGCTTGAGCCGGAATAATCGGGACCGCCCTAAGCATTCTCATCCGAGCTGAACTAGGTCAGCCTGGAGCCTTAATAGGGGACGACCAAATCTACAATGTCGTAGTTACAGCCCACGCCTTCGTAATAATTTTCTTTATAGTAATACCCATAATAATTGGAGGTTTCGGAAACTGACTCGTACCCCTAATAATTGGAGCCCCAGATATAGCCTTCCCTCGAATAAACAACATAAGTTTCTGACTTCTACCCCCATCCTTCTTACTACTCCTGGCCTCCTCTATAGTTGAAGCCGGCGCTGGTACAGGCTGAACAGTGTACCCCCCACTAGCCGGAAACCTAGCCCATGCTGGAGCATCTGTGGACCTAGCTATCTTCTCCCTTCACCTGGCCGGAGTCTCCTCTATCCTAGGGGCCATCAATTTTATTACAACTATCATCAATATAAAACCACCTGCCCTTTCCCAGTACCAAACTCCCTTGTTCGTCTGATCAGTGCTGATTACGGCTGTGCTTCTACTGCTCTCTCTCCCCGTACTAGCAGCTGGAATTACTATACTCTTAACAGACCGAAACCTCAACACAACATTCTTCGACCCCGCTGGAGGAGGGGACCCAATTCTTTATCAACACTTATTCTGATTCTTTGGCCACCCCGAAGTATATATTCTAATTTTACCCGGGTTTGGAATCATCTCACATATTGTAACTTACTATTCAGGTAAGAAAGAGCCCTTCGGTTATATAGGTATGGTCTGAGCAATAATGTCAATCGGCTTCTTAGGCTTTATCGTTTGAGCCCACCACATATTCACTGTAGGACTAGACGTAGACACTCGAGCTTACTTTACATCTGCAACAATAATTATTGCAATTCCAACTGGCGTTAAAGTCTTTAGCTGACTGGCTACACTACACGGAGGTAACATTAAATGATCCCCAGCCATATTATGAGCCTTAGGCTTTATTTTCCTCTTTACAGTAGGCGGCCTGACGGGAATTGTCCTATCCAATTCCTCCCTTGACATTGTCCTGCATGACACATACTACGTCGTAGCTCACTTTCACTATGTTCTATCTATAGGAGCTGTCTTTGCTATTATGGCAGGATTTGTTCACTGATTTCCATTATTCACTGGTTATACTCTAGATGACACCTGAGCAAAAATTCACTTTTCCGTAATATTCGTTGGTGTAAACATAACATTCTTCCCACAACACTTCCTAGGGTTATCAGGAATGCCTCGACGATACTCAGACTACCCAGATGCCTACTCTACATGAAATACAGTATCTTCGATAGGATCTTTTATTTCTCTAACAGCAGTAATAATCATAATCTTCATGATCTGAGAAGCATTTGCATCCAAACGTGAAGTAGACTCCGTAGAGCTAACAGCCACTAACCTAGAGTGACTCCATGGATGCCCTCCCCCATATCATACTTTCGAAGAACCTGCCTACGTAAAAGCTTACTAAGAAAGGAAGGAATCGAACCCCCAATTACTGGTTTCAAGCCAGCACCATAACCTTTATGACTTTCTCTATAAGAGGTATTAGTAAAGACATTACATGACTTTGTCAAAGTCAAATCATAGGATAACTACCTATATATCTCTATGGCTTATCCGTTCCAACTAGGACTCCAAGATGCCTCCTCCCCTATCATAGAAGAACTTACTAACTTTCACGATCACACTCTTATAATTGTATTCCTAATCAGCTCCCTAGTACTATACATTATTTCAGCTATGCTGACAACTAAACTCACCCATACAAGCACAATAGACGCCCAAGAAGTAGAGACAATCTGAACTATTCTACCCGCAATCATTTTAATCCTAATCGCACTACCTTCTCTACGCATCCTCTACATAATGGACGAAATTAATAACCCCGCCCTAACAGTAAAAACCATAGGCCACCAATGATACTGAAGCTATGAATACACTGATTACGAAGATTTAACCTTTGACTCCTACATAATTCCAACAACAGACCTGAAATCAGGGGATTTACGACTATTAGAAGTTGATAATCGCGTAGTTCTTCCTATAGAGTTACCAATCCGTATGCTAATTTCGTCCGAAGACGTTCTTCACTCCTGAGCCATACCATCCCTCGGAATCAAAACTGATGCTATCCCAGGACGCCTAAACCAAGCAACACTAACCTCAACTCGACCAGGCCTATTTTACGGACAGTGTTCTGAAATTTGCGGGTCTAACCACAGCTTCATACCTATTGTCTTAGAAGTAGTTCCACTAAAACATTTCGAAAACTGATCCCTATCAATGACCTAATCTATCATTATGAAGCTTATAGAGCATTAGCCTTTTAAGCTAAAGAAGAGGCAACCGAGCCCCCATAATGATATGCCACAACTGGACACTTCAACTTGATTTATCACAATCCTCTCTATATTCCTATCTTTATTTATTCTCTTCCAAACAAAGATCTCTTCTTTTATCTACTTCTCTCTCCCCACTCCTAAGCTCCTAGCTTCTAAAAAGTTAGAAAACCCTTGAGATTCAAAATGAACGAAAATCTATTTGCCTCTTTCATTACCCCTACTCTAATAGGACTACCTGTAGTAATTCTTATCATTGCAATCCCAAACATTTTTATTCCCTCCTCCAGCCGATTACTCACTAACCGAGTCCTAACTATACAACGATGACTTGTCCAAACAATCTTAAAACAAATAATGACAATGCACAACAATAAAGGTCGATCCTGATCACTAATACTAGTCTCCTTAATTATATTCATCGGCTCAACAAATCTCCTAGGTCTATTACCTCACACCTTCACCCCTACTACCCAACTATCAATAAACCTAGGAATAGCTATCCCACTTTGAGCCGGAGCAGTCATTCTAGGGTTTCGACACAAGACAAAGGCATCTTTAGCTCACTTCCTCCCACAAGGGACACCTGTACCCCTAATTCCGATACTCATCATTATCGAAACTATTAGCCTTTTTATTCAACCTATAGCATTAGCCGTTCGACTAACTGCTAACATCACAGCAGGCCACCTCCTTATTCACCTAATTGGAGGGGCAACCCTGGCCCTTCTATCAATCAGCGTTCCTACCGCACTAATTACATTAATCATTCTCATCCTACTAACCATCCTAGAATTTGCCGTAGCTCTAATTCAAGCTTATGTCTTCACTCTCCTAGTCAGCCTCTACCTACACGACAATGCTTAATGACCCACCAAGTTCATCCATACCACATAGTTAACCCGAGCCCTTGACCACTAACAGGAGCCCTATCTGCTCTTCTGTTGACATCTGGTCTAATTATATGATTCCATTTCAACTCCTCTACCCTCCTCCTAATTGGTCTCCTCACTAACCTTCTAACTATATTTCAGTGATGACGAGACGTGATTCGAGAAGGAACTTTTCAAGGACATCATACCCCAATAGTCCAAAAAGGCCTTCGCTATGGCATAGTCCTATTTATCATCTCTGAGATTTTCTTCTTCGCAGGCTTTTTCTGAGCCTTCTACCATTCAAGCCTAGCTCCTACCCATGACCTCGGCGGATGCTGACCTCCAACAGGTATTATCCCTCTAAACCCCTTAGACGTTCCTCTACTTAATACATCTGTTCTCTTAGCCTCCGGAGTATCAATTACGTGAGCTCACCACAGCCTAATAGAAGGAAACCGAAATCACATAATTCAAGCCCTATTTATCACAATCGCATTAGGTCTCTACTTCACTATTCTTCAAGCATCAGAATATTTTGAAACTCCTTTCACCATTTCTGACGGAGTCTACGGATCCACATTTTTTATAGCAACGGGCTTCCACGGCCTACACGTAATTATTGGCACAACATTCCTAGTAGTCTGCTTCCTACGACAGCTAAGCTTCCACTTCACGTCCAAACATCACTTCGGATTTGAGGCTGCTGCGTGATACTGACACTTCGTTGATGTAGTTTGACTTTTCCTTTACGTCTCTATTTACTGATGAGGGTCTTATTCTTTTAGTATTAACCAGTACAGTTGACTTCCAATCAACTAGTTCCGGTAAACCCCGGAAGAGAATAATCAACATATTTTTATCTCTTACTATTAACATTCTCCTCGCATCCGTCCTAGTTATAGTTGCATTCTGACTCCCACAAATAAATATCTACTCAGAAAAAGTTGGCCCCTACGAATGCGGCTTTGACCCTATTGAATCAGCCCGCCTCCCATTTTCAATAAAATTTTTCCTCATTGCTATCACATTCCTTCTTTTTGACCTAGAAATTGCTCTCCTACTTCCTCTTCCATGGGCCACACAAACTAACAAACTCTTGATTGTATTAGCAGTAGCTTTACTCTTAGTATCCATCTTAGCCTTAGGCCTAGCATATGAATGAGTCCAAAAAGGCCTTGAATGAGAGGAATAACCTGATAATTAGTTTAAAAAAAAACAAATGATTTCGACTCATTAGATTATGATTTAACTCATAATTATCATTATGCCTTTAATCTATACTAGTCTAATGTTAGCCTTCGCCCTATCACTTCTTGGAACCCTAATATTCCGATCTCACCTAATGTCCACTCTACTATGTCTGGAAGGCATAATGCTAGCTATCTTCGTAACAACTTCTATTAGTACTTTAAACACTCACAATAATCTCTCATTCATATTACCTATCATTATCCTAGTATTTGCCGCATGCGAGGCAGCCGTAGGACTCGCTCTTTTAGTCACAATCTCAAATTCTTACGGCAACGACTACGTCCAAAACCTAAACCTCCTACAATGCTAAAAATTATTATCCCCACAATTATACTCTTTCCCCTTACATGGTGATCAAAACCATCCTTACTATGAATCAACACAACTTCCTACAGCTTCTTAATTAGCCTAATTACTCTACTGAACCTCTACAACCACAACGACGCAACCCACAACTTTTCCCCCTTATTCTTCACAGACCAACTTTCCACACCGTTACTCATCCTAACTTCATGACTCCTCCCCCTAATACTTATTGCAAGCCAAAATCATATATCAAAAGAAACCCCCACACGGAAAAAACTATTTATCTCTATACTTATCACGCTCCAAGTATCCCTTATCATAACCTTCTCAGCCGCCGAATTAATATTCTTCTATATCCTTTTTGAAGCAACCTTAATCCCCACTCTAATTATTATCACTCGATGAGGAAACCAAACCGAGCGCCTAAACGCTGGAGTTTATTTCCTGTTCTACACCCTAGTAGGATCCTTACCCCTTCTAGTAGCCCTACTGGCAAAACGAAACCAATTAGGTACTCTTAACATTATACTCCTCACATTTAACTTCCCCTACTTAGACCCCTCATTATTAAACCAACTAACATGACTAGCCTGCATAATAGCATTCATGGTAAAAATACCACTTTATGGCCTCCACTTATGACTCCCTAAAGCCCATGTAGAAGCCCCTATTGCTGGCTCAATAGTTCTAGCTGCCATCTTACTAAAACTTGGAGGCTACGGAATGATACGGATTACTATCATCCTAAACCCAACATCCATCGATATAGCTTACCCATTTATTCTTCTATCATTATGAGGCATAGTCATAACCAGCTCCATCTGCCTACGCCAAACTGATCTAAAATCTCTCATCGCTTACTCTTCCGTCAGCCATATAGCTTTGGTTATTGCAGCAATCATAATTCAAACCCCCTGAAGCTTTATAGGGGCTACAGCCCTAATAATAGCTCATGGCTTAACCTCTTCCCTATTATTCTGCCTAGCCAATACTAACTACGAACGAATTCACAGCCGGACTATACTTCTGGCACGCGGCCTCCAATCCATCCTCCCACTCATAGCAACCTGATGACTACTAGCGAGCCTTACCAATCTAGCCCTACCTCCATCAATCAACTTTATCGGAGAACTATACATCATCATCTCCTCATTCTCCTGATCTAACCCCTCCATTGTTCTTACAGGAATCAACATACTAATTACAGCCCTGTACACTCTATACATGCTGATTATGACCCAACGAGGCTCAATTACTAACCATATAAAAACTCTTCTACCTACCTTTACACGAGAATCCACCCTAATAACCCTACACCTAATTCCCCTCATCCTCTTAACAATAAATCCTAAATTTATTATAGGCCCCTTATACTGTAGGTATAGTTTACTAAAAACACTAGACTGTGAATCTAGAAACAAAAGATTACATCTTTTTACCTACCAAGAGAGTAATCAGGAACTGCTAACTCCTGCTCCCACAACTAAACTTGTGGCTCCCTTACTTTTATAGGATAGAAGTATTCCGTTGGTCTTAGGAACCAAAAAATTGGTGCAACTCCAAATAAAAGTAATTAACATAATTACCTCAATCTCCCTACTCTACTTACTTATCCTTGTTATGCCAGCTCTTTGATCAATTACAACAACAAAAACTGATAAACTAGCTAACTATATCAACTATTCCATCAAATACTCATTCTTCTTAAGCTTAATTCCCCTACTAGTCTACCTCCACTCGGGCTATGAATCTACAATCACCAATTGACACTGAATCTCGATCCAACCAACCAATTTAATGATAAGCTTCAAATTAGACTTCTACTCCCTTCTCTTTATGCCAGTAGCCTTATACGTTACCTGATCTATCATAGAATTCTCCACCTGATACATGCACTCAGACCCTAACCTAGACCGATTTATTAAATATTTACTTATCTTCCTAATTACAATAATAATTTTAGTCTCAGCAAACAATCTCATACAACTCTTTATTGGCTGAGAAGGAGTAGGAATCATATCTTTCCTTCTAATCGGGTGATGATTTGGACGCTCAGATGCTAACACTGCAGCCTTACAGGCCATTCTGTATAACCGGATCGGTGACATCGGCCTTATCCTCACTATATCCTGATTTATGTGAAAACTAAACTCATGAGACCTTAAATTTATCCTTACTGCAAATACCCCTATCTCCTCCCTTCCTCTTATCGGGCTCATCCTAGCTGCAACTGGAAAATCAGCCCAGTTCGGTCTACACCCTTGACTACCCTCAGCTATAGAAGGCCCTACTCCAGTATCAGCCCTACTGCACTCCAGCACTATAGTCGTTGCAGGCGTATTCTTACTAATCCGATTCTACCCTATCCTTGACAATGACGTAATAAAAACCTTAATACTATGCCTAGGCTCCCTCACCACTCTATTCACAGCTATTTGTGCCTTAACACAAAACGATATCAAAAAAATCGTAGCATTCTCCACATCAAGCCAACTAGGCCTTATAGTCGTAACCCTAGGAATTGGCCAACCCTACCTAGCTTTCCTACACATTTGCACCCACGCCTTCTTTAAAGCTATACTATTCCTATGCTCAGGATCAGTCATCCATAGTCTCAACGACGAACAAGACATCCGAAAAATAGGTGGTTTAGCTAAAGCTATACCCTTCACCACGACCGCATTAACAATCGGGAGCCTCGCCTTAGTAGGCACCCCATTCCTTACAGGTTTCTACTCAAAAGACTTAATCATTGAAACCATAAATACGTCTTATACAAACGCCTGAGCCCTAATTATTACCTTAATCGCTACCTCTATAACAGCAATGTACAGCCTACGAATTATCTTTTTCGCCTTCATAGGAAACCCGCGATTCCTCCCCCTAGTCCTAATTAATGAATCCTCCCCCTCCATAATCAACCCAATCAAACGTCTAGTAGTAGGAAGCATCTTTGCTGGCTATCTAATAACCAGCCTCATTCCACCAATCACTACCCCTCAAATAACAATACCCTTAGCACTAAAAATAGCAGCCCTTCTAGTAACCGTCACAGGACTAATTTTAGCTTTAGAACTAAATAATCTTACACTGAACCTAACCCCCAAATCACCAAACCCCTATCACAACTTCTCCACTATACTAGGTTTCTACCCAACCATCATGCATCGCCTCCTACCCCTAAAAAATCTGAGCACCAGCCAAAAAACAGCATTCAAAGCCCTAGACTTAATCTGACTAGAATACTCACTACCCAAACTCCTATCATACTTCAACTCCCTAGCCTCATCAATTACCTCTGATCAAAAAGGAATAATTAAAATTTACTTCATGTCTTTCCTCCTTACTCTACCAATCCCCCTAATTCTAGCCCTAAACTAATTCCCCCGAACAATCTCAATTACAATGAAAATACTAACAAACAGAGACCACCCAGCCAAAACTATCAACCACCACCCGAAATCATAAATAGCAGACACTCCAGCTATATCTTCCCCTATATACCCCCCAGACTCACCATCTAAAACCACTCAATCTCCTATATCATCAAAACCCACAACCATCTTTACATCCCCAGAACTTGCTAATCAAATAGAACCAACTAACTCAACCATAAAACCAAAAACAAGCATAAAGCTTACCACTCAATTAGAAGCCCAAGTCTCAGGGTAATCCTCAGTAGCTATAGCAGTAGTATATCCAAATACCACTATTATCCCACCCAAATAAATTAAAAACACCATCAACCCTAAATAACTCCCCCCAAACTCCAAAATTAACCCACAACCCAATCCTCCCCCCACAATTAACCCTAACCCACCATAAATGGGTGATGGCTTAGTCGCAAAAGCGATAAAGCACGAAACAAACAACAAACTTAATAAGAAAATTGACATAGTCATTATTTCTGCATGGAATAACCATGACCTATGACATGAAAAATCATCGTTGTAAATCAACTACAGAAACCCTTATGACCAACATCCGAAAATCTCATCCCTTAATAAAAATTGTCAACGAATCTTTCATTGATCTCCCCACCCCATCCAACATTTCCGCATGATGAAATTTCGGCTCTCTGCTAGGCATGTGCCTAATTATCCAAATTGCCACAGGACTCTTCCTAGCTATACACTACACATCTGACACCATAACTGCTTTCTCATCCGTAACCCATATTTGCCGAGACGTAAACTACGGCTGGCTAATCCGTTACCTCCACGCCAACGGAGCCTCTATATTTTTTATCTGCTTATTCTTGCATGTAGGCCGTGGGCTCTATTACGGATCCTACACTTTTATCGAAACATGAAACGTTGGCATTCTCCTCCTATTCGCAGTCATAGCTACAGCATTCATAGGCTACGTTCTCCCCTGAGGGCAAATATCCTTCTGAGGAGCTACAGTAATTACCAACCTTCTATCAGCTATCCCCTACATTGGCACAACCCTGGTAGAATGAATCTGAGGAGGTTTCTCAGTAGACAAAGCCACACTTACTCGATTCTTCGCCTTCCACTTTATTCTCCCATTCATCATCGCAGCCTTAGCTGTAGTCCACCTCTTATTTCTTCATGAAACTGGCTCGAACAACCCAATCGGCCTTAACTCTGACGCAGACAAAATCCCCTTCCACCCCTACTACACAATCAAAGACGCCCTAGGCTTCGTACTAATATTTATAGTTCTTCTCTCCCTAGTACTTTTTTGCCCCGATTTACTAGGAGACCCTGACAACTACATGCCAGCAAACCCGCTCAACACCCCTCCACATATCAAACCTGAATGGTATTTCCTATTCGCCTACGCTATTCTCCGATCAATCCCTAATAAACTTGGTGGCGTAGTAGCCCTAGTCCTCTCTATTCTGATCCTTGCTATTGTCCCATTCCTCCACAACTCCAAACAACGAAGTATAATTTTCCGACCCATTAGCCAATGCATATACTGACTCTTAGTAGCTGATCTCCTCACACTCACTTGAATCGGAGGCCAACCAGTCGAACACCCATTTATTATTATCGGACAAGTCGCATCCGTCTTATACTTTACTATTATTCTAATTCTAATACCACTCTCTAGCATAGTAGAAAACAAAATCTTAAAATGAAGACCCATGCCCTTATAGTATAAAACTATTACTCTGGTCTTGTAAACCAACAATGAGAGATCAGCTCTCTAAGGGCATCATCAAGAAAGAGGCCTACAGCCCCACCATCAGCACCCAAAGCTGAAATTCTTAATAAACTATTTCTTGAAAACGTCCATACTATGTATATCGTGCATAATATTATATGCCCCATGCATATAAGCTAGTACATACTTCTATATATCTTACATAATACATTATATGCTTAATCCACATTATATTATCCCCCCCATGTCTATTCTTAACTACTAAAACTGCATGAATTAAGGAATTTAAATTCAAAAGGAGATTGCATAGACCATTCTGTCAGGCTGCCTAGACTACATTCTAGTCAGAATGACTATCCCTATCCGATCGTTGGTCGCTTATTCTACCATCCTCCGTGAAATCATCAACCCGCCAGGGTCGTGTCCCTCTTCTCGCTCAGCGCCCATATAACTTGGGGGTAGCTAACAATGATCTTTACAATTCATCTGGTTCTTACTTCAGGGCCATACCCTCTAAGACGCCCACTCGATGACCTTAAATAAGACATCTCGATGGTTCTGTGTCTATCTCTCTCACACCAACAACTGGATGAGCTGTCAGGCAGATGGTATTTTTAATTTTTAGGGGGGGGGAAACTGCATCGATTCACCTAAGCCTAAGTCGGCTCTGAGCCGGGATAAGATCTGTAGCTGGACTTTATCTCCTTGCAAGCTCTGGCACACCAATCGAGGAGGACTAATTTTTCATGCTTGACGGACATATTTGAAACCTACACGCACAAATGCACGCGCACAGATGCACACACACACACACACACACCCATACGCATACGCATACGCATACGCATACGCATACGCATACGCATACGCATACGCATACGCACACATACGCATACGCATACGCATACGCATACGCATACGCATACGCATACGCATACGCATACGCACACGCACGCATACGCATACGCATACGCATACGCATACGCATAC
>BDJ6
CATACGCATACGCATACGCATACGCATACGCATACGCATACGCATACGCATACGCATACGCATACGCATACGCACACACACGCATACGCATACGCATACGCACACCTAAACTAACCATGTAATTATTATCTCAACAAACCCCCCTACCCCCCATCTGCACCTACTTAGTCGTTTATTTAATTAGCTTGCCAAACCCCAAAAACAAGCGTTAAACAAACCATAAATGCAGAGGTATAATAAATTCCCTAACTACACTCACAAGCCACTCTCAAAACCCATTAAACATAAAAGAAGATCCAGGCCTTTTAACGCCCACCTTTCTTCTTCTTTTAGGAATAAGATATTTGTGAACTTCTTCATCAGTGCATTTCTCAACACAGTTATTGTAGCTTAACCAAAGCGAAGCGCTGAAAATGCTTAGATGGACTTCTAGTCCCATTAACATCCAAAAGGTTTGGTCCTGGCCTTTTTATTAGTTTATAGCAAATTTACACATGCAAGCCTCCCCATACCAGTGAGAATACCCTTAAATTAATCTAATCTGATTGTAAGGAGTAGGTATCAAGCTCACTAAAGTTGCTCAAGACACCTTGCTTAGCCACACCCCCACGGGAAACAGCAGTGATAAAAATTAGGCAATAAACGAAAGTTCGACCTAGCTATGCTATAGAGGGTTGGTCAATTTCGTGCCAGCCACCGCGGTCATACGATTAACCCATACTAATAAACCTACGGCGTAAAGCGTGTTTAAAGAACCACCTCTTGAATAAGATTAAACTCCAACTAATACGTAGAAATTCATAGTTAGAAGTAAAATAAACTACGAAAGTGATCTTAACATTCTTGAACACACGATAGCTAGGAGACAAACTGGGATTAGATACCCCATTATGCCTAGCCTTAAACAGAGATAGCCCCCTAACAAGGCTACCCGCCTGAGAACTACTAGCTACCGCTTAAAACTCAAAGGACTTGGCGGTACTTTATATCCACCTAGAGGAGCCTGTTCTATAACCGATAAACCCCGTTCAACCTCACCACTTCTTGCTAATTCAGCCTGTATACCGCCATCTTCAGCGAACCCCTATAGGGAACAAAAGTAAGCTCAATAACTCTACCCGTAAAAACGTTAGGTCAAGGTGTAGCCTATGAAGTGGAAAGAAATGGGCTACATTTTCTCTTCCGAGAACATCAACGATACCCTCTTTGAAACAAGAGAGACAAGGAGGATTTAGTAGTAAATTAAGAGTAGAGTGCTTAATTGAATAGTGCAATGAAGTACGCACACACCGCCCGTCACCCTCCTCAAATACCTTTCTAAGACTACTTCATAATTCCAAGGATACCCGTATAAGAGGAGATAAGTCGTAACATGGTAAGCATACTGGAAAGTGTGCTTGGATGAATCAAAACGTAGCTTAACAAAAGCACCTGACTTACACTCAGGAGATTTCCCCAACTAAAGGAACGCTTTGAACTACTTCTAGCCCAATAAATAAGTCAACTCAATTATGTAACCCCATCAATTAAATCATTCACCTAAAATCAAAGTATAGGAGATAGAAATGATTACTGGCGCTATAGAGAAAGTACCGCAAGGGAAAGATGAAAGAAACCTAGTAAAAGTACAAAAAAGCAAAGATTAACCCTTGTACCTTTTGCATAATGGATCAACTAGACTCAGTCCAGCAAAAAGAATTTAAGTCGGACATCCCGAAACCAAACGAGCTACCTAGGAACAATTTTATGAATGAACCCGTCTATGTGGCAAAATAGTGGGAAGATTCCTAGGTAGAGGTGAAAAGCCTAACGAGCTTGGTGATAGCTGGTTATCCAGAGAAGAATTTTAGTTCTGCTTTAAGCTTACCCAAAGGACCTGACAACCTACCTGTAAGCTTAACTGTTAATCTAAAGAGGGACAGCTCTTTAGATAAAGGATAGAACCTAAACTAGAGAATAAGAACTGCAAACATACCATAGTTGGCCTAAAAGCAGCCATCAATAAAGAAAGCGTTAAAGCTCAAATACTTCTACTATTCTAATACCTAAATTCTCACCCATTTCCTAGATTAAAACTGGATTAATCTACTAAAAAGTAGATGAATTAATGTTGGTATGAGTAACAAGAAAACTTTTCTCCTTGCACAAGTGTATATCAGATCGGATACCCACTGATAATTAACTCAAAATGAAAGTATACTCTAAATCTAAATCCTTTTCTACCAGTAGAGTTAATCCAACACAGGAGTGCACCTAAGGAAAGATAAAAAGAAGTAAAAGGAACTCGGCAAACACAAGCCCCGCCTGTTTACCAAAAACATCACCTCTAGCATAAAAAGTATTAGAGGCACTGCCTGCCCGGTGACTCACGTTAAACGGCCGCGGTATCCTGACCGTGCAAAGGTAGCATAATCATTTGTTCCTTAATTAGGGACTTGTATGAACGGCAAGACGAGGGCTTAACTGTCTCTTACTTCCTATCAGTGAAATTGACCTTCCAGTGAAGAGGCTGGAATAAAATAATAAGACGAGAAGACCCTATGGAGCTTCAACCAATTGACTTACTAAACTAATTTACTCCCCTAAAGGACCTAAACACCTCAGTTTACTCTAAGTCAACGGTTTCGGTTGGGGTGACCTCGGAGCACAAAAAAACCTCCGAGTATATTAAACCAAGACCTACTAGTCTAAGTTATCCAAATTATTTATTGACCCAATTTTTGATCAACGGACCAAGTTACCCTAGGGATAACAGCGCTATCCTATTCAAGAGTTCATATCGACAATAGGGTTTACGACCTCGATGTTGGATCAGGACATCCCAATGGTGCAGAAGCTATTAAAGGTTCGTTTGTTCAACGATTAAAGTCCTACGTGATCTGAGTTCAGACCGGAGTAATCCAGGTCGGTTTCTATCTATTAGCAATTTTTCTTAGTACGAAAGGACCAGAAAAATAGAGCCTCCTACGCTATAGCGCTCTTAAATCTATAGATGAAATAATCTTAATCTAGAAATTATGCAAACTAACAGCCCAAGAACAGGGTTGCTAAGATGGCAGAGCCCGGTAATTGCACAAGACTTAAACCCTTGGACCCAGAGGTTCAACTCCTCTTCTTAGCACTCATGCAACTTCTCAACATTCTTACCCTAATCCTTCCTATCCTAATTGCTATAGCTTTCCTCACGCTCATCGAGCGAAAAATCCTCGGCTACATGCAACTACGCAAGGGCCCAAACGTTGTAGGCCCGTACGGCCTATTACAACCATTCTCCGACGCCATAAAACTATTCATTAAAGAACCCCTACGACCCAACTTCTCCTCTACTGCTCTATTTATAATTGCCCCTACTCTCTCTCTAACACTAGCCCTAAGCCTATGAATCCCCCTACCAATACCCTACCCACTTATAGATCTTAACTTAGGCATTTTATTCATCCTAGCCCTATCTAGCCTAGCTGTTTACTCTATCCTATGATCAGGATGAGCATCAAATTCTAAATATGCCCTAATCGGCGCCCTCCGAGCAGTAGCCCAAACAATCTCCTATGAAGTCTCCCTAGCTATTATTCTTCTCTCCGTACTTCTAATAAGCGGATCCTACTCTCTAAGTACCCTTATTTACTCCCAAGAAAACATTTGATTTATTATCCCAACCTGACCCTTAGCCATAATATGATTTATCTCAACACTAGCTGAAACCAACCGAGCCCCATTTGACCTCACAGAAGGAGAATCCGAACTCGTCTCAGGCTTTAATGTCGAATACGCAGCAGGGCCATTTGCCCTATTCTTCATAGCCGAATATATAAACATTATCCTCATAAATGCTTTAACAACTATCATTTTCCTAGGCTCACTAACCTCTCTATCGTCCCCAGAAATGTTTACACTAGAATTCATAATCAAAACCCTAATTCTATCATCTGCTTTCCTATGAATCCGAGCATCCTACCCTCGCTTCCGCTACGACCAACTCATACACCTTCTATGAAAAAACTTCCTGCCCCTAACACTAGCTCTATGCATATGACACACATCCCTGCCGATCTCTATATCGTTCATCCCCCCTTACACCTAGAAATATGTCTGATAAAAGAGTTACTTTGATAGAGTAAAGCATAGAGGTTTAAACCCTCTTATTTCTAGAATCATAGGACTTGAACCTACTCTTAAGAATTCAAAAATCTTCGTGCTACCTAATTACACTATATTCTAAGTAAGGTCAGCTAACTAAGCTATCGGGCCCATACCCCGAAAATGTTGGTTTATACCCCTTCCCGTACTAATAAAAATTATTACTAACCTTTCTATTTTCCTAACAGTCATTTCAGGTACTCTCATTACCCTACTAAGCTCTCACCTTCTACTAATATGAATCGGCCTAGAAATAAGCATGCTCGCTATTATTCCCATTCTTATCAAAAAAATTAACCCCCGATCAACAGAAGCCGCCACTAAATATTTTCTCACACAAGCAACCGCCTCTATAATTTTCCTAGCCTCAATTACTTCAAACTTTATCACTTCCGGCCTATGATCCTTTAACCCTTCATCCAACCAGCTATGCCTGAACCTAGCATCACTAGCACTTCTGATAAAACTAGGCTTAGCCCCATTCCACTTCTGAATACCTGAAGTTACTCAAGGAGTCTCCCTTATATCAGGCCTAATAATCCTCACATGACAAAAATTAGCCCCTATATCCATCCTATATCACTTAGCCCCCTTAACATCCACACCTCTATTACTCTCATCAGGTCTCCTATCGGTAGTAGTTGGAGGATGAGGAGGACTTAACCAAACCCAACTACGCAAAATTCTAGCCTATTCATCCATTGCCCATATAGGCTGAATAATCGTAATTTTATCCTACAACTCCTCAATCATGTTAATTAATCTTCTCATCTATATTCTCCTTACACTCACCCTATTCGTTTCTTTCAACCTTCACTCCAACCACACAATTTCATCTCTATCCCTCACATGAAGCAAATCTCCCATTATAATTATTTCAACATTAACAGTACTCCTATCGCTAGGAGGTCTCCCTCCACTCACAGGATTCATCCCTAAATGACTAATCATCAATGACCTAACTATAAATAATAACACACATATAGCTACTTTAATAGCCATCCTAGCCCTACTAAACCTATTTTTCTACCTACGCCTAGTTTATGCTTCATCCCTAACCCTTTTTCCCACCTCAAACAACATAAAGATAAAATGACAATACAACTCCTTAAAACACTTCACCCTACTTCCTCCCCTCATCATCTTCTCCACCCTTACCCTCCCTCTAACCACACTTTTCATTACCCCAAACTAGAAGTTTAGGTTATTCACAGACCAAGAGCCTTCAAAGCTCTAAGAAAGTAGACGTTACTTAACTTCTGACCTAAGGATTGCAGAAATTCACTCTACATCTAATGATTGCAAATCATTCACTTTTATTAAGCTAAATCCTCTCTAGATTGGTGGGCTCTGACCCCACGAAACTTTAGTTAACAGCTAAAAACCCTAAATCAACTGGCTTCAATCTACTTCTCCCGCCTAGGGCGGAAGAAAAGGCGGGAGAAGTCCCGGCAGAGTTAAAGCTGCTCCTTTGAATTTGCAATTCAATATGATAATCACCTCGAGACTTGGTAAAAAGAGGACTAAAACCTCTGTCTTTAGATTTACAGTCTAATGCTTACTCAGCCATTTTACCTATGTTCGTCACACGTTGACTATTCTCAACAAACCATAAAGACATCGGTACCCTCTACATAATTTTCGCCGCTTGAGCCGGAATAATCGGGACCGCCCTAAGCATTCTCATCCGAGCTGAACTAGGTCAGCCTGGAGCCTTAATAGGGGACGACCAAATCTACAATGTCGTAGTTACAGCCCACGCCTTCGTAATAATTTTCTTTATAGTAATACCCATAATAATTGGAGGTTTCGGAAACTGACTCGTACCCCTAATGATTGGAGCCCCAGACATAGCCTTCCCTCGAATAAACAACATAAGTTTCTGACTTCTACCCCCATCCTTCTTACTACTCTTGGCCTCCTCTATAGTTGAAGCCGGCGCTGGTACAGGCTGAACAGTGTACCCCCCACTAGCCGGAAACCTAGCCCATGCTGGAGCATCTGTGGACCTAGCTATTTTCTCCCTTCACCTGGCCGGAGTCTCCTCTATCCTAGGGGCCATCAATTTTATTACAACTATCATCAATATAAAACCACCTGCCCTTTCCCAGTACCAAACTCCCTTGTTCGTCTGATCAGTGCTGATTACGGCTGTGCTTCTACTGCTCTCTCTCCCCGTACTAGCAGCTGGAATTACTATACTCTTAACAGACCGAAACCTCAACACAACATTCTTCGACCCCGCTGGAGGAGGGGACCCAATTCTTTATCAACACTTATTCTGATTCTTTGGCCACCCCGAAGTATATATTCTAATTTTACCCGGGTTTGGAATCATCTCACATATTGTAACTTACTATTCAGGTAAGAAAGAGCCCTTCGGTTATATAGGTATGGTCTGAGCAATAATGTCAATCGGCTTCTTAGGCTTTATCGTTTGAGCCCACCACATATTCACTGTAGGACTAGACGTAGACACTCGAGCTTACTTTACATCTGCAACAATAATTATTGCAATTCCAACTGGCGTTAAAGTCTTCAGCTGACTGGCTACACTACACGGAGGTAACATTAAATGATCCCCAGCCATATTATGAGCCTTAGGCTTTATTTTCCTCTTTACAGTAGGCGGTCTGACGGGAATTGTCCTATCCAATTCCTCCCTTGACATTGTCCTGCATGATACATACTACGTCGTAGCTCACTTTCACTATGTTCTATCTATAGGAGCTGTCTTTGCTATTATGGCAGGATTTGTTCACTGATTTCCATTATTCACTGGTTATACTCTAGATGACACCTGAGCAAAAATTCACTTTTCCGTAATATTCGTTGGTGTAAACATAACATTCTTCCCACAACACTTCCTAGGGTTATCAGGAATGCCTCGACGATACTCAGACTACCCAGATGCCTACTCTACATGAAATACAGTATCTTCGATAGGATCTTTTATTTCTCTAACAGCAGTAATAATCATAATCTTCATGATCTGAGAAGCATTTGCATCCAAACGTGAAGTAGACTCCGTAGAGCTAACAGCCACTAACCTAGAGTGACTTCATGGATGCCCTCCCCCATATCATACTTTCGAAGAACCTGCCTACGTAAAAGCTTACTAAGAAAGGAAGGAATCGAACCCCCAATTACTGGTTTCAAGCCAGCACCATAACCTTTATGACTTTCTCTATAAGAGGTATTAGTAAAGACATTACATGACTTTGTCAAAGTCAAATCATAGGATAACTACCTATATATCTCTATGGCTTATCCGTTCCAACTAGGACTCCAAGATGCCTCCTCCCCTATCATAGAAGAACTTACTAACTTTCACGATCACACTCTTATAATTGTGTTCCTAATCAGCTCCCTAGTACTATACATTATTTCAGCTATGCTGACAACTAAACTCACCCATACAAGCACAATAGACGCCCAAGAAGTAGAGACAATCTGAACTATTCTACCCGCAATCATTTTAATCCTAATCGCACTACCTTCTCTACGCATCCTCTACATAATGGACGAAATTAATAACCCTGCCCTAACAGTAAAAACCATAGGCCACCAATGATACTGAAGCTATGAATACACTGATTACGAAGATTTAACCTTTGACTCCTACATAATTCCAACAACAGACCTGAAATCAGGGGATTTACGACTATTAGAAGTTGATAATCGCGTAGTTCTTCCTATAGAGTTACCAATCCGTATGCTAATTTCGTCCGAAGACGTTCTTCACTCCTGAGCCATACCATCCCTCGGAATCAAAACTGATGCTATCCCAGGACGCCTAAACCAAGCAACACTAACCTCAACTCGACCAGGCCTATTTTACGGACAGTGTTCTGAAATTTGCGGGTCTAACCACAGCTTCATACCTATTGTCTTAGAAGTAGTTCCACTAAAACATTTCGAAAACTGATCCCTATCAATGACCTAATCTATCATTATGAAGCTTATAGAGCATTAGCCTTTTAAGCTAAAGAAGAGGCAACCGAGCCCCCATAATGATATGCCACAACTGGACACTTCAACTTGATTTATCACAATCCTCTCTATATTCCTATCTTTATTTATTCTCTTCCAAACAAAGATCTCTTCTTTTATCTACTTCTCTCTCCCCACTCCTAAGCTCCTAGCTTCTAAAAAGTTAGAAAACCCTTGAGATTCAAAATGAACGAAAATCTATTTGCCTCTTTCATTACCCCTACTCTAATAGGACTACCTGTAGTAATTCTTATCATTGCAATCCCAAACATTTTTATTCCCTCCTCCAGCCGATTACTCACTAACCGAGTCCTAACTATACAACGATGACTTGTCCAAACAATCTTAAAACAAATAATGACAATGCACAACAATAAAGGTCGATCCTGATCACTAATACTAGTCTCCTTAATTATATTCATCGGCTCAACAAATCTCCTAGGTCTATTACCTCACACCTTCACCCCTACTACCCAACTATCAATAAACCTAGGAATAGCTATCCCACTTTGAGCCGGAGCAGTCATTCTAGGGTTTCGACACAAGACAAAGGCATCTTTAGCTCACTTCCTCCCACAAGGGACACCTGTACCCCTAATTCCGATACTCATCATTATCGAAACTATTAGCCTTTTTATTCAACCTATAGCATTAGCCGTTCGACTAACTGCTAACATCACAGCAGGCCACCTCCTTATTCACCTAATTGGAGGGGCAACCCTGGCCCTTCTATCAATCAGCGTTCCTACCGCACTGATTACATTAATCATTCTCATCCTACTAACCATCCTAGAATTTGCCGTAGCTCTGATTCAAGCTTATGTCTTCACTCTCCTAGTCAGCCTCTACCTACACGACAATGCTTAATGACCCACCAAGTTCATCCATACCACATAGTTAACCCGAGCCCTTGACCACTAACAGGAGCCCTATCTGCTCTTCTGTTGACATCTGGTCTAATTATATGATTCCATTTCAACTCCTCTACCCTCCTCCTAATTGGTCTCCTCACTAACCTTCTAACTATATTTCAATGATGACGAGACGTGATTCGAGAAGGAACTTTTCAAGGACATCATACCCCAATAGTCCAAAAAGGCCTTCGCTATGGCATAGTCCTATTTATCATCTCTGAGATTTTCTTCTTCGCAGGCTTTTTCTGAGCCTTCTACCATTCAAGCCTAGCTCCTACCCATGACCTCGGCGGATGCTGACCTCCAACAGGTATTATCCCTCTAAACCCCTTAGACGTTCCTCTACTTAATACATCTGTTCTCTTAGCCTCCGGAGTATCAATTACATGAGCTCACCACAGCCTAATAGAAGGAAACCGAAATCACATAATTCAAGCCCTATTTATCACAATCGCATTAGGTCTCTACTTCACTATTCTTCAAGCATCAGAATATTTTGAAACTCCTTTCACCATTTCCGACGGAGTCTACGGATCCACATTTTTTATAGCAACAGGCTTCCACGGCCTACACGTAATTATTGGCACAACATTCCTAGTAGTCTGCTTCCTACGACAACTAAGCTTCCACTTCACGTCCAAACATCACTTCGGATTTGAGGCTGCTGCGTGATACTGACACTTCGTTGATGTAGTTTGACTTTTCCTTTACGTCTCTATTTACTGATGAGGGTCTTATTCTTTTAGTATCAACCAGTACAGTTGACTTCCAATCAACTAGTTCCGGTAAACCCCGGAAGAGAATAATCAACATATTTTTATCTCTTACTATTAACATCCTCCTCGCATCCGTCCTAGTTATAGTTGCATTCTGACTTCCACAAATAAATATCTACTCAGAAAAAGTTGGCCCCTACGAATGCGGCTTTGACCCTATTGAATCAGCCCGCCTCCCATTTTCAATAAAATTTTTCCTCATTGCTATCACATTCCTTCTTTTTGACCTAGAAATTGCTCTCCTACTTCCTCTTCCATGGGCCACACAAACTAACAAACTCTTGACCGTATTAGCAGTAGCTTTACTCTTAGTATCCATCTTAGCCTTAGGCCTAGCATATGAATGAGTCCAAAAAGGCCTTGAATGAGAGGAATAACCTGATAATTAGTTTAAAAAAAACAAATGATTTCGACTCATTAGATTATGATTTAACTCATAATTATCATTATGCCTTTAATCTATACTAGTCTAATGTTAGCCTTCGCCCTATCACTTCTTGGAACCCTAATATTCCGATCTCACCTAATGTCCACTCTACTATGTCTGGAAGGCATAATGCTAGCTATCTTCGTAACAACTTCTATTAGTACTTTAAACACTCACAATAATCTCTCATTTATATTACCTATCATTATCCTAGTATTTGCTGCATGCGAGGCAGCCGTAGGACTCGCTCTTTTAGTCACAATCTCAAATTCTTACGGCAACGACTACGTCCAAAACCTAAACCTCCTACAATGCTAAAAATTATTATCCCCACAATTATACTCTTTCCCCTTACATGGTGATCAAAACCATCCTTACTATGAATCAACACAACTTCCTACAGCTTCTTAATTAGCCTAATTACTCTACTGAACCTCTACAACCACAACGACGCAACCCACAACTTCTCCCCCTTATTCTTCACAGACCAACTTTCCACACCGTTACTCATCCTAACTTCATGACTCCTCCCCCTAATACTTATTGCAAGCCAAAATCATATATCAAAAGAAACCCCCACACGGAAAAAACTATTTATCTCTATACTTATCACGCTCCAAGTATCCCTTATCATAACCTTCTCAGCCGCCGAATTAATATTCTTCTATATCCTTTTTGAAGCAACCTTAATCCCCACTCTAATTATTATCACTCGATGAGGAAACCAAACCGAGCGCCTAAACGCTGGAGTTTATTTCCTGTTCTACACCCTAGTAGGATCCTTACCCCTTCTAGTAGCCCTACTGGCAAAACGAAACCAATTAGGTACTCTTAACATTATGCTCCTCACATTTAACTTTCCCTACTTAGACCCCTCATTATTAAACCAACTAACATGACTAGCCTGCATAATAGCATTCATGGTAAAAATACCACTTTATGGCCTCCACTTATGACTCCCTAAAGCCCATGTAGAAGCCCCTATTGCTGGCTCAATAGTTCTAGCTGCCATCTTACTAAAACTTGGAGGCTACGGAATGATACGGATTACTATCATCCTAAACCCAACATCCATCGATATAGCTTACCCATTTATTCTTCTATCATTATGAGGCATAGTCATAACCAGCTCCATCTGCCTACGCCAAACTGATCTAAAATCTCTCATCGCTTACTCTTCCGTCAGCCATATAGCTTTGGTTATTGCAGCAATCATAATTCAAACCCCCTGAAGCTTTATAGGGGCTACAGCCCTAATAATAGCCCATGGCTTAACCTCTTCCCTATTATTCTGCCTAGCCAATACTAACTACGAACGAATTCACAGCCGGACTATACTTCTGGCACGCGGCCTCCAATCCATCCTCCCACTCATAGCAACCTGATGACTACTAGCGAGCCTTACCAATCTAGCCCTACCTCCATCAATCAACTTTATCGGAGAACTATACATCATCATCTCCTCATTCTCCTGATCTAACCCCTCCATTGTTCTTACAGGAATCAACATACTAATTACAGCCCTGTACACTCTATACATGCTAATTATGACCCAACGAGGCTCAATTACTAACCATATAAAAACTCTTCTACCTACCTTTACACGAGAATCCACCCTAATAACCCTACACCTAATTCCCCTCATCCTCTTAACAATAAATCCTAAATTTATTATAGGCCCCTTATACTGTAGGTGTAGTTTACTAAAAACACTAGACTGTGAATCTAGAAACAAAAGATTACATCTTTTTACCTACCAAGAGAGTAATCAGGGACTGCTAACTCCTGCTCCCACAACTAAACTTGTGGCTCCCTTACTTTTATAGGATAGAAGTATTCCGTTGGTCTTAGGAACCAAAAAATTGGTGCAACTCCAAATAAAAGTAATTAACATAATTACCTCAATCTCCCTACTCTACTTACTTATCCTTGTTATGCCAGCTCTTTGATCAATTACAACAACAAAAACTGATAAACTAGCTAACTATATCAACTATTCCATCAAATACTCATTCTTCTTAAGCTTAATCCCCCTACTAGTCTACCTCCACTCGGGCTATGAATCTACAATCACCAATTGACACTGAATCTCAATCCAACCAACCAATTTAATGATAAGCTTCAAATTAGACCTCTACTCCCTTCTCTTTATGCCAGTAGCCTTATACGTTACCTGATCTATCATAGAGTTCTCCACCTGATACATGCACTCAGACCCTAACCTAGACCGATTTATTAAATACTTACTTATCTTCCTAATTACAATAATAATTTTAGTCTCAGCAAACAATCTCATACAACTCTTTATTGGCTGAGAAGGAGTAGGAATCATATCTTTCCTTCTAATCGGGTGATGATTTGGACGCTCAGATGCTAACACTGCAGCCTTACAGGCCATTCTGTATAACCGGATCGGTGACATCGGCCTTATCCTCGCTATATCCTGATTTATGTGAAAACTAAACTCATGAGACCTTAAATTTATCCTTACTGCAAACACCCCTATCTCCTCCCTTCCTCTTATCGGGCTCATCCTAGCTGCAACTGGAAAATCAGCCCAGTTCGGTCTACACCCTTGACTTCCCTCAGCTATAGAAGGCCCTACTCCAGTATCAGCCCTACTGCACTCCAGCACTATAGTCGTTGCAGGCGTATTCTTACTAATCCGATTCTACCCTATCCTTGACAATGACGTAATAAAAACCTTAATACTATGCCTAGGCTCCCTCACCACTCTATTCACAGCTATTTGTGCCTTAACACAAAACGATATCAAAAAAATCGTAGCATTCTCCACATCAAGCCAACTAGGCCTTATAGTCGTAACCCTAGGAATTGGCCAACCCTACCTAGCTTTCCTACACATTTGCACCCACGCCTTCTTTAAAGCTATACTATTTCTATGCTCAGGATCAGTCATCCATAGTCTCAACGACGAACAAGACATCCGAAAAATAGGTGGTTTAGCTAAAGCTATACCCTTCACCACGACCGCATTAACAATCGGGAGCCTCGCCTTAGTAGGCACCCCATTCCTTACAGGTTTCTACTCAAAAGACTTAATCATTGAAACCATAAATACGTCTTATACAAACGCCTGAGCCCTAATTATTACCTTAATCGCTACCTCTATAACAGCAATGTACAGCCTACGAATTATCTTTTTCGCCTTCATAGGAAACCCGCGATTCCTCCCTCTAGTCCTAATTAATGAATCCTCCCCCTCCATAATCAACCCAATCAAACGTCTAGTAGTAGGAAGCATCTTTGCTGGCTATCTAATAACCAACCTCATCCCACCAATCACTACCCCTCAAATAACAATACCCTTAGCACTAAAAATAGCAGCCCTTCTAGTAACCGTCACAGGACTAATTTTAGCTTTAGAACTAAATAATCTTACACTGAACCTAACCCCCAAATCACCAAACCCCTATCACAACTTCTCCACTATACTAGGTTTCTACCCAACCATCATGCACCGCCTCCTACCCCTAAAAAATCTGAGCACCAGCCAAAAAATAGCATTCAAAGCCCTAGACTTAATCTGACTAGAATACTCACTACCCAAACTCCTATCATACTTCAACTCCCTAGCCTCATCAATTACCTCTGATCAAAAAGGAATAGTTAAAATCTACTTCATGTCTTTCCTCCTTACTCTACCAATCCCCCTAATTCTAGCCCTAAACTAATTCCCCCGAACAATCTCAATTACAATGAAAATACTAACAAACAGAGACCACCCAGCCAAAACTATCAACCACCACCCGAAATCATAAATAGCAGACACTCCAGCTATATCTTCCCCTATATACCCCCCAGACTCACCATCTAAAACCACTCAATCTCCTATATCATCAAAACCCACAACCATCTTTACATCCCCAGAACTTGCTAATCAAATAGAACCAACTAACTCAACCATAAAACCAAAAACAAGCATAAAGCTTACCACTCAATTAGAAGCCCAAGTCTCAGGGTAATCCTCAGTAGCTATAGCAGTAGTATATCCAAATACCACTATTATCCCACCCAAATAAATTAAAAACACCATCAACCCTAAATAACTCCCCCCAAACTCCAAAATTAACCCACAACCCAATCCTCCCCCCACAATTAACCCTAACCCACCATAAATGGGTGATGGCTTAGTCGCAAAAGCGATAAAGCACGAAACAAACAACAAACTTAATAAGAAAATTGACATAGTCATTATTTCTGCATGGAATAACCATGACCTATGACATGAAAAATCATCGTTGTAAATCAACTACAGAAACCCTTATGACCAACATCCGAAAATCTCATCCCTTAATAAAAATTGTCAACGAATCTTTCATTGACCTCCCCACCCCGTCCAACATTTCCGCATGATGAAATTTCGGCTCTCTGCTAGGCATGTGCCTAATTATCCAAATTGCCACAGGACTCTTCCTAGCTATACACTACACATCTGACACCATAACTGCTTTCTCATCCGTAACCCATATTTGCCGAGACGTAAACTACGGCTGGCTAATCCGTTACCTCCACGCCAACGGAGCCTCTATATTTTTTATCTGCTTATTCTTGCATGTAGGCCGTGGGCTCTATTACGGATCCTACACTTTTATCGAAACATGAAACGTTGGCATTCTCCTCCTATTCGCAGTCATAGCTACAGCATTCATAGGCTACGTTCTCCCCTGAGGACAAATATCCTTCTGAGGGGCTACAGTAATTACCAACCTTCTATCAGCTATCCCCTACATTGGCACAACCCTGGTAGAATGAATCTGAGGAGGTTTCTCAGTAGACAAAGCCACACTTACTCGATTCTTCGCCTTCCACTTTATTCTCCCATTCATCATCGCAGCCTTAGCTGTAGTCCACCTCTTATTTCTTCATGAAACTGGCTCAAACAACCCAATCGGCCTTAACTCTGACGCAGACAAAATCCCCTTCCACCCCTACTACACAATCAAAGACGCCCTAGGCTTCGTACTAATATTTATAGTTCTTCTCTCCCTAGTACTTTTTTGCCCCGATTTACTAGGAGACCCTGACAACTACATGCCAGCAAACCCGCTCAACACCCCTCCACATATCAAACCTGAATGATATTTCCTATTCGCCTACGCTATTCTCCGATCAATCCCTAATAAACTTGGTGGCGTAGTAGCCCTAGTCCTCTCTATTCTGATCCTTGCTATTGTCCCATTCCTCCACAACTCCAAACAACGAAGTATAATTTTCCGACCCATTAGCCAATGCATATACTGACTCTTAGTAGCTGATCTCCTCACACTCACTTGAATCGGAGGCCAACCAGTCGAACACCCATTTATTATTATCGGACAAGTCGCATCCGTCTTATACTTTACTATTATTCTAATTCTAATACCACTCTCTAGCATAGTAGAAAACAAAATCTTAAAATGAAGACCCATGCCCTTATAGTATAAAACTATTACTCTGGTCTTGTAAACCAACAATGAGAGATCAGCTCTCTAAGGGCATCATCAAGAAAGAGGCCTACAGCCCCACCATCAGCACCCAAAGCTGAAATTCTTAATAAACTATTTCTTGAAAACGTCCATACTATGTATATCGTGCATAATATTATATGCCCCATGCATATAAGCTAGTACATACTTCTATATATCTTGCATAATACATTATATGCTTAATCCACATTATATTATCCCCCCCATGTCTATTCTTAACTACTAAAACTGCATGAATTAAGGAATTTAAATTCAAAAGGAGATTGCATAGACCATTCTGTCAGGCTGCCTAGACTACATTCTAGTCAGAATGACTATCCCTATCCGATCGTTGGTCGCTTATTCTACCATCCTCCGTGAAATCATCAACCCGCCAGGGTCGTGTCCCTCTTCTCGCTCAGCGCCCATATAACTTGGGGGTAGCTAACAATGATCTTTACAATTCATCTGGTTCTTACTTCAGGGCCATACCCTCTAAGACGCCCACTCGATGACCTTAAATAAGACATCTCGATGGTTCTGTGTCTATCTCTCTCACACCAACAACTGGGTGAGCTGTCAGGCAGATGGTATTTTTAATTTTTTGGGGGGGGGAAACTGCATCGATTCACCTAAGCCTAAGTCGGCTCTGAGCCGGGATAAGATCTGTAGCTGGACTTTATCTCCTTGCAAGCTCTGGCACACCAATCGAGGAGGACTAATTTTTCATGCTTGACGGACATATTTGAAACCTACACGCACAAATGCACGCGCACAGATGCACACACACACACACACACACACACACACACGCATACGCATACGCATACGCATACGCATACGCATACGCATACGCACACGCACACGCACACGCACACGCACACGCACACGCACACGCACACGCACACGCACACG
>BST1
CGCATACGCATACGCATACGCATACGCATACGCACACGCACACGCATACGCATACGCATACGCATACGCATACGCATACGCATACGCATACGCACACGCATACGCATACGCATACGCATACGCACACGCACACGCATACGCATACGCATACGCACACGCACACACCTAAACTAACTATGTAATTATTATCTCAACAAACCCCCCTACCCCCCATCTGCACCTACTTAATCGTTTATTTAATTAGCTTGCCAAACCCCAAAAACAAGCGTTAAACAAACCATAAATGCAGAGGTATAATAGATTTCCTAACTACACTCACAAGCCACTCTCAAAACCCATTAAACATAAAAGAAGATCCAGGCCTTTTAACGCCCACCTTTCTTCTTCTTTTATGAATAAGATATTTGTGAACTTCTTCATCAGTGCATTTCTCAACACAGTTATTGTAGCTTAACCAAAGCGAAGCGCTGAAAATGCTTAGATGGACTTCTAGTCCCATTAACATCCAAAAGGTTTGGTCCTGGCCTTTTTATTAGTTAATAGCAAATTTACACATGCAAGCCTCCCCATACCAGTGAGAATACCCTTAAATTAATCTAACCTGATTGTAAGGAGTAGGTATCAAGCTCACTAAAGTTGCTCAAGACACCTTGCTTAGCCACACCCCCACGGGAAACAGCAGTGATAAAAATTAGGCAATAAACGAAAGTTCGACCTAGTTATGCTATAGAGGGTTGGTCAATTTCGTGCCAGCCACCGCGGTCATACGATTAACCCATACTAATAAACCTACGGCGTAAAGCGTGTTTAAAGAACCACCTCTTGAATAAGATTAAACTCCAACTAATACGTAGAAATTCATAGTTAGAAGTAAAATAAGCTACGAAAGTGATCTTAACATTCTTGAACACACGATAGCTAGGAGACAAACTGGGATTAGATACCCCATTATGCCTAGCCCTAAACAGAGATAGCCCCCTAACAAGGCTACCCGCCTGAGAACTACTAGCTACCGCTTAAAACTCAAAGGACTTGGCGGTACTTTATATCCACCTAGAGGAGCCTGTTCTATAACCGATAAACCCCGTTCAACCTCACCACTTCTTGCTAATTCAGCCTGTATACCGCCATCTTCAGCGAACCCCTATAGGAAACAAAAGTAAGCTCAATAACTCTACCCGTAAAAACGTTAGGTCAAGGTGTAGCCTATGAAGTGGAAAGAAATGGGCTACATTTTCTCTTCCGAGAACATCAACGATACCCTCTTTGAAACAAGAGAGACAAGGAGGATTTAGTAGTAAATTAAGAGTAGAGTGCTTAATTGAATAGTGCAATGAAGTACGCACACACCGCCCGTCACCCTCCTCAAATACCTTTCCAAGACTACTTCATAATTCCAAGGATACCCGTATAAGAGGAGATAAGTCGTAACATGGTAAGCATACTGGAAAGTGTGCTTGGATGAATCAAAACGTAGCTTAACAAAAGCACCTGACTTACACTCAGGAGATTTCCCCGACTAAAGGAACGCTTTGAACTACTTCTAGCCCAATAAATAAGTCAACTCAATTATGTAACCCCATCAATTAAATCATTCACCTAAAATCAAAGTATAGGAGATAGAAATGATTACTGGCGCTATAGAGAAAGTACCGCAAGGGAAAGATGAAAGAAACTTAGTAAAAGTACAAAAAAGCAAAGATTAACCCTTGTACCTTTTGCATAATGGATCAACTAGACTCGGTCCAGCAAAAAGAATTTAAGTCGGACATCCCGAAACCAAACGAGCTACCTAGGAACAATTTTATGAATGAACCCGTCTATGTGGCAAAATAGTGGGAAGATTCCTAGGTAGAGGTGAAAAGCCTAACGAGCTTGGTGATAGCTGGTTATCCAGAGAAGAATTTTAGTTCTGCTTTAAGCTTACCCAAAGGACCTGACAACCTACCTGTAAGCTTAACTGTTAATCTAAAGAGGGACAGCTCTTTAGATAAAGGATAGAACCTAAACTAGAGAATAAGAACTGCAAACATACCATAGTTGGCCTAAAAGCAGCCATCAATAAAGAAAGCGTTAAAGCTCAAATACTTCTACTATTCCAATACCTAAATTCTCACCCATTTCCTAGATTAAAACTGGATTAATCTACTAAAAAGTAGATGAATTAATGTTGGTATGAGTAACAAGAAAACTTTTCTCCTTGCACAAGTGTATATCAGATCGGATACCCACTGATAATTAACTCAAAATGAAAATATACCCTAAATCTAAATCCTTTTCTACCAGTAGAGTTAATCCAACACAGGAGTGCACCTAAGGAAAGATAAAAAGAAGTAAAAGGAACTCGGCAAACACAAGCCCCGCCTGTTTACCAAAAACATCACCTCTAGCATAAAAAGTATTAGAGGCACTGCCTGCCCGGTGACTCACGTTAAACGGCCGCGGTATCCTGACCGTGCAAAGGTAGCATAATCATTTGTTCCTTAATTAGGGACTTGTATGAACGGCAAGACGAGGGTTTAACTGTCTCTTACTTCCTATCAGTGAAATTGACCTTCCAGTGAAGAGGCTGGAATAAAATAATAAGACGAGAAGACCCTATGGAGCTTTAACCAATTGACTTACTAAACCAATTTACTCCCCTAAAGGACCTAAACACCTCAGTTTACTCTAAGTCAACGGTTTCGGTTGGGGTGACCTCGGAGCACAAAAAAACCTCCGAGTATATTAAACCAAGACCTACTAGTCTAAGTTACCCAAATTATTTATTGACCCAATTTTTGATCAACGGACCAAGTTACCCTAGGGATAACAGCGCTATCCTATTCAAGAGTTCATATCGACAATAGGGTTTACGACCTCGATGTTGGATCAGGACATCCCAATGGTGCAGAAGCTATTAAAGGTTCGTTTGTTCAACGATTAAAGTCCTACGTGATCTGAGTTCAGACCGGAGTAATCCAGGTCGGTTTCTATCTATTAGCAATTTTTCTTAGTACGAAAGGACCAGAAAAATAGAGCCTCCTACACTATAGCGCTCTTAAATCTATAGATGAAATAATCTTAATCTAGAAATTATGCAAACTAACAGCCCAAGAACAGGGTTGCTAAGATGGCAGAGCCCGGTAATTGCACAAGACTTAAACCCTTGGACCCAGAGGTTCAACTCCTCTTCTTAGCACTCATGCAACTTCTCAACATTCTTACCCTAATCCTTCCTATCCTAATTGCTATAGCTTTCCTCACGCTCATCGAGCGAAAAATCCTCGGCTACATACAACTACGCAAGGGCCCAAACGTTGTAGGCCCGTACGGCCTATTACAACCATTCTCCGACGCCATAAAACTATTCATTAAAGAACCCCTACGACCCAACTTCTCCTCTACTGCTCTATTTATAATTGCCCCTACTCTCTCTCTAACACTAGCCCTAAGCCTATGAATCCCCCTACCTATACCCTACCCACTTATAGATCTTAACTTAGGCATTTTATTCATCCTAGCCCTATCTAGCCTAGCTGTTTACTCTATCCTATGATCAGGATGAGCATCAAATTCCAAATATGCCCTAATCGGCGCCCTCCGAGCAGTAGCCCAAACAATCTCCTATGAAGTCTCCCTAGCTATTATTCTTCTTTCCGTACTTCTAATAAGCGGATCCTACTCTCTAAGTACCCTCATTTACTCCCAAGAAAACATTTGATTTATTATCCCAACCTGACCCTTAGCCATAATATGATTTATCTCAACACTAGCTGAAACCAACCGAGCCCCATTTGACCTCACAGAAGGGGAATCTGAACTCGTCTCAGGCTTTAATGTCGAATACGCAGCAGGGCCATTTGCCCTATTCTTCATAGCCGAATATATAAACATTATCCTCATAAATGCTTTAACAACTATCATTTTCCTAGGCTCACTAACCTCTCTATCGTCCCCAGAAATGTTTACACTAGAATTCATAATCAAAACCCTAATTTTATCATCTGCTTTCCTATGAATCCGAGCATCCTACCCTCGCTTCCGCTACGACCAACTCATACACCTTCTATGAAAAAACTTCCTTCCCCTAACACTAGCTCTATGCATATGACACACATCCCTGCCGATCTCTATATCGTTCATCCCCCCTTACACCTAGAAATATGTCTGATAAAAGAGTTACTTTGATAGAGTAAAGCATAGAGGTTTAAACCCTCTTATTTCTAGAATCATAGGACTTGAACCTACTCTTAAGAATTCAAAAATCTTCGTGCTACCTAATTACACTATATTCTAAGTAAGGTCAGCTAACTAAGCTATCGGGCCCATACCCCGAAAATGTTGGTTTATACCCCTTCCCGTACTAATAAAAATTATTACTAACCTTTCTATCTTCCTAACAATCATTTCAGGAACTCTCATTACCCTACTAAGCTCTCACCTTCTACTAATATGAATCGGCCTAGAAATAAGCATGCTCGCTATTATTCCCATTCTTATCAAAAAAATTAACCCCCGATCAACAGAAGCCGCCACTAAATATTTTCTCACACAAGCAACCGCCTCTATAATTTTCCTAGCCTCAATTACTTCAAACTTTATCACTTCCGGCCTATGATCCTTTAACCCTTCATCCAACCAACTATGCCTGAACCTAGCATCACTAGCACTTCTGATAAAACTAGGCTTAGCCCCATTCCACTTCTGAATGCCTGAAGTCACTCAAGGAGTCTCCCTTATATCAGGCCTAATAATCCTCACATGACAAAAATTAGCCCCTATATCTATCCTATATCACTTAGCCCCCTTAACATCCACACCCCTATTACTCTCATCGGGTCTCCTATCGGTAGTAATTGGAGGATGAGGAGGACTTAACCAAACCCAACTACGCAAAATTCTAGCCTATTCATCCATTGCCCATATAGGCTGAATAATCGTAATTTTATCCTACAACTCCTCAATCATGTTAATCAATCTTCTCATCTATATTCTCCTTACACTCACCCTATTCATTTCTTTTAACCTTCACTCCAACCACACAATTTCATCTCTATCCCTCACATGAAGCAAATCTCCCATTATAATTATTTCAACATTAACAGTACTCTTATCGCTAGGAGGTCTCCCTCCACTCACAGGATTCATCCCTAAATGACTAATCATCAATGACCTAACTATAAATAATAACACACATATAGCTACTTTAATAGCCATCCTAGCCCTACTAAACCTATTTTTCTACCTACGCCTAGTTTATGCTTCATCCCTAACCCTTTTTCCCACTTCAAACAGCATAAAGATAAAATGACAATACAACTCCTTAAAACACTTCACCCTACTTCCTCCCCTCATCATCTTCTCCACCCTTACCCTCCCCCTAACCACACTTTTCATTACCCCAAACTAGAAGTTTAGGTTATTCACAGACCAAGAGCCTTCAAAGCTCTAAGAAAGTAGACGTTACTTAACTTCTGACTTAAGGATTGCAGAAATTCACTCTACATCTAATGATTGCAAATCATTCACTTTTATTAAGCTAAATCCTCTCTAGATTGGTGGGCTCTGACCCCACGAAACTTTAGTTAACAGCTAAAAGCCCTAAATCAACTGGCTTCAATCTACTTCTCCCGCCTAGGGCGGAAGAAAAGGCGGGAGAAGTCCCGGCAGAGTTAAAGCTGCTCCTTTGAATTTGCAATTCAATATGATAATCACCTCGAGACTTGGTAAAAAGAGGACTAAAACCTCTGTCTTTAGATTTACAGTCTAATGCTTACTCAGCCATTTTACCTATGTTCGTCACACGTTGACTATTCTCAACAAACCATAAAGACATCGGTACCCTCTACATAATTTTCGCCGCTTGAGCCGGAATAATCGGGACCGCCCTAAGCATTCTCATCCGAGCTGAACTAGGTCAGCCTGGAGCCTTAATAGGGGACGACCAAATCTACAATGTCGTAGTTACAGCCCACGCCTTCGTAATAATTTTCTTTATAGTAATACCCATAATAATTGGAGGTTTCGGAAACTGACTCGTACCCCTAATGATTGGAGCCCCAGACATAGCCTTCCCTCGAATAAACAACATAAGTTTCTGGCTTCTACCCCCATCCTTCTTACTACTCCTGGCCTCCTCTATAGTTGAAGCCGGCGCTGGTACAGGCTGAACAGTGTACCCCCCACTAGCCGGAAACCTAGCCCATGCTGGAGCATCCGTGGACCTAGCTATTTTCTCCCTTCACCTAGCCGGAGTCTCCTCTATCCTAGGAGCTATCAATTTTATTACAACTATCATCAATATAAAACCACCTGCCCTTTCCCAGTACCAAACTCCCTTGTTCGTCTGATCAGTGCTAATTACGGCTGTGCTTCTACTGCTCTCTCTCCCCGTACTTGCAGCTGGGATTACTATACTCTTAACAGACCGAAACCTCAACACAACATTCTTCGACCCCGCTGGAGGAGGAGACCCAATTCTTTATCAGCACTTATTCTGATTCTTTGGCCACCCCGAAGTATACATTCTAATTTTACCCGGGTTTGGAATCATTTCACATATTGTAACTTACTATTCAGGTAAGAAAGAGCCCTTCGGTTATATAGGTATGGTCTGAGCAATAATGTCAATCGGCTTCTTAGGCTTTATCGTTTGAGCCCACCACATATTCACTGTAGGACTAGACGTAGACACTCGAGCTTACTTTACATCTGCAACAATAATTATTGCAATTCCAACTGGCGTTAAAGTCTTTAGCTGACTGGCTACACTACACGGAGGTAACATTAAATGATCCCCAGCCATATTATGAGCCTTAGGCTTTATTTTCCTCTTTACAGTAGGGGGTCTGACAGGAATTGTCTTATCCAACTCCTCCCTTGACATTGTCTTGCATGATACATACTACGTCGTAGCTCACTTTCACTATGTTCTATCTATAGGAGCTGTCTTTGCTATTATGGCAGGATTTGTTCACTGATTTCCATTATTCACTGGTTATACTTTAGATGACACCTGAGCAAAAATTCACTTTTCCGTAATATTCGTTGGTGTAAACATAACATTCTTCCCGCAACACTTCCTAGGATTATCAGGAATGCCTCGACGATACTCAGACTACCCAGATGCCTACTCTACATGAAATACAGTATCTTCGATAGGATCTTTTATTTCTCTAACAGCAGTAATAATCATAATCTTCATGATCTGAGAAGCATTTGCATCCAAACGTGAAGTAGACTCCGTAGAGCTAACAACCACTAACCTAGAATGACTCCATGGATGCCCTCCCCCATATCATACTTTCGAAGAACCTGCCTACGTAAAAGCTTACTAAGAAAGGAAGGAATCGAACCCCCAATTACTGGTTTCAAGCCAGCACCATAACCTTTATGACTTTCTCTATAAGAGATATTAGTAAAGACATTACATGACTTTGTCAAAGTCAAATCATAGGATAACTACCTGTATATCTCTATGGCTTATCCATTCCAACTAGGACTCCAAGATGCCTCCTCCCCTATCATAGAAGAACTTACTAACTTTCACGATCACACTCTTATAATTGTGTTCCTAATCAGCTCCTTAGTACTATACATTATTTCAGCTATGCTGACAACTAAACTCACCCATACAAGCACAATAGACGCCCAAGAAGTAGAGACAATCTGAACTATTCTACCCGCAATCATTTTAATCCTAATTGCACTACCTTCTCTACGCATCCTCTACATAATAGACGAAATTAATAATCCTGCCCTAACAGTAAAAACCATAGGCCACCAATGATACTGAAGCTATGAATACACTGATTACGAAGATTTAACCTTTGACTCCTACATAATTCCAACAACAGACCTAAAATCAGGGGATTTACGACTATTAGAAGTTGATAATCGCGTAGTTCTTCCTATAGAATTACCAATCCGTATGCTAATTTCGTCCGAAGACGTTCTTCACTCCTGAGCCATACCATCCCTCGGAATCAAAACTGATGCTATCCCAGGACGCCTAAACCAAGCAACACTAACCTCAACTCGACCAGGCCTATTTTACGGACAGTGTTCTGAAATTTGCGGGTCTAACCACAGCTTCATACCTATTGTCTTAGAAGTAGTTCCACTAAAACATTTCGAAAACTGATCCCTATCAATAACCTAATCCATCATTATGAAGCTTATAGAGCGTTAGCCTTTTAAGCTAAAGAAGAGGCAACCAAGCCCCCATAATGATATGCCACAACTGGACACTTCAACTTGATTTATCACAATCCTCTCTATATTCCTATCTTTATTTATTCTCTTCCAAACAAAAATCTCTTCTTTTATCTACTTCTCTCTCCCCACTCCTAAGCTCCTAGCTTCTAAAAAGTTAGAAAACCCTTGAGATTCAAAATGAACGAAAATCTATTCGCCTCTTTCATTACCCCTACTCTAATAGGACTACCTGTAGTAATTCTTATCATTGCAATCCCAAACATTTTCATTCCCTCCTCCAACCGATTACTCACTAACCGAGTCCTAACTATACAACGATGACTTGTCCAAACAATCTTAAAACAAATAATGACAATACACAACAATAAAGGTCGATCCTGATCACTAATACTAGTCTCCTTAATTATATTCATCGGCTCAACAAATCTCCTAGGTCTATTACCTCACACCTTCACCCCTACGACCCAACTATCAATAAACCTAGGAATAGCTATCCCACTTTGAGCCGGAGCAGTCATTCTAGGATTTCGACACAAGACAAAGGCATCTTTAGCTCACTTCCTCCCACAAGGGACACCTGTACCCCTAATTCCGATACTCATCATTATCGAAACCATTAGCCTTTTTATTCAACCTATAGCATTAGCCGTTCGACTAACGGCTAACATCACAGCAGGCCACCTCCTTATTCACCTGATTGGAGGGGCAACCCTGGCCCTTCTATCAATCAGCGTTCCTACCGCACTAATTACATTAATTATTCTCATCCTACTAACCATCCTAGAATTTGCCGTAGCTCTAATTCAAGCTTATGTCTTCACTCTCCTAGTCAGCCTCTACCTACACGACAATGCTTAATGACCCACCAAGTTCATCCATACCACATAGTTAACCCGAGCCCTTGACCACTAACAGGAGCCCTATCTGCCCTTCTGTTGACATCTGGTCTAATTATATGATTCCATTTCAACTCCTCTACCCTCCTCCTAATTGGTCTCCTCACTAACCTTCTAACTATATTTCAGTGATGACGAGACGTGATTCGAGAGGGAACTTTCCAAGGACATCATACCCCAATAGTCCAAAAAGGCCTTCGCTATGGCATAGTCCTATTTATCATCTCTGAGATTTTCTTCTTCGCAGGCTTTTTCTGAGCCTTCTACCATTCAAGCCTAGCTCCAACCCATGACCTCGGCGGATGCTGACCTCCAACAGGTATCATCCCTCTAAACCCCTTAGACGTTCCTCTACTTAATACATCTGTTCTCTTAGCCTCTGGAGTATCGATTACATGGGCCCACCACAGCCTAATAGAAGGAAATCGAAACCACATAATTCAAGCCCTATTTATCACAATCGCATTAGGCCTCTACTTTACTATCCTTCAAGCATCAGAATATTTTGAAACTCCTTTCACCATTTCTGACGGAGTCTACGGATCCACGTTTTTTATAGCGACAGGCTTCCACGGCCTACACGTAATTATTGGCACAACATTCCTAGTAGTCTGCTTCCTACGACAACTAAGCTTCCACTTCACATCCAAACACCACTTCGGATTTGAGGCTGCTGCGTGATACTGACACTTCGTTGATGTAGTTTGACTTTTCCTTTACGTCTCTATTTACTGATGAGGGTCTTATTCTTTTAGTATTAACCAGTACAGTTGACTTCCAATCAACTAGTTCCGGTAAACCCCGGAAAAGAATAATCAACATATTTTTATCTCTTACTATTAACATCCTCCTCGCGTCCGTCCTAGTTATAGTTGCATTCTGACTTCCACAAATAAATATCTACTCAGAAAAAGTTGGCCCCTACGAATGCGGCTTTGACCCTATTGAATCAGCCCGCCTCCCATTTTCAATAAAATTTTTCCTCATTGCTATCACATTCCTTCTTTTTGATCTAGAAATTGCTCTCCTACTACCTCTTCCATGGGCCACACAAACTAACAAACTCTTGACTGTATTAGCAGTAGCTTTACTCTTAGTATCCATCTTAGCTTTAGGCCTAGCATATGAATGAGTCCAAAAAGGCCTCGAATGAGAGGAATAACCTGATAATTAGTTTAAAAAAAACAAATGATTTCGACTCATTAGATTATGATTTAACTCATAATTATCATTATGCCTTTAATCTATACTAGTCTAATGTTAGCCTTCGCCCTATCACTTCTTGGAACCCTAATATTCCGATCCCACCTAATATCCACTCTACTATGTCTGGAAGGCATAATGCTAGCTATCTTCGTAACAACTTCTATTAGTACATTAAACACTCACAGTAATCTCTCATTCATATTACCTATCATTATCCTAGTATTTGCCGCATGCGAGGCAGCCGTAGGACTCGCCCTTTTAGTCACAATCTCAAATTCTTACGGCAACGACTATGTCCAAAACCTAAACCTCCTACAATGCTAAAAATTATTATCCCTACAATTATACTCTTTCCCCTTACATGGTGATCAAAACCATCCTTACTATGAATCAACACAACTTCCTACAGCTTCTTAATTAGCCTAATTACTCTACTGAACCTCTACAACCACAACGATGCAACCCACAACTTCTCCCCCTTATTCTTCACGGATCAACTTTCCACACCGTTACTCATCCTAACTTCATGACTCCTCCCCCTAATACTTATTGCAAGCCAAAATCATATATCAAAAGAAACCCCCACACGGAAAAAACTATTTATCTCTATACTTATCACGCTCCAAGTATCCCTTATTATAACCTTCTCAGCCGCCGAATTAATATTCTTCTATATCCTTTTTGAAGCAACTTTAATCCCCACTCTAATTATTATCACTCGATGAGGAAACCAAACCGAGCGCCTAAACGCTGGAGTTTATTTCCTGTTCTACACCCTAGTAGGATCCTTACCCCTTCTAGTAGCCCTACTGGCAAAACGAAACCAATTAGGTACTCTTAACATTATACTCCTCACATTCAACTTTCCTTATCTAGACCCCTCATTATTAAACCAACTAACATGATTAGCCTGCATAATAGCATTCATGGTAAAAATACCACTTTATGGTCTCCACTTATGACTCCCCAAAGCCCATGTAGAAGCCCCTATTGCTGGCTCAATAGTTCTAGCTGCCATCTTACTAAAACTTGGAGGCTACGGAATGATACGGATTACTATCATCCTAAACCCAACATCCATCGATATAGCTTACCCATTTATTCTTCTATCATTATGAGGCATAGTCATAACCAGCTCTATCTGCCTACGCCAAACTGATCTAAAATCTCTCATCGCTTACTCTTCCATCAGCCATATAGCTTTGGTTATTGCAGCAATTATAATTCAAACCCCCTGAAGCTTTATAGGGGCTACAGCCCTAATAATAGCCCACGGCTTAACCTCTTCCCTATTATTCTGCCTAGCCAATACTAACTACGAACGAATTCACAGCCGGACTATACTTCTAGCACGCGGCCTTCAATCCATCCTCCCACTCATAGCAACCTGATGACTACTAGCGAGCCTTACCAATCTAGCCCTACCTCCATCAATCAACTTTATCGGAGAACTATACATCATCATCTCCTCATTCTCCTGATCTAACCCCTCCATTGTCCTTACAGGAATCAACATACTAATTACAGCCCTATACACTCTATACATGCTAATCATGACCCAACGAGGCTCAATTACTAACCATATAAAAACCCTTCTACCTACCTTTACGCGAGAATCCACCCTAATAACCCTACACCTAATTCCCCTCATCCTCTTAACAATTAATCCTAAATTTATTATAGGCCCCTTATACTGTAGGTATAGTTTACTAAAAACACTAGACTGTGAATCTAGAAACAAAAGATTACATCTTTTTACCTACCAAGAGAGTAGTCAGGAACTGCTAACTCCTGCTACCACAACTAAACTTGTGGCTCCCTTACTTTTATAGGATAGAAGTATTCCGTTGGTCTTAGGAACCAAAAAATTGGTGCAACTCCAAATAAAAGTAATTAACATAATTACCTCAATCTCCCTACTCTACTTACTTATCCTTGTTATGCCAGCTCTTTGATCAATTACAACAACAAAAACTGATAAACTAGCTAACTATATCAACTATGCCATCAAATACTCATTCTTCTTAAGCTTAATTCCCCTACTAGTCTACCTCCACTCGGGCTATGAATCTACAATCACCAACTGACACTGAATCTCAATCCAACCAACCAATTTAACGATAAGCTTCAAATTAGACTTCTACTCCCTTCTCTTTATGCCAGTAGCCTTATACGTCACCTGATCTATCATAGAATTCTCCACCTGATACATGCACTCAGACCCTAACCTAAACCGATTTATTAAATATTTACTTATCTTCCTAATTACAATAATAATTTTAGTCTCAGCAAACAATCTCATACAACTCTTTATTGGCTGAGAAGGAGTAGGAATCATATCTTTCCTTCTAATCGGGTGATGACTTGGACGCTCAGATGCTAACACTGCAGCCTTACAGGCCATTCTGTATAACCGGATCGGTGACATCGGCCTTATCCTCGCTATATCCTGATTTATGTGAAAACTAAACTCATGAGACCTTAAATTTATCCTTACTGCAAACACCCCTATCTCCTCCCTTCCTCTTATCGGGCTCATCCTGGCTGCAACTGGAAAATCAGCCCAGTTCGGTCTACACCCTTGACTACCCTCAGCTATAGAAGGCCCTACTCCAGTATCAGCCCTACTGCACTCCAGCACTATAGTCGTTGCAGGCGTATTCTTACTAATCCGATTCTACCCTATCCTTGACAATGACATAATAAAAACCTTAATACTATGCCTAGGCTCCCTCACCACTCTATTCACAGCTATTTGTGCCTTAACACAAAACGATATCAAAAAAATCGTAGCATTCTCCACATCAAGCCAACTAGGCCTTATAGTCGTAACCCTAGGAATTGGCCAACCCTACCTAGCTTTCCTACACATTTGCACCCACGCCTTCTTTAAAGCTATACTATTCCTATGCTCAGGATCAATCATCCATAGCCTCAACGACGAACAAGACATCCGAAAAATAGGTGGTTTAGCTAAAGCTATACCCTTCACCATGACCGCATTAACAATCGGGAGCCTCGCCTTAGTAGGCACCCCATTCCTTACAGGTTTTTACTCAAAAGACTTAATCATTGAAACCATAAATACGTCTTATACAAACGCCTGAGCCCTAATTATTACCTTAATCGCTACCTCTATAACAGCAATGTACAGCCTACGAATTATCTTTTTCGCCTTCATAGGAAACCCGCGATTCCTCCCTCTAGTCCTAATTAATGAATCCTCCCCCTCCATAATCAACCCAATCAAACGTCTAGTAGCAGGAAGCATCTTTGCTGGCTATCTAATAACCAACCTCATTCCACCAATCACTACCCCTCAAATAACAATACCCTTAGCACTAAAAATAGCAGCCCTCCTAGTAACCGTCACAGGACTAATTTTAGCTTTAGAACTAAATAATCTTACACTGAACCTAACCCCCAAATCACCAAACCCCTATCACAACTTCTCCACTATACTAGGTTTCTACCCAACCATCATGCACCGCCTCCTACCCCTAAAAAATCTGAACACCAGCCAAAAAACAGCATTCAAAGCCCTGGACTTAATCTGACTAGAATACTCACTACCCAAACTCCTATCATACTTCAACTCCCTAGCCTCATCAATTACCTCTGATCAAAAAGGAATAATTAAAATTTACTTCATGTCTTTCCTCCTTACTCTACCAATCCCCCTAATTCTAGCCCTAAACTAATTCCCCCGAACAATCTCAATTACAATGAAAATACTAACAAACAGAGACCACCCAGCCAAAACTATCAACCACCACCCAAAATCATAAATAGCAGACACTCCAGCTATATCTTCCCCTATATACCCCCCAGACTCACCATCTAAAACCACTCAATCCCCTATATCATCAAAACCCACAACCATCTTTACATCCCCAGAACTTGCTAATCAAATAGAACCAACTAACTCGACCATAAAACCAAAAACAAGCATAAAGCTTACCACTCAATTAGAAGCCCAAGTCTCAGGATAATCCTCAGTAGCTATAGCAGTAGTATATCCAAATACCACTATTATCCCACCCAAATAAATTAAAAACACCATCAACCCTAAATAACTTCCCCCAAACTCCAAAATTAACCCACAACCCAATCCTCCCCCCACAATTAACCCTAACCCACCATAAATAGGTGATGGCTTAGTCGCAAAAGCGATAAAGCACGAAACAAACAACAAACTTAATAAGAAAATTGACATAGTCATTATTTCTGCATGGAATAACCATGACCTATGACATGAAAAATCATCGTTGTAAATCAACTACAGAAACCCTTATGACCAACATCCGAAAATCCCATCCCTTAATAAAAATTGTCAACGAATCTTTCATTGATCTCCCCACCCCATCCAACATTTCCGCATGATGAAATTTCGGCTCTCTACTAGGCATGTGCCTAATTATCCAGATTGCCACAGGACTCTTCCTAGCTATACACTACACATCTGACACCATAACTGCTTTCTCATCCGTAACCCATATTTGCCGAGACGTAAACTACGGCTGACTAATCCGTTACCTCCACGCCAACGGAGCCTCTATATTTTTTATCTGCTTATTCCTGCATGTAGGCCGTGGGCTCTATTACGGATCCTACACTTTTATCGAAACATGAAACGTCGGCATTCTCCTCCTATTCGCAGTCATAGCCACAGCATTCATAGGCTACGTTCTTCCCTGAGGACAAATATCCTTCTGAGGAGCTACAGTAATTACCAACCTTCTATCAGCTATCCCCTACATTGGCACAACCCTGGTAGAATGAATCTGAGGAGGTTTCTCAGTAGACAAAGCCACACTTACTCGATTCTTTGCCTTCCACTTTATTCTCCCATTCATCATCGCAGCCTTAGCTGTAGTCCACCTCTTATTTCTTCATGAAACTGGCTCGAACAACCCAATCGGCCTTAACTCTGACGCGGACAAAATCCCCTTCCACCCCTACTACACAATCAAAGACGCCCTAGGCTTCGTACTAATATTTATAGTACTTCTCTCCCTAGTACTTTTTTGCCCCGATTTACTAGGAGACCCTGACAACTACATGCCAGCAAACCCACTCAACACCCCTCCACATATCAAACCTGAATGATACTTCCTATTCGCCTACGCCATTCTCCGATCAATCCCTAATAAACTTGGTGGCGTAGTAGCCCTAGTCCTCTCTATTCTGATCCTTGCTATTGTCCCATTCCTCCATAACTCCAAACAACGAAGTATAATTTTCCGACCCATTAGCCAATGCATATACTGACTCTTAGTAGCTGATCTCCTCACACTCACTTGAATCGGAGGCCAACCAGTCGAACACCCATTTATTATTATCGGACAAGTCGCATCCGTCCTATACTTTACTATTATTCTAATTCTAATACCACTCTCTAGCATAGTAGAAAACAAAATCTTAAAATGAAGACCCATGCCCTTATAGTATAAAACTATTACTCTGGTCTTGTAAACCAACAATGAGAGATCAGCTCTCTAAGGGCATCATCAAGAAAGAGGCCTACTAGCCCCACCATCAGCACCCAAAGCTGAAATTCTTAATAAACTATTTCTTGAAAACATACATGCTATGTATATCGTGCATAATATTATATGCCCCATGCATATAAGCTAGTACATACTTCTATATATCTTGCATAATACATTGTATGCTTAATCCACATTATATTATCCCCCCCATGTCTATTCTTAACTACTAAAACTGCATGAACTAAGGAATCTAAATTCAAAAGGAGATTGCATAAACCATTCTGTCAGGCTGCCTAAACTACATTCTAGTCAGAATGACTATCCCTATCCGATCGTTGGTCGCTTATTCTACCATCCTCCGTGAAATCATCAACCCGCCAGGGTCGTGTCCCTCTTCTCGCTCAGCGCCCATATAACTTGGGGGTAGCTAACAATGATCTTTACAATTCATCTGGTTCTTACTTCAGGGCCATATCCTCTAAGACGCCCACTCAATGATCTTAAATAAGACATCTCGATGGTTCTGTGTCTATCTCTCTCACACCAACAACTGGGTGAGCTGTCAGGCAGATGGTATTTTTAATTTTTAGGGGGGGGGAAACTGCATCGATTCACCTAAGCCTAAATCGGCTCTGAGCCGGGATAAGATCTGTAGCTGGACTTTCTCTCCTTGCAAGCTCTGGCACACCAATCGAGGAGGACTAATTTTTCATGCTTGACGGACATATTTGAAACCTACACGCACAAATGCACGCGCACAGATACACACACACACACACACACACACACACGCATACGCATACACACACGCATACGCATACGCATACACACACGCATACGCATACGCATACGCATACGCATACGCATA
>BST2
CACGCACACGCACACGCACACGCATACGCATACGCATACGCATACGCATACGCACACGCACACACCTAAACTAACTATGTAATTATTATCTCAACAAACCCCCCTACCCCCCATCTGCACCTACTTAGTCGTTTATTTAATTAGCTTGCCAAACCCCAAAAACAAGCGTTAAACAAACCATAAATGCAGAGGTATAATAGATTTCCTAACTACACTCACAAGCCACTCTCAAAACCCATTAAACATAAAAGAAGATCCAGGCCTTTTAACGCCCACCTTTCTTCTTCTTTTATGAATAAGATATTTGTGAACTTCTTCATCAGTGCATTTCTCAACACAGTTATTGTAGCTTAACCAAAGCGAAGCGCTGAAAATGCTTAGATGGACTTCTAGTCCCATTAACATCCAAAAGGTTTGGTCCTGGCCTTTTTATTAGTTAATAGCAAATTTACACATGCAAGCCTCCCCATACCAGTGAGAATACCCTTAAATTAATCTAACCTGATTGTAAGGAGTAGGTATCAAGCTCACTAAAGTTGCTCAAGACACCTTGCTTAGCCACACCCCCACGGGAAACAGCAGTGATAAAAATTAGGCAATAAACGAAAGTTCGACCTAGTTATGCTATAGAGGGTTGGTCAATTTCGTGCCAGCCACCGCGGTCATACGATTAACCCATACTAATAAACCTACGGCGTAAAGCGTGTTTAAAGAACCACCTCTTGAATAAGATTAAACTCCAACTAATACGTAGAAATTCATAGTTAGAAGTAAAATAAGCTACGAAAGTGATCTTAACATTCTTGAACACACGATAGCTAGGAGACAAACTGGGATTAGATACCCCATTATGCCTAGCCCTAAACAGAGATAGCCCCCTAACAAGGCTACCCGCCTGAGAACTACTAGCTACCGCTTAAAACTCAAAGGACTTGGCGGTACTTTATATCCACCTAGAGGAGCCTGTTCTATAACCGATAAACCCCGTTCAACCTCACCACTTCTTGCTAATTCAGCCTGTATACCGCCATCTTCAGCGAACCCCTATAGGAAACAAAAGTAAGCTCAATAACTCTACCCGTAAAAACGTTAGGTCAAGGTGTAGCCTATGAAGTGGAAAGAAATGGGCTACATTTTCTCTTCCGAGAACATCAACGATACCCTCTTTGAAACAAGAGAGACAAGGAGGATTTAGTAGTAAATTAAGAGTAGAGTGCTTAATTGAATAGTGCAATGAAGTACGCACACACCGCCCGTCACCCTCCTCAAATACCTTTCCAAGACTACTTCATAATTCCAAGGATACCCGTATAAGAGGAGATAAGTCGTAACATGGTAAGCATACTGGAAAGTGTGCTTGGATGAATCAAAACGTAGCTTAACAAAAGCACCTGACTTACACTCAGGAGATTTCCCCGACTAAAGGAACGCTTTGAACTACTTCTAGCCCAATAAATAAGTCAACTCAATTATGTAACCCCATCAATTAAATCATTCACCTAAAATCAAAGTATAGGAGATAGAAATGATTACTGGCGCTATAGAGAAAGTACCGCAAGGGAAAGATGAAAGAAACTTAGTAAAAGTACAAAAAAGCAAAGATTAACCCTTGTACCTTTTGCATAATGGATCAACTAGACTCGGTCCAGCAAAAAGAATTTAAGTCGGACATCCCGAAACCAAACGAGCTACCTAGGAACAATTTTATGAATGAACCCGTCTATGTGGCAAAATAGTGGGAAGATTCCTAGGTAGAGGTGAAAAGCCTAACGAGCTTGGTGATAGCTGGTTATCCAGAGAAGAATTTTAGTTCTGCTTTAAGCTTACCCAAAGGACCTGACAACCTACCTGTAAGCTTAACTGTTAATCTAAAGAGGGACAGCTCTTTAGATAAAGGATAGAACCTAAACTAGAGAATAAGAACTGCAAACATACCATAGTTGGCCTAAAAGCAGCCATCAATAAAGAAAGCGTTAAAGCTCAAATACTTCTACTATTCCAATACCTAAATTCTCACCCATTTCCTAGATTAAAACTGGATTAATCTACTAAAAAGTAGATGAATTAATGTTGGTATGAGTAACAAGAAAACTTTTCTCCTTGCACAAGTGTATATCAGATCGGATACCCACTGATAATTAACTCAAAATGAAAATATACCCTAAATCTAAATCCTTTTCTACCAGTAGAGTTAATCCAACACAGGAGTGCACCTAAGGAAAGATAAAAAGAAGTAAAAGGAACTCGGCAAACACAAGCCCCGCCTGTTTACCAAAAACATCACCTCTAGCATAAAAAGTATTAGAGGCACTGCCTGCCCGGTGACTCACGTTAAACGGCCGCGGTATCCTGACCGTGCAAAGGTAGCATAATCATTTGTTCCTTAATTAGGGACTTGTATGAACGGCAAGACGAGGGTTTAACTGTCTCTTACTTCCTATCAGTGAAATTGACCTTCCAGTGAAGAGGCTGGAATAAAATAATAAGACGAGAAGACCCTATGGAGCTTTAACCAATTGACTTACTAAACCAATTTACTCCCCTAAAGGACCTAAACACCTCAGTTTACTCTAAGTCAACGGTTTCGGTTGGGGTGACCTCGGAGCACAAAAAAACCTCCGAGTATATTAAACCAAGACCTACTAGTCTAAGTTACCCAAATTATTTATTGACCCAATTTTTGATCAACGGACCAAGTTACCCTAGGGATAACAGCGCTATCCTATTCAAGAGTTCATATCGACAATAGGGTTTACGACCTCGATGTTGGATCAGGACATCCCAATGGTGCAGAAGCTATTAAAGGTTCGTTTGTTCAACGATTAAAGTCCTACGTGATCTGAGTTCAGACCGGAGTAATCCAGGTCGGTTTCTATCTATTAGCAATTTTTCTTAGTACGAAAGGACCAGAAAAATAGAGCCTCCTACACTATAGCGCTCTTAAATCTATAGATGAAATAATCTTAATCTAGAAATTATGCAAACTAACAGCCCAAGAACAGGGTTGCTAAGATGGCAGAGCCCGGTAATTGCACAAGACTTAAACCCTTGGACCCAGAGGTTCAACTCCTCTTCTTAGCACTCATGCAACTTCTCAACATTCTTACCCTAATCCTTCCTATCCTAATTGCTATAGCTTTCCTCACGCTCATCGAGCGAAAAATCCTCGGCTACATACAACTACGCAAGGGCCCAAACGTTGTAGGCCCGTACGGCCTATTACAACCATTCTCCGACGCCATAAAACTATTCATTAAAGAACCCCTACGACCCAACTTCTCCTCTACTGCTCTATTTATAATTGCCCCTACTCTCTCTCTAACACTAGCCCTAAGCCTATGAATCCCCCTACCTATACCCTACCCACTTATAGATCTTAACTTAGGCATTTTATTCATCCTAGCCCTATCTAGCCTAGCTGTTTACTCTATCCTATGATCAGGATGAGCATCAAATTCCAAATATGCCCTAATCGGCGCCCTCCGAGCAGTAGCCCAAACAATCTCCTATGAAGTCTCCCTAGCTATTATTCTTCTTTCCGTACTTCTAATAAGCGGATCCTACTCTCTAAGTACCCTCATTTACTCCCAAGAAAACATTTGATTTATTATCCCAACCTGACCCTTAGCCATAATATGATTTATCTCAACACTAGCTGAAACCAACCGAGCCCCATTTGACCTCACAGAAGGGGAATCTGAACTCGTCTCAGGCTTTAATGTCGAATACGCAGCAGGGCCATTTGCCCTATTCTTCATAGCCGAATATATAAACATTATCCTCATAAATGCTTTAACAACTATCATTTTCCTAGGCTCACTAACCTCTCTATCGTCCCCAGAAATGTTTACACTAGAATTCATAATCAAAACCCTAATTTTATCATCTGCTTTCCTATGAATCCGAGCATCCTACCCTCGCTTCCGCTACGACCAACTCATACACCTTCTATGAAAAAACTTCCTTCCCCTAACACTAGCTCTATGCATATGACACACATCCCTGCCGATCTCTATATCGTTCATCCCCCCTTACACCTAGAAATATGTCTGATAAAAGAGTTACTTTGATAGAGTAAAGCATAGAGGTTTAAACCCTCTTATTTCTAGAATCATAGGACTTGAACCTACTCTTAAGAATTCAAAAATCTTCGTGCTACCTAATTACACTATATTCTAAGTAAGGTCAGCTAACTAAGCTATCGGGCCCATACCCCGAAAATGTTGGTTTATACCCCTTCCCGTACTAATAAAAATTATTACTAACCTTTCTATCTTCCTAACAATCATTTCAGGAACTCTCATTACCCTACTAAGCTCTCACCTTCTACTAATATGAATCGGCCTAGAAATAAGCATGCTCGCTATTATTCCCATTCTTATCAAAAAAATTAACCCCCGATCAACAGAAGCCGCCACTAAATATTTTCTCACACAAGCAACCGCCTCTATAATTTTCCTAGCCTCAATTACTTCAAACTTTATCACTTCCGGCCTATGATCCTTTAACCCTTCATCCAACCAACTATGCCTGAACCTAGCATCACTAGCACTTCTGATAAAACTAGGCTTAGCCCCATTCCACTTCTGAATGCCTGAAGTCACTCAAGGAGTCTCCCTTATATCAGGCCTAATAATCCTCACATGACAAAAATTAGCCCCTATATCTATCCTATATCACTTAGCCCCCTTAACATCCACACCCCTATTACTCTCATCGGGTCTCCTATCAGTAGTAATTGGAGGATGAGGAGGACTTAACCAAACCCAACTACGCAAAATTCTAGCCTATTCATCCATTGCCCATATAGGCTGAATAATCGTAATTTTATCCTACAACTCCTCAATCATGTTAATCAATCTTCTCATCTATATTCTCCTTACACTCACCCTATTCATTTCTTTTAACCTTCACTCCAACCACACAATTTCATCTCTATCCCTCACATGAAGCAAATCTCCCATTATAATTATTTCAACATTAACAGTACTCTTATCGCTAGGAGGTCTCCCTCCACTCACAGGATTCATCCCTAAATGACTAATCATCAATGACCTAACTATAAATAATAACACACATATAGCTACTTTAATAGCCATCCTAGCCCTACTAAACCTATTTTTCTACCTACGCCTAGTTTATGCTTCATCCCTAACCCTTTTTCCCACTTCAAACAGCATAAAGATAAAATGACAATACAACTCCTTAAAACACTTCACCCTACTTCCTCCCCTCATCATCTTCTCCACCCTTACCCTCCCCCTAACCACACTTTTCATTACCCCAAACTAGAAGTTTAGGTTATTCACAGACCAAGAGCCTTCAAAGCTCTAAGAAAGTAGACGTTACTTAACTTCTGACTTAAGGATTGCAGAAATTCACTCTACATCTAATGATTGCAAATCATTCACTTTTATTAAGCTAAATCCTCTCTAGATTGGTGGGCTCTGACCCCACGAAACTTTAGTTAACAGCTAAAAGCCCTAAATCAACTGGCTTCAATCTACTTCTCCCGCCTAGGGCGGAAGAAAAGGCGGGAGAAGTCCCGGCAGAGTTAAAGCTGCTCCTTTGAATTTGCAATTCAATATGATAATCACCTCGAGACTTGGTAAAAAGAGGACTAAAACCTCTGTCTTTAGATTTACAGTCTAATGCTTACTCAGCCATTTTACCTATGTTCGTCACACGTTGACTATTCTCAACAAACCATAAAGACATCGGTACCCTCTACATAATTTTCGCCGCTTGAGCCGGAATAATCGGGACCGCCCTAAGCATTCTCATCCGAGCTGAACTAGGTCAGCCTGGAGCCTTAATAGGGGACGACCAAATCTACAATGTCGTAGTTACAGCCCACGCCTTCGTAATAATTTTCTTTATAGTAATACCCATAATAATTGGAGGTTTCGGAAACTGACTCGTACCCCTAATGATTGGAGCCCCAGACATAGCCTTCCCTCGAATAAACAACATAAGTTTCTGGCTTCTACCCCCATCCTTCTTACTACTCCTGGCCTCCTCTATAGTTGAAGCCGGCGCTGGTACAGGCTGAACAGTGTACCCCCCACTAGCCGGAAACCTAGCCCATGCTGGAGCATCCGTGGACCTAGCTATTTTCTCCCTTCACCTAGCCGGAGTCTCCTCTATCCTAGGAGCTATCAATTTTATTACAACTATCATCAATATAAAACCACCTGCCCTTTCCCAGTACCAAACTCCCTTGTTCGTCTGATCAGTGCTAATTACGGCTGTGCTTCTACTGCTCTCTCTCCCCGTACTTGCAGCTGGGATTACTATACTCTTAACAGACCGAAACCTCAACACAACATTCTTCGACCCCGCTGGAGGAGGAGACCCAATTCTTTATCAGCACTTATTCTGATTCTTTGGCCACCCCGAAGTATACATTCTAATTTTACCCGGGTTTGGAATCATTTCACATATTGTAACTTACTATTCAGGTAAGAAAGAGCCCTTCGGTTATATAGGTATGGTCTGAGCAATAATGTCAATCGGCTTCTTAGGCTTTATCGTTTGAGCCCACCACATATTCACTGTAGGACTAGACGTAGACACTCGAGCTTACTTTACATCTGCAACAATAATTATTGCAATTCCAACTGGCGTTAAAGTCTTTAGCTGACTGGCTACACTACACGGAGGTAACATTAAATGATCCCCAGCCATATTATGAGCCTTAGGCTTTATTTTCCTCTTTACAGTAGGGGGTCTGACAGGAATTGTCTTATCCAACTCCTCCCTTGACATTGTCTTGCATGATACATACTACGTCGTAGCTCACTTTCACTATGTTCTATCTATAGGAGCTGTCTTTGCTATTATGGCAGGATTTGTTCACTGATTTCCATTATTCACTGGTTATACTTTAGATGACACCTGAGCAAAAATTCACTTTTCCGTAATATTCGTTGGTGTAAACATAACATTCTTCCCGCAACACTTCCTAGGATTATCAGGAATGCCTCGACGATACTCAGACTACCCAGATGCCTACTCTACATGAAATACAGTATCTTCGATAGGATCTTTTATTTCTCTAACAGCAGTAATAATCATAATCTTCATGATCTGAGAAGCATTTGCATCCAAACGTGAAGTAGACTCCGTAGAGCTAACAACCACTAACCTAGAGTGACTCCATGGATGCCCTCCCCCATATCATACTTTCGAAGAACCTGCCTACGTAAAAGCTTACTAAGAAAGGAAGGAATCGAACCCCCAATTACTGGTTTCAAGCCAGCACCATAACCTTTATGACTTTCTCTATAAGAGATATTAGTAAAGACATTACATGACTTTGTCAAAGTCAAATCATAGGATAACTACCTGTATATCTCTATGGCTTATCCATTCCAACTAGGACTCCAAGATGCCTCCTCCCCTATCATAGAAGAACTTACTAACTTTCACGATCACACTCTTATAATTGTGTTCCTAATCAGCTCCTTAGTACTATACATTATTTCAGCTATGCTGACAACTAAACTCACCCATACAAGCACAATAGACGCCCAAGAAGTAGAGACAATCTGAACTATTCTACCCGCAATCATTTTAATCCTAATTGCACTACCTTCTCTACGCATCCTCTACATAATAGACGAAATTAATAATCCTGCCCTAACAGTAAAAACCATAGGCCACCAATGATACTGAAGCTATGAATACACTGATTACGAAGATTTAACCTTTGACTCCTACATAATTCCAACAACAGACCTAAAATCAGGGGATTTACGACTATTAGAAGTTGATAATCGCGTAGTTCTTCCTATAGAATTACCAATCCGTATGCTAATTTCGTCCGAAGACGTTCTTCACTCCTGAGCCATACCATCCCTCGGAATCAAAACTGATGCTATCCCAGGACGCCTAAACCAAGCAACACTAACCTCAACTCGACCAGGCCTATTTTACGGACAGTGTTCTGAAATTTGCGGGTCTAACCACAGCTTCATACCTATTGTCTTAGAAGTAGTTCCACTAAAACATTTCGAAAACTGATCCCTATCAATAACCTAATCCATCATTATGAAGCTTATAGAGCGTTAGCCTTTTAAGCTAAAGAAGAGGCAACCAAGCCCCCATAATGATATGCCACAACTGGACACTTCAACTTGATTTATCACAATCCTCTCTATATTCCTATCTTTATTTATTCTCTTCCAAACAAAAATCTCTTCTTTTATCTACTTCTCTCTCCCCACTCCTAAGCTCCTAGCTTCTAAAAAGTTAGAAAACCCTTGAGATTCAAAATGAACGAAAATCTATTCGCCTCTTTCATTACCCCTACTCTAATAGGACTACCTGTAGTAATTCTTATCATTGCAATCCCAAACATTTTCATTCCCTCCTCCAACCGATTACTCACTAACCGAGTCCTAACTATACAACGATGACTTGTCCAAACAATCTTAAAACAAATAATGACAATACACAACAATAAAGGTCGATCCTGATCACTAATACTAGTCTCCTTAATTATATTCATCGGCTCAACAAATCTCCTAGGTCTATTACCTCACACCTTCACCCCTACGACCCAACTATCAATAAACCTAGGAATAGCTATCCCACTTTGAGCCGGAGCAGTCATTCTAGGATTTCGACACAAGACAAAGGCATCTTTAGCTCACTTCCTCCCACAAGGGACACCTGTACCCCTAATTCCGATACTCATCATTATCGAAACCATTAGCCTTTTTATTCAACCTATAGCATTAGCCGTTCGACTAACGGCTAACATCACAGCAGGCCACCTCCTTATTCACCTGATTGGAGGGGCAACCCTGGCCCTTCTATCAATCAGCGTTCCTACCGCACTAATTACATTAATTATTCTCATCCTACTAACCATCCTAGAATTTGCCGTAGCTCTAATTCAAGCTTATGTCTTCACTCTCCTAGTCAGCCTCTACCTACACGACAATGCTTAATGACCCACCAAGTTCATCCATACCACATAGTTAACCCGAGCCCTTGACCACTAACAGGAGCCCTATCTGCCCTTCTGTTGACATCTGGTCTAATTATATGATTCCATTTCAACTCCTCTACCCTCCTCCTAATTGGTCTCCTCACTAACCTTCTAACTATATTTCAGTGATGACGAGACGTGATTCGAGAGGGAACTTTCCAAGGACATCATACCCCAATAGTCCAAAAAGGCCTTCGCTATGGCATAGTCCTATTTATCATCTCTGAGATTTTCTTCTTCGCAGGCTTTTTCTGAGCCTTCTACCATTCAAGCCTAGCTCCAACCCATGACCTCGGCGGATGCTGACCTCCAACAGGTATCATCCCTCTAAACCCCTTAGACGTTCCTCTACTTAATACATCTGTTCTCTTAGCCTCTGGAGTATCGATTACATGGGCCCACCACAGCCTAATAGAAGGAAATCGAAACCACATAATTCAAGCCCTATTTATCACAATCGCATTAGGCCTCTACTTTACTATCCTTCAAGCATCAGAATATTTTGAAACTCCTTTCACCATTTCTGACGGAGTCTACGGATCCACGTTTTTTATAGCGACAGGCTTCCACGGCCTACACGTAATTATTGGCACAACATTCCTAGTAGTCTGCTTCCTACGACAACTAAGCTTCCACTTCACATCCAAACACCACTTCGGATTTGAGGCTGCTGCGTGATACTGACACTTCGTTGATGTAGTTTGACTTTTCCTTTACGTCTCTATTTACTGATGAGGGTCTTATTCTTTTAGTATTAACCAGTACAGTTGACTTCCAATCAACTAGTTCCGGTAAACCCCGGAAAAGAATAATCAACATATTTTTATCTCTTACTATTAACATCCTCCTCGCGTCCGTCCTAGTTATAGTTGCATTCTGACTTCCACAAATAAATATCTACTCAGAAAAAGTTGGCCCCTACGAATGCGGCTTTGACCCTATTGAATCAGCCCGCCTCCCATTTTCAATAAAATTTTTCCTCATTGCTATCACATTCCTTCTTTTTGATCTAGAAATTGCTCTCCTACTACCTCTTCCATGGGCCACACAAACTAACAAACTCTTGACTGTATTAGCAGTAGCTTTACTCTTAGTATCCATCTTAGCTTTAGGCCTAGCATATGAATGAGTCCAAAAAGGCCTCGAATGAGAGGAATAACCTGATAATTAGTTTAAAAAAAAACAAATGATTTCGACTCATTAGATTATGATTTAACTCATAATTATCATTATGCCTTTAATCTATACTAGTCTAATGTTAGCCTTCGCCCTATCACTTCTTGGAACCCTAATATTCCGATCCCACCTAATATCCACTCTACTATGTCTGGAAGGCATAATGCTAGCTATCTTCGTAACAACTTCTATTAGTACATTAAACACTCACAGTAATCTCTCATTCATATTACCTATCATTATCCTAGTATTTGCCGCATGCGAGGCAGCCGTAGGACTCGCCCTTTTAGTCACAATCTCAAATTCTTACGGCAACGACTATGTCCAAAACCTAAACCTCCTACAATGCTAAAAATTATTATCCCTACAATTATACTCTTTCCCCTTACATGGTGATCAAAACCATCCTTACTATGAATCAACACAACTTCCTACAGCTTCTTAATTAGCCTAATTACTCTACTGAACCTCTACAACCACAACGATGCAACCCACAACTTCTCCCCCTTATTCTTCACGGATCAACTTTCCACACCGTTACTCATCCTAACTTCATGACTCCTCCCCCTAATACTTATTGCAAGCCAAAATCATATATCAAAAGAAACCCCCACACGGAAAAAACTATTTATCTCTATACTTATCACACTCCAAGTATCCCTTATTATAACCTTCTCAGCCGCCGAATTAATATTCTTCTATATCCTTTTTGAAGCAACTTTAATCCCCACTCTAATTATTATCACTCGATGAGGAAACCAAACCGAGCGCCTAAACGCTGGAGTTTATTTCCTGTTCTACACCCTAGTAGGATCCTTACCCCTTCTAGTAGCCCTACTGGCAAAACGAAACCAATTAGGTACTCTTAACATTATACTCCTCACATTCAACTTTCCTTATCTAGACCCCTCATTATTAAACCAACTAACATGATTAGCCTGCATAATAGCATTCATGGTAAAAATACCACTTTATGGTCTCCACTTATGACTCCCCAAAGCCCATGTAGAAGCCCCTATTGCTGGCTCAATAGTTCTAGCTGCCATCTTACTAAAACTTGGAGGCTACGGAATGATACGGATTACTATCATCCTAAACCCAACATCCATCGATATAGCTTACCCATTTATTCTTCTATCATTATGAGGCATAGTCATAACCAGCTCTATCTGCCTACGCCAAACTGATCTAAAATCTCTCATCGCTTACTCTTCCATCAGCCATATAGCTTTGGTTATTGCAGCAATTATAATTCAAACCCCCTGAAGCTTTATAGGGGCTACAGCCCTAATAATAGCCCACGGCTTAACCTCTTCCCTATTATTCTGCCTAGCCAATACTAACTACGAACGAATTCACAGCCGGACTATACTTCTAGCACGCGGCCTTCAATCCATCCTCCCACTCATAGCAACCTGATGACTACTAGCGAGCCTTACCAATCTAGCCCTACCTCCATCAATCAACTTTATCGGAGAACTATACATCATCATCTCCTCATTCTCCTGATCTAACCCCTCCATTGTCCTTACAGGAATCAACATACTAATTACAGCCCTATACACTCTATACATGCTAATCATGACCCAACGAGGCTCAATTACTAACCATATAAAAACCCTTCTACCTACCTTTACGCGAGAATCCACCCTAATAACCCTACACCTAATTCCCCTCATCCTCTTAACAATTAATCCTAAATTTATTATAGGCCCCTTATACTGTAGGTATAGTTTACTAAAAACACTAGACTGTGAATCTAGAAACAAAAGATTACATCTTTTTACCTACCAAGAGAGTAGTCAGGAACTGCTAACTCCTGCTACCACAACTAAACTTGTGGCTCCCTTACTTTTATAGGATAGAAGTATTCCGTTGGTCTTAGGAACCAAAAAATTGGTGCAACTCCAAATAAAAGTAATTAACATAATTACCTCAATCTCCCTACTCTACTTACTTATCCTTGTTATGCCAGCTCTTTGATCAATTACAACAACAAAAACTGATAAACTAGCTAACTATATCAACTATGCCATCAAATACTCATTCTTCTTAAGCTTAATTCCCCTACTAGTCTACCTCCACTCGGGCTATGAATCTACAATCACCAACTGACACTGAATCTCAATCCAACCAACCAATTTAACGATAAGCTTCAAATTAGACTTCTACTCCCTTCTCTTTATGCCAGTAGCCTTATACGTCACCTGATCTATCATAGAATTCTCCACCTGATACATGCACTCAGACCCTAACCTAAACCGATTTATTAAATATTTACTTATCTTCCTAATTACAATAATAATTTTAGTCTCAGCAAACAATCTCATACAACTCTTTATTGGCTGAGAAGGAGTAGGAATCATATCTTTCCTTCTAATCGGGTGATGACTTGGACGCTCAGATGCTAACACTGCAGCCTTACAGGCCATTCTGTATAACCGGATCGGTGACATCGGCCTTATCCTCGCTATATCCTGATTTATGTGAAAACTAAACTCATGAGACCTTAAATTTATCCTTACTGCAAACACCCCTATCTCCTCCCTTCCTCTTATCGGGCTCATCCTGGCTGCAACTGGAAAATCAGCCCAGTTCGGTCTACACCCTTGACTACCCTCAGCTATAGAAGGCCCTACTCCAGTATCAGCCCTACTGCACTCCAGCACTATAGTCGTTGCAGGCGTATTCTTACTAATCCGATTCTACCCTATCCTTGACAATGACATAATAAAAACCTTAATACTATGCCTAGGCTCCCTCACCACTCTATTCACAGCTATTTGTGCCTTAACACAAAACGATATCAAAAAAATCGTAGCATTCTCCACATCAAGCCAACTAGGCCTTATAGTCGTAACCCTAGGAATTGGCCAACCCTACCTAGCTTTCCTACACATTTGCACCCACGCCTTCTTTAAAGCTATACTATTCCTATGCTCAGGATCAATCATCCATAGCCTCAACGACGAACAAGACATCCGAAAAATAGGTGGTTTAGCTAAAGCTATACCCTTCACCATGACCGCATTAACAATCGGGAGCCTCGCCTTAGTAGGCACCCCATTCCTTACAGGTTTTTACTCAAAAGACTTAATCATTGAAACCATAAATACGTCTTATACAAACGCCTGAGCCCTAATTATTACCTTAATCGCTACCTCTATAACAGCAATGTACAGCCTACGAATTATCTTTTTCGCCTTCATAGGAAACCCGCGATTCCTCCCTCTAGTCCTAATTAATGAATCCTCCCCCTCCATAATCAACCCAATCAAACGTCTAGTAGCAGGAAGCATCTTTGCTGGCTATCTAATAACCAACCTCATTCCACCAATCACTACCCCTCAAATAACAATACCCTTAGCACTAAAAATAGCAGCCCTCCTAGTAACCGTCACAGGACTAATTTTAGCTTTAGAACTAAATAATCTTACACTGAACCTAACCCCCAAATCACCAAACCCCTATCACAACTTCTCCACTATACTAGGTTTCTACCCAACCATCATGCACCGCCTCCTACCCCTAAAAAATCTGAACACCAGCCAAAAAACAGCATTCAAAGCCCTGGACTTAATCTGACTAGAATACTCACTACCCAAACTCCTATCATACTTCAACTCCCTAGCCTCATCAATTACCTCTGATCAAAAAGGAATAATTAAAATTTACTTCATGTCTTTCCTCCTTACTCTACCAATCCCCCTAATTCTAGCCCTAAACTAATTCCCCCGAACAATCTCAATTACAATGAAAATACTAACAAACAGAGACCACCCAGCCAAAACTATCAACCACCACCCAAAATCATAAATAGCAGACACTCCAGCTATATCTTCCCCTATATACCCCCCAGACTCACCATCTAAAACCACTCAATCCCCTATATCATCAAAACCCACAACCATCTTTACATCCCCAGAACTTGCTAATCAAATAGAACCAACTAACTCGACCATAAAACCAAAAACAAGCATAAAGCTTACCACTCAATTAGAAGCCCAAGTCTCAGGATAATCCTCAGTAGCTATAGCAGTAGTATATCCAAATACCACTATTATCCCACCCAAATAAATTAAAAACACCATCAACCCTAAATAACTTCCCCCAAACTCCAAAATTAACCCACAACCCAATCCTCCCCCCACAATTAACCCTAACCCACCATAAATAGGTGATGGCTTAGTCGCAAAAGCGATAAAGCACGAAACAAACAACAAACTTAATAAGAAAATTGACATAGTCATTATTTCTGCATGGAATAACCATGACCTATGACATGAAAAATCATCGTTGTAAATCAACTACAGAAACCCTTATGACCAACATCCGAAAATCCCATCCCTTAATAAAAATTGTCAACGAATCTTTCATTGATCTCCCCACCCCATCCAACATTTCCGCATGATGAAATTTCGGCTCTCTACTAGGCATGTGCCTAATTATCCAGATTGCCACAGGACTCTTCCTAGCTATACACTACACATCTGACACCATAACTGCTTTCTCATCCGTAACCCATATTTGCCGAGACGTAAACTACGGCTGACTAATCCGTTACCTCCACGCCAACGGAGCCTCTATATTTTTTATCTGCTTATTCCTGCATGTAGGCCGTGGGCTCTATTACGGATCCTACACTTTTATCGAAACATGAAACGTCGGCATTCTCCTCCTATTCGCAGTCATAGCCACAGCATTCATAGGCTACGTTCTTCCCTGAGGACAAATATCCTTCTGAGGAGCTACAGTAATTACCAACCTTCTATCAGCTATCCCCTACATTGGCACAACCCTGGTAGAATGAATCTGAGGAGGTTTCTCAGTAGACAAAGCCACACTTACTCGATTCTTTGCCTTCCACTTTATTCTCCCATTCATCATCGCAGCCTTAGCTGTAGTCCACCTCTTATTTCTTCATGAAACTGGCTCGAACAACCCAATCGGCCTTAACTCTGACGCGGACAAAATCCCCTTCCACCCCTACTACACAATCAAAGACGCCCTAGGCTTCGTACTAATATTTATAGTACTTCTCTCCCTAGTACTTTTTTGCCCCGATTTACTAGGAGACCCTGACAACTACATGCCAGCAAACCCACTCAACACCCCTCCACATATCAAACCTGAATGATACTTCCTATTCGCCTACGCCATTCTCCGATCAATCCCTAATAAACTTGGTGGCGTAGTAGCCCTAGTCCTCTCTATTCTGATCCTTGCTATTGTCCCATTCCTCCATAACTCCAAACAACGAAGTATAATTTTCCGACCCATTAGCCAATGCATATACTGACTCTTAGTAGCTGATCTCCTCACACTCACTTGAATCGGAGGCCAACCAGTCGAACACCCATTTATTATTATCGGACAAGTCGCATCCGTCCTATACTTTACTATTATTCTAATTCTAATACCACTCTCTAGCATAGTAGAAAACAAAATCTTAAAATGAAGACCCATGCCCTTATAGTATAAAACTATTACTCTGGTCTTGTAAACCAACAATGAGAGATCAGCTCTCTAAGGGCATCATCAAGAAAGAGGCCTACTAGCCCCACCATCAGCACCCAAAGCTGAAATTCTTAATAAACTATTTCTTGAAAACATACATACTATGTATATCGTGCATAATATTATATGCCCCATGCATATAAGCTAGTACATACTTCTATATATCTTGCATAATACATTGTATGCTTAATCCACATTATATTATCCTCCCCATGTCTATTCTTAACTACTAAAACTGCATGAACTAAGGAATCTAAATTCAAAAGGAGATTGCATAAACCATTCTGTCAGGCTGCCTAAACTACATTCTAGTCAGAATGACTATCCCTATCCGATCGTTGGTCGCTTATTCTACCATCCTCCGTGAAATCATCAACCCGCCAGGGTCGTGTCCCTCTTCTCGCTCAGCGCCCATATAACTTGGGGGTAGCTAACAATGATCTTTACAATTCATCTGGTTCTTACTTCAGGGCCATATCCTCTAAGACGCCCACTCAATGATCTTAAATAAGACATCTCGATGGTTCTGTGTCTATCTCTCTCACACCAACAACTGGGTGAGCTGTCAGGCAGATGGTATTTTTAATTTTTTGGGGGGGGGAAACTGCATCGATTCACCTAAGCCTAAATCGGCTCTGAGCCGGGATAAGATCTGTAGCTGGACTTTCTCTCCTTGCAAGCTCTGGCACACCAATCGAGGAGGACTAATTTTTCATGCTTGACGGACATATTTGAAACCTACACGCACAAATGCACGCGCACAGATACACACACACACACACACACACACACACGCATACGCATACGCATACACACACGCATACGCATACGCACACGCACACGCATACGCACACGCACACGCACACGCATACGCATACGCACACGCACACGCACACGCACACGCACACGCACACGCACACGCATACGCATACGCATACGCATACGCATACGCATACGCATACGCATACGCATACGCA
>BST3
CATACGCACACGCACACGCACACGCACACGCATACGCATACGCATACGCATACGCATACGCACACGCACACACCTAAACTAACTATGTAATTATTATCTCAACAAACCCCCCTACCCCCCATCTGCACCTACTTAGTCGTTTATTTAATTAGCTTGCCAAACCCCAAAAACAAGCGTTAAACAAACCATAAATGCAGAGGTATAATAGATTTCCTAACTACACTCACAAGCCACTCTCAAAACCCATTAAACATAAAAGAAGATCCAGGCCTTTTAACGCCCACCTTTCTTCTTCTTTTATGAATAAGATATTTGTGAACTTCTTCATCAGTGCATTTCTCAACACAGTTATTGTAGCTTAACCAAAGCGAAGCGCTGAAAATGCTTAGATGGACTTCTAGTCCCATTAACATCCAAAAGGTTTGGTCCTGGCCTTTTTATTAGTTAATAGCAAATTTACACATGCAAGCCTCCCCATACCAGTGAGAATACCCTTAAATTAATCTAACCTGATTGTAAGGAGTAGGTATCAAGCTCACTAAAGTTGCTCAAGACACCTTGCTTAGCCACACCCCCACGGGAAACAGCAGTGATAAAAATTAGGCAATAAACGAAAGTTCGACCTAGTTATGCTATAGAGGGTTGGTCAATTTCGTGCCAGCCACCGCGGTCATACGATTAACCCATACTAATAAACCTACGGCGTAAAGCGTGTTTAAAGAACCACCTCTTGAATAAGATTAAACTCCAACTAATACGTAGAAATTCATAGTTAGAAGTAAAATAAGCTACGAAAGTGATCTTAACATTCTTGAACACACGATAGCTAGGAGACAAACTGGGATTAGATACCCCATTATGCCTAGCCCTAAACAGAGATAGCCCCCTAACAAGGCTACCCGCCTGAGAACTACTAGCTACCGCTTAAAACTCAAAGGACTTGGCGGTACTTTATATCCACCTAGAGGAGCCTGTTCTATAACCGATAAACCCCGTTCAACCTCACCACTTCTTGCTAATTCAGCCTGTATACCGCCATCTTCAGCGAACCCCTATAGGAAACAAAAGTAAGCTCAATAACTCTACCCGTAAAAACGTTAGGTCAAGGTGTAGCCTATGAAGTGGAAAGAAATGGGCTACATTTTCTCTTCCGAGAACATCAACGATACCCTCTTTGAAACAAGAGAGACAAGGAGGATTTAGTAGTAAATTAAGAGTAGAGTGCTTAATTGAATAGTGCAATGAAGTACGCACACACCGCCCGTCACCCTCCTCAAATACCTTTCCAAGACTACTTCATAATTCCAAGGATACCCGTATAAGAGGAGATAAGTCGTAACATGGTAAGCATACTGGAAAGTGTGCTTGGATGAATCAAAACGTAGCTTAACAAAAGCACCTGACTTACACTCAGGAGATTTCCCCGACTAAAGGAACGCTTTGAACTACTTCTAGCCCAATAAATAAGTCAACTCAATTATGTAACCCCATCAATTAAATCATTCACCTAAAATCAAAGTATAGGAGATAGAAATGATTACTGGCGCTATAGAGAAAGTACCGCAAGGGAAAGATGAAAGAAACTTAGTAAAAGTACAAAAAAGCAAAGATTAACCCTTGTACCTTTTGCATAATGGATCAACTAGACTCGGTCCAGCAAAAAGAATTTAAGTCGGACATCCCGAAACCAAACGAGCTACCTAGGAACAATTTTATGAATGAACCCGTCTATGTGGCAAAATAGTGGGAAGATTCCTAGGTAGAGGTGAAAAGCCTAACGAGCTTGGTGATAGCTGGTTATCCAGAGAAGAATTTTAGTTCTGCTTTAAGCTTACCCAAAGGACCTGACAACCTACCTGTAAGCTTAACTGTTAATCTAAAGAGGGACAGCTCTTTAGATAAAGGATAGAACCTAAACTAGAGAATAAGAACTGCAAACATACCATAGTTGGCCTAAAAGCAGCCATCAATAAAGAAAGCGTTAAAGCTCAAATACTTCTACTATTCCAATACCTAAATTCTCACCCATTTCCTAGATTAAAACTGGATTAATCTACTAAAAAGTAGATGAATTAATGTTGGTATGAGTAACAAGAAAACTTTTCTCCTTGCACAAGTGTATATCAGATCGGATACCCACTGATAATTAACTCAAAATGAAAATATACCCTAAATCTAAATCCTTTTCTACCAGTAGAGTTAATCCAACACAGGAGTGCACCTAAGGAAAGATAAAAAGAAGTAAAAGGAACTCGGCAAACACAAGCCCCGCCTGTTTACCAAAAACATCACCTCTAGCATAAAAAGTATTAGAGGCACTGCCTGCCCGGTGACTCACGTTAAACGGCCGCGGTATCCTGACCGTGCAAAGGTAGCATAATCATTTGTTCCTTAATTAGGGACTTGTATGAACGGCAAGACGAGGGTTTAACTGTCTCTTACTTCCTATCAGTGAAATTGACCTTCCAGTGAAGAGGCTGGAATAAAATAATAAGACGAGAAGACCCTATGGAGCTTTAACCAATTGACTTACTAAACCAATTTACTCCCCTAAAGGACCTAAACACCTCAGTTTACTCTAAGTCAACGGTTTCGGTTGGGGTGACCTCGGAGCACAAAAAAACCTCCGAGTATATTAAACCAAGACCTACTAGTCTAAGTTACCCAAATTATTTATTGACCCAATTTTTGATCAACGGACCAAGTTACCCTAGGGATAACAGCGCTATCCTATTCAAGAGTTCATATCGACAATAGGGTTTACGACCTCGATGTTGGATCAGGACATCCCAATGGTGCAGAAGCTATTAAAGGTTCGTTTGTTCAACGATTAAAGTCCTACGTGATCTGAGTTCAGACCGGAGTAATCCAGGTCGGTTTCTATCTATTAGCAATTTTTCTTAGTACGAAAGGACCAGAAAAATAGAGCCTCCTACACTATAGCGCTCTTAAATCTATAGATGAAATAATCTTAATCTAGAAATTATGCAAACTAACAGCCCAAGAACAGGGTTGCTAAGATGGCAGAGCCCGGTAATTGCACAAGACTTAAACCCTTGGACCCAGAGGTTCAACTCCTCTTCTTAGCACTCATGCAACTTCTCAACATTCTTACCCTAATCCTTCCTATCCTAATTGCTATAGCTTTCCTCACGCTCATCGAGCGAAAAATCCTCGGCTACATACAACTACGCAAGGGCCCAAACGTTGTAGGCCCGTACGGCCTATTACAACCATTCTCCGACGCCATAAAACTATTCATTAAAGAACCCCTACGACCCAACTTCTCCTCTACTGCTCTATTTATAATTGCCCCTACTCTCTCTCTAACACTAGCCCTAAGCCTATGAATCCCCCTACCTATACCCTACCCACTTATAGATCTTAACTTAGGCATTTTATTCATCCTAGCCCTATCTAGCCTAGCTGTTTACTCTATCCTATGATCAGGATGAGCATCAAATTCCAAATATGCCCTAATCGGCGCCCTCCGAGCAGTAGCCCAAACAATCTCCTATGAAGTCTCCCTAGCTATTATTCTTCTTTCCGTACTTCTAATAAGCGGATCCTACTCTCTAAGTACCCTCATTTACTCCCAAGAAAACATTTGATTTATTATCCCAACCTGACCCTTAGCCATAATATGATTTATCTCAACACTAGCTGAAACCAACCGAGCCCCATTTGACCTCACAGAAGGGGAATCTGAACTCGTCTCAGGCTTTAATGTCGAATACGCAGCAGGGCCATTTGCCCTATTCTTCATAGCCGAATATATAAACATTATCCTCATAAATGCTTTAACAACTATCATTTTCCTAGGCTCACTAACCTCTCTATCGTCCCCAGAAATGTTTACACTAGAATTCATAATCAAAACCCTAATTTTATCATCTGCTTTCCTATGAATCCGAGCATCCTACCCTCGCTTCCGCTACGACCAACTCATACACCTTCTATGAAAAAACTTCCTTCCCCTAACACTAGCTCTATGCATATGACACACATCCCTGCCGATCTCTATATCGTTCATCCCCCCTTACACCTAGAAATATGTCTGATAAAAGAGTTACTTTGATAGAGTAAAGCATAGAGGTTTAAACCCTCTTATTTCTAGAATCATAGGACTTGAACCTACTCTTAAGAATTCAAAAATCTTCGTGCTACCTAATTACACTATATTCTAAGTAAGGTCAGCTAACTAAGCTATCGGGCCCATACCCCGAAAATGTTGGTTTATACCCCTTCCCGTACTAATAAAAATTATTACTAACCTTTCTATCTTCCTAACAATCATTTCAGGAACTCTCATTACCCTACTAAGCTCTCACCTTCTACTAATATGAATCGGCCTAGAAATAAGCATGCTCGCTATTATTCCCATTCTTATCAAAAAAATTAACCCCCGATCAACAGAAGCCGCCACTAAATATTTTCTCACACAAGCAACCGCCTCTATAATTTTCCTAGCCTCAATTACTTCAAACTTTATCACTTCCGGCCTATGATCCTTTAACCCTTCATCCAACCAACTATGCCTGAACCTAGCATCACTAGCACTTCTGATAAAACTAGGCTTAGCCCCATTCCACTTCTGAATGCCTGAAGTCACTCAAGGAGTCTCCCTTATATCAGGCCTAATAATCCTCACATGACAAAAATTAGCCCCTATATCTATCCTATATCACTTAGCCCCCTTAACATCCACACCCCTATTACTCTCATCGGGTCTCCTATCAGTAGTAATTGGAGGATGAGGAGGACTTAACCAAACCCAACTACGCAAAATTCTAGCCTATTCATCCATTGCCCATATAGGCTGAATAATCGTAATTTTATCCTACAACTCCTCAATCATGTTAATCAATCTTCTCATCTATATTCTCCTTACACTCACCCTATTCATTTCTTTTAACCTTCACTCCAACCACACAATTTCATCTCTATCCCTCACATGAAGCAAATCTCCCATTATAATTATTTCAACATTAACAGTACTCTTATCGCTAGGAGGTCTCCCTCCACTCACAGGATTCATCCCTAAATGACTAATCATCAATGACCTAACTATAAATAATAACACACATATAGCTACTTTAATAGCCATCCTAGCCCTACTAAACCTATTTTTCTACCTACGCCTAGTTTATGCTTCATCCCTAACCCTTTTTCCCACTTCAAACAGCATAAAGATAAAATGACAATACAACTCCTTAAAACACTTCACCCTACTTCCTCCCCTCATCATCTTCTCCACCCTTACCCTCCCCCTAACCACACTTTTCATTACCCCAAACTAGAAGTTTAGGTTATTCACAGACCAAGAGCCTTCAAAGCTCTAAGAAAGTAGACGTTACTTAACTTCTGACTTAAGGATTGCAGAAATTCACTCTACATCTAATGATTGCAAATCATTCACTTTTATTAAGCTAAATCCTCTCTAGATTGGTGGGCTCTGACCCCACGAAACTTTAGTTAACAGCTAAAAGCCCTAAATCAACTGGCTTCAATCTACTTCTCCCGCCTAGGGCGGAAGAAAAGGCGGGAGAAGTCCCGGCAGAGTTAAAGCTGCTCCTTTGAATTTGCAATTCAATATGATAATCACCTCGAGACTTGGTAAAAAGAGGACTAAAACCTCTGTCTTTAGATTTACAGTCTAATGCTTACTCAGCCATTTTACCTATGTTCGTCACACGTTGACTATTCTCAACAAACCATAAAGACATCGGTACCCTCTACATAATTTTCGCCGCTTGAGCCGGAATAATCGGGACCGCCCTAAGCATTCTCATCCGAGCTGAACTAGGTCAGCCTGGAGCCTTAATAGGGGACGACCAAATCTACAATGTCGTAGTTACAGCCCACGCCTTCGTAATAATTTTCTTTATAGTAATACCCATAATAATTGGAGGTTTCGGAAACTGACTCGTACCCCTAATGATTGGAGCCCCAGACATAGCCTTCCCTCGAATAAACAACATAAGTTTCTGGCTTCTACCCCCATCCTTCTTACTACTCCTGGCCTCCTCTATAGTTGAAGCCGGCGCTGGTACAGGCTGAACAGTGTACCCCCCACTAGCCGGAAACCTAGCCCATGCTGGAGCATCCGTGGACCTAGCTATTTTCTCCCTTCACCTAGCCGGAGTCTCCTCTATCCTAGGAGCTATCAATTTTATTACAACTATCATCAATATAAAACCACCTGCCCTTTCCCAGTACCAAACTCCCTTGTTCGTCTGATCAGTGCTAATTACGGCTGTGCTTCTACTGCTCTCTCTCCCCGTACTTGCAGCTGGGATTACTATACTCTTAACAGACCGAAACCTCAACACAACATTCTTCGACCCCGCTGGAGGAGGAGACCCAATTCTTTATCAGCACTTATTCTGATTCTTTGGCCACCCCGAAGTATACATTCTAATTTTACCCGGGTTTGGAATCATTTCACATATTGTAACTTACTATTCAGGTAAGAAAGAGCCCTTCGGTTATATAGGTATGGTCTGAGCAATAATGTCAATCGGCTTCTTAGGCTTTATCGTTTGAGCCCACCACATATTCACTGTAGGACTAGACGTAGACACTCGAGCTTACTTTACATCTGCAACAATAATTATTGCAATTCCAACTGGCGTTAAAGTCTTTAGCTGACTGGCTACACTACACGGAGGTAACATTAAATGATCCCCAGCCATATTATGAGCCTTAGGCTTTATTTTCCTCTTTACAGTAGGGGGTCTGACAGGAATTGTCTTATCCAACTCCTCCCTTGACATTGTCTTGCATGATACATACTACGTCGTAGCTCACTTTCACTATGTTCTATCTATAGGAGCTGTCTTTGCTATTATGGCAGGATTTGTTCACTGATTTCCATTATTCACTGGTTATACTTTAGATGACACCTGAGCAAAAATTCACTTTTCCGTAATATTCGTTGGTGTAAACATAACATTCTTCCCGCAACACTTCCTAGGATTATCAGGAATGCCTCGACGATACTCAGACTACCCAGATGCCTACTCTACATGAAATACAGTATCTTCGATAGGATCTTTTATTTCTCTAACAGCAGTAATAATCATAATCTTCATGATCTGAGAAGCATTTGCATCCAAACGTGAAGTAGACTCCGTAGAGCTAACAACCACTAACCTAGAGTGACTCCATGGATGCCCTCCCCCATATCATACTTTCGAAGAACCTGCCTACGTAAAAGCTTACTAAGAAAGGAAGGAATCGAACCCCCAATTACTGGTTTCAAGCCAGCACCATAACCTTTATGACTTTCTCTATAAGAGATATTAGTAAAGACATTACATGACTTTGTCAAAGTCAAATCATAGGATAACTACCTGTATATCTCTATGGCTTATCCATTCCAACTAGGACTCCAAGATGCCTCCTCCCCTATCATAGAAGAACTTACTAACTTTCACGATCACACTCTTATAATTGTGTTCCTAATCAGCTCCTTAGTACTATACATTATTTCAGCTATGCTGACAACTAAACTCACCCATACAAGCACAATAGACGCCCAAGAAGTAGAGACAATCTGAACTATTCTACCCGCAATCATTTTAATCCTAATTGCACTACCTTCTCTACGCATCCTCTACATAATAGACGAAATTAATAATCCTGCCCTAACAGTAAAAACCATAGGCCACCAATGATACTGAAGCTATGAATACACTGATTACGAAGATTTAACCTTTGACTCCTACATAATTCCAACAACAGACCTAAAATCAGGGGATTTACGACTATTAGAAGTTGATAATCGCGTAGTTCTTCCTATAGAATTACCAATCCGTATGCTAATTTCGTCCGAAGACGTTCTTCACTCCTGAGCCATACCATCCCTCGGAATCAAAACTGATGCTATCCCAGGACGCCTAAACCAAGCAACACTAACCTCAACTCGACCAGGCCTATTTTACGGACAGTGTTCTGAAATTTGCGGGTCTAACCACAGCTTCATACCTATTGTCTTAGAAGTAGTTCCACTAAAACATTTCGAAAACTGATCCCTATCAATAACCTAATCCATCATTATGAAGCTTATAGAGCGTTAGCCTTTTAAGCTAAAGAAGAGGCAACCAAGCCCCCATAATGATATGCCACAACTGGACACTTCAACTTGATTTATCACAATCCTCTCTATATTCCTATCTTTATTTATTCTCTTCCAAACAAAAATCTCTTCTTTTATCTACTTCTCTCTCCCCACTCCTAAGCTCCTAGCTTCTAAAAAGTTAGAAAACCCTTGAGATTCAAAATGAACGAAAATCTATTCGCCTCTTTCATTACCCCTACTCTAATAGGACTACCTGTAGTAATTCTTATCATTGCAATCCCAAACATTTTCATTCCCTCCTCCAACCGATTACTCACTAACCGAGTCCTAACTATACAACGATGACTTGTCCAAACAATCTTAAAACAAATAATGACAATACACAACAATAAAGGTCGATCCTGATCACTAATACTAGTCTCCTTAATTATATTCATCGGCTCAACAAATCTCCTAGGTCTATTACCTCACACCTTCACCCCTACGACCCAACTATCAATAAACCTAGGAATAGCTATCCCACTTTGAGCCGGAGCAGTCATTCTAGGATTTCGACACAAGACAAAGGCATCTTTAGCTCACTTCCTCCCACAAGGGACACCTGTACCCCTAATTCCGATACTCATCATTATCGAAACCATTAGCCTTTTTATTCAACCTATAGCATTAGCCGTTCGACTAACGGCTAACATCACAGCAGGCCACCTCCTTATTCACCTGATTGGAGGGGCAACCCTGGCCCTTCTATCAATCAGCGTTCCTACCGCACTAATTACATTAATTATTCTCATCCTACTAACCATCCTAGAATTTGCCGTAGCTCTAATTCAAGCTTATGTCTTCACTCTCCTAGTCAGCCTCTACCTACACGACAATGCTTAATGACCCACCAAGTTCATCCATACCACATAGTTAACCCGAGCCCTTGACCACTAACAGGAGCCCTATCTGCCCTTCTGTTGACATCTGGTCTAATTATATGATTCCATTTCAACTCCTCTACCCTCCTCCTAATTGGTCTCCTCACTAACCTTCTAACTATATTTCAGTGATGACGAGACGTGATTCGAGAGGGAACTTTCCAAGGACATCATACCCCAATAGTCCAAAAAGGCCTTCGCTATGGCATAGTCCTATTTATCATCTCTGAGATTTTCTTCTTCGCAGGCTTTTTCTGAGCCTTCTACCATTCAAGCCTAGCTCCAACCCATGACCTCGGCGGATGCTGACCTCCAACAGGTATCATCCCTCTAAACCCCTTAGACGTTCCTCTACTTAATACATCTGTTCTCTTAGCCTCTGGAGTATCGATTACATGGGCCCACCACAGCCTAATAGAAGGAAATCGAAACCACATAATTCAAGCCCTATTTATCACAATCGCATTAGGCCTCTACTTTACTATCCTTCAAGCATCAGAATATTTTGAAACTCCTTTCACCATTTCTGACGGAGTCTACGGATCCACGTTTTTTATAGCGACAGGCTTCCACGGCCTACACGTAATTATTGGCACAACATTCCTAGTAGTCTGCTTCCTACGACAACTAAGCTTCCACTTCACATCCAAACACCACTTCGGATTTGAGGCTGCTGCGTGATACTGACACTTCGTTGATGTAGTTTGACTTTTCCTTTACGTCTCTATTTACTGATGAGGGTCTTATTCTTTTAGTATTAACCAGTACAGTTGACTTCCAATCAACTAGTTCCGGTAAACCCCGGAAAAGAATAATCAACATATTTTTATCTCTTACTATTAACATCCTCCTCGCGTCCGTCCTAGTTATAGTTGCATTCTGACTTCCACAAATAAATATCTACTCAGAAAAAGTTGGCCCCTACGAATGCGGCTTTGACCCTATTGAATCAGCCCGCCTCCCATTTTCAATAAAATTTTTCCTCATTGCTATCACATTCCTTCTTTTTGATCTAGAAATTGCTCTCCTACTACCTCTTCCATGGGCCACACAAACTAACAAACTCTTGACTGTATTAGCAGTAGCTTTACTCTTAGTATCCATCTTAGCTTTAGGCCTAGCATATGAATGAGTCCAAAAAGGCCTCGAATGAGAGGAATAACCTGATAATTAGTTTAAAAAAAAACAAATGATTTCGACTCATTAGATTATGATTTAACTCATAATTATCATTATGCCTTTAATCTATACTAGTCTAATGTTAGCCTTCGCCCTATCACTTCTTGGAACCCTAATATTCCGATCCCACCTAATATCCACTCTACTATGTCTGGAAGGCATAATGCTAGCTATCTTCGTAACAACTTCTATTAGTACATTAAACACTCACAGTAATCTCTCATTCATATTACCTATCATTATCCTAGTATTTGCCGCATGCGAGGCAGCCGTAGGACTCGCCCTTTTAGTCACAATCTCAAATTCTTACGGCAACGACTATGTCCAAAACCTAAACCTCCTACAATGCTAAAAATTATTATCCCTACAATTATACTCTTTCCCCTTACATGGTGATCAAAACCATCCTTACTATGAATCAACACAACTTCCTACAGCTTCTTAATTAGCCTAATTACTCTACTGAACCTCTACAACCACAACGATGCAACCCACAACTTCTCCCCCTTATTCTTCACGGATCAACTTTCCACACCGTTACTCATCCTAACTTCATGACTCCTCCCCCTAATACTTATTGCAAGCCAAAATCATATATCAAAAGAAACCCCCACACGGAAAAAACTATTTATCTCTATACTTATCACACTCCAAGTATCCCTTATTATAACCTTCTCAGCCGCCGAATTAATATTCTTCTATATCCTTTTTGAAGCAACTTTAATCCCCACTCTAATTATTATCACTCGATGAGGAAACCAAACCGAGCGCCTAAACGCTGGAGTTTATTTCCTGTTCTACACCCTAGTAGGATCCTTACCCCTTCTAGTAGCCCTACTGGCAAAACGAAACCAATTAGGTACTCTTAACATTATACTCCTCACATTCAACTTTCCTTATCTAGACCCCTCATTATTAAACCAACTAACATGATTAGCCTGCATAATAGCATTCATGGTAAAAATACCACTTTATGGTCTCCACTTATGACTCCCCAAAGCCCATGTAGAAGCCCCTATTGCTGGCTCAATAGTTCTAGCTGCCATCTTACTAAAACTTGGAGGCTACGGAATGATACGGATTACTATCATCCTAAACCCAACATCCATCGATATAGCTTACCCATTTATTCTTCTATCATTATGAGGCATAGTCATAACCAGCTCTATCTGCCTACGCCAAACTGATCTAAAATCTCTCATCGCTTACTCTTCCATCAGCCATATAGCTTTGGTTATTGCAGCAATTATAATTCAAACCCCCTGAAGCTTTATAGGGGCTACAGCCCTAATAATAGCCCACGGCTTAACCTCTTCCCTATTATTCTGCCTAGCCAATACTAACTACGAACGAATTCACAGCCGGACTATACTTCTAGCACGCGGCCTTCAATCCATCCTCCCACTCATAGCAACCTGATGACTACTAGCGAGCCTTACCAATCTAGCCCTACCTCCATCAATCAACTTTATCGGAGAACTATACATCATCATCTCCTCATTCTCCTGATCTAACCCCTCCATTGTCCTTACAGGAATCAACATACTAATTACAGCCCTATACACTCTATACATGCTAATCATGACCCAACGAGGCTCAATTACTAACCATATAAAAACCCTTCTACCTACCTTTACGCGAGAATCCACCCTAATAACCCTACACCTAATTCCCCTCATCCTCTTAACAATTAATCCTAAATTTATTATAGGCCCCTTATACTGTAGGTATAGTTTACTAAAAACACTAGACTGTGAATCTAGAAACAAAAGATTACATCTTTTTACCTACCAAGAGAGTAGTCAGGAACTGCTAACTCCTGCTACCACAACTAAACTTGTGGCTCCCTTACTTTTATAGGATAGAAGTATTCCGTTGGTCTTAGGAACCAAAAAATTGGTGCAACTCCAAATAAAAGTAATTAACATAATTACCTCAATCTCCCTACTCTACTTACTTATCCTTGTTATGCCAGCTCTTTGATCAATTACAACAACAAAAACTGATAAACTAGCTAACTATATCAACTATGCCATCAAATACTCATTCTTCTTAAGCTTAATTCCCCTACTAGTCTACCTCCACTCGGGCTATGAATCTACAATCACCAACTGACACTGAATCTCAATCCAACCAACCAATTTAACGATAAGCTTCAAATTAGACTTCTACTCCCTTCTCTTTATGCCAGTAGCCTTATACGTCACCTGATCTATCATAGAATTCTCCACCTGATACATGCACTCAGACCCTAACCTAAACCGATTTATTAAATATTTACTTATCTTCCTAATTACAATAATAATTTTAGTCTCAGCAAACAATCTCATACAACTCTTTATTGGCTGAGAAGGAGTAGGAATCATATCTTTCCTTCTAATCGGGTGATGACTTGGACGCTCAGATGCTAACACTGCAGCCTTACAGGCCATTCTGTATAACCGGATCGGTGACATCGGCCTTATCCTCGCTATATCCTGATTTATGTGAAAACTAAACTCATGAGACCTTAAATTTATCCTTACTGCAAACACCCCTATCTCCTCCCTTCCTCTTATCGGGCTCATCCTGGCTGCAACTGGAAAATCAGCCCAGTTCGGTCTACACCCTTGACTACCCTCAGCTATAGAAGGCCCTACTCCAGTATCAGCCCTACTGCACTCCAGCACTATAGTCGTTGCAGGCGTATTCTTACTAATCCGATTCTACCCTATCCTTGACAATGACATAATAAAAACCTTAATACTATGCCTAGGCTCCCTCACCACTCTATTCACAGCTATTTGTGCCTTAACACAAAACGATATCAAAAAAATCGTAGCATTCTCCACATCAAGCCAACTAGGCCTTATAGTCGTAACCCTAGGAATTGGCCAACCCTACCTAGCTTTCCTACACATTTGCACCCACGCCTTCTTTAAAGCTATACTATTCCTATGCTCAGGATCAATCATCCATAGCCTCAACGACGAACAAGACATCCGAAAAATAGGTGGTTTAGCTAAAGCTATACCCTTCACCATGACCGCATTAACAATCGGGAGCCTCGCCTTAGTAGGCACCCCATTCCTTACAGGTTTTTACTCAAAAGACTTAATCATTGAAACCATAAATACGTCTTATACAAACGCCTGAGCCCTAATTATTACCTTAATCGCTACCTCTATAACAGCAATGTACAGCCTACGAATTATCTTTTTCGCCTTCATAGGAAACCCGCGATTCCTCCCTCTAGTCCTAATTAATGAATCCTCCCCCTCCATAATCAACCCAATCAAACGTCTAGTAGCAGGAAGCATCTTTGCTGGCTATCTAATAACCAACCTCATTCCACCAATCACTACCCCTCAAATAACAATACCCTTAGCACTAAAAATAGCAGCCCTCCTAGTAACCGTCACAGGACTAATTTTAGCTTTAGAACTAAATAATCTTACACTGAACCTAACCCCCAAATCACCAAACCCCTATCACAACTTCTCCACTATACTAGGTTTCTACCCAACCATCATGCACCGCCTCCTACCCCTAAAAAATCTGAACACCAGCCAAAAAACAGCATTCAAAGCCCTGGACTTAATCTGACTAGAATACTCACTACCCAAACTCCTATCATACTTCAACTCCCTAGCCTCATCAATTACCTCTGATCAAAAAGGAATAATTAAAATTTACTTCATGTCTTTCCTCCTTACTCTACCAATCCCCCTAATTCTAGCCCTAAACTAATTCCCCCGAACAATCTCAATTACAATGAAAATACTAACAAACAGAGACCACCCAGCCAAAACTATCAACCACCACCCAAAATCATAAATAGCAGACACTCCAGCTATATCTTCCCCTATATACCCCCCAGACTCACCATCTAAAACCACTCAATCCCCTATATCATCAAAACCCACAACCATCTTTACATCCCCAGAACTTGCTAATCAAATAGAACCAACTAACTCGACCATAAAACCAAAAACAAGCATAAAGCTTACCACTCAATTAGAAGCCCAAGTCTCAGGATAATCCTCAGTAGCTATAGCAGTAGTATATCCAAATACCACTATTATCCCACCCAAATAAATTAAAAACACCATCAACCCTAAATAACTTCCCCCAAACTCCAAAATTAACCCACAACCCAATCCTCCCCCCACAATTAACCCTAACCCACCATAAATAGGTGATGGCTTAGTCGCAAAAGCGATAAAGCACGAAACAAACAACAAACTTAATAAGAAAATTGACATAGTCATTATTTCTGCATGGAATAACCATGACCTATGACATGAAAAATCATCGTTGTAAATCAACTACAGAAACCCTTATGACCAACATCCGAAAATCCCATCCCTTAATAAAAATTGTCAACGAATCTTTCATTGATCTCCCCACCCCATCCAACATTTCCGCATGATGAAATTTCGGCTCTCTACTAGGCATGTGCCTAATTATCCAGATTGCCACAGGACTCTTCCTAGCTATACACTACACATCTGACACCATAACTGCTTTCTCATCCGTAACCCATATTTGCCGAGACGTAAACTACGGCTGACTAATCCGTTACCTCCACGCCAACGGAGCCTCTATATTTTTTATCTGCTTATTCCTGCATGTAGGCCGTGGGCTCTATTACGGATCCTACACTTTTATCGAAACATGAAACGTCGGCATTCTCCTCCTATTCGCAGTCATAGCCACAGCATTCATAGGCTACGTTCTTCCCTGAGGACAAATATCCTTCTGAGGAGCTACAGTAATTACCAACCTTCTATCAGCTATCCCCTACATTGGCACAACCCTGGTAGAATGAATCTGAGGAGGTTTCTCAGTAGACAAAGCCACACTTACTCGATTCTTTGCCTTCCACTTTATTCTCCCATTCATCATCGCAGCCTTAGCTGTAGTCCACCTCTTATTTCTTCATGAAACTGGCTCGAACAACCCAATCGGCCTTAACTCTGACGCGGACAAAATCCCCTTCCACCCCTACTACACAATCAAAGACGCCCTAGGCTTCGTACTAATATTTATAGTACTTCTCTCCCTAGTACTTTTTTGCCCCGATTTACTAGGAGACCCTGACAACTACATGCCAGCAAACCCACTCAACACCCCTCCACATATCAAACCTGAATGATACTTCCTATTCGCCTACGCCATTCTCCGATCAATCCCTAATAAACTTGGTGGCGTAGTAGCCCTAGTCCTCTCTATTCTGATCCTTGCTATTGTCCCATTCCTCCATAACTCCAAACAACGAAGTATAATTTTCCGACCCATTAGCCAATGCATATACTGACTCTTAGTAGCTGATCTCCTCACACTCACTTGAATCGGAGGCCAACCAGTCGAACACCCATTTATTATTATCGGACAAGTCGCATCCGTCCTATACTTTACTATTATTCTAATTCTAATACCACTCTCTAGCATAGTAGAAAACAAAATCTTAAAATGAAGACCCATGCCCTTATAGTATAAAACTATTACTCTGGTCTTGTAAACCAACAATGAGAGATCAGCTCTCTAAGGGCATCATCAAGAAAGAGGCCTACTAGCCCCACCATCAGCACCCAAAGCTGAAATTCTTAATAAACTATTTCTTGAAAACATACATACTATGTATATCGTGCATAATATTATATGCCCCATGCATATAAGCTAGTACATACTTCTATATATCTTGCATAATACATTGTATGCTTAATCCACATTATATTATCCTCCCCATGTCTATTCTTAACTACTAAAACTGCATGAACTAAGGAATCTAAATTCAAAAGGAGATTGCATAAACCATTCTGTCAGGCTGCCTAAACTACATTCTAGTCAGAATGACTATCCCTATCCGATCGTTGGTCGCTTATTCTACCATCCTCCGTGAAATCATCAACCCGCCAGGGTCGTGTCCCTCTTCTCGCTCAGCGCCCATATAACTTGGGGGTAGCTAACAATGATCTTTACAATTCATCTGGTTCTTACTTCAGGGCCATATCCTCTAAGACGCCCACTCAATGATCTTAAATAAGACATCTCGATGGTTCTGTGTCTATCTCTCTCACACCAACAACTGGGTGAGCTGTCAGGCAGATGGTATTTTTAATTTTTTGGGGGGGGGAAACTGCATCGATTCACCTAAGCCTAAATCGGCTCTGAGCCGGGATAAGATCTGTAGCTGGACTTTCTCTCCTTGCAAGCTCTGGCACACCAATCGAGGAGGACTAATTTTTCATGCTTGACGGACATATTTGAAACCTACACGCACAAATGCACGCGCACAGATACACACACACACACACACACACACACGCATACGCATACGCATACACACACGCATACGCATACGCACACGCACACGCATACGCACACGCACACGCACACGCATACGCATACGCACACGCACACGCACACGCACACGCACACGCATACGCATACGCATACGCATACGCATACGCATACGCATACGCATACG
>BST4
CACACACCTAAACTAACTATGTAATTATTATCTCAACAAACCCCCCTACCCCCCATCTGCACCTACTTAGTCGTTTATTTAATTAGCTTGCCAAACCCCAAAAACAAGCGTTAAACAAACCATAAATGCAGAGGTATAATAGATTTCCTAACTACACTCACAAGCCACTCTCAAAACCCATTAAACATAAAAGAAGATCCAGGCCTTTTAACGCCCACCTTTCTTCTTCTTTTATGAATAAGATATTTGTGAACTTCTTCATCAGTGCATTTCTCAACACAGTTATTGTAGCTTAACCAAAGCGAAGCGCTGAAAATGCTTAGATGGACTTCTAGTCCCATTAACATCCAAAAGGTTTGGTCCTGGCCTTTTTATTAGTTAATAGCAAATTTACACATGCAAGCCTCCCCATACCAGTGAGAATACCCTTAAATTAATCTAACCTGATTGTAAGGAGTAGGTATCAAGCTCACTAAAGTTGCTCAAGACACCTTGCTTAGCCACACCCCCACGGGAAACAGCAGTGATAAAAATTAGGCAATAAACGAAAGTTCGACCTAGTTATGCTATAGAGGGTTGGTCAATTTCGTGCCAGCCACCGCGGTCATACGATTAACCCATACTAATAAACCTACGGCGTAAAGCGTGTTTAAAGAACCACCTCTTGAATAAGATTAAACTCCAACTAATACGTAGAAATTCATAGTTAGAAGTAAAATAAGCTACGAAAGTGATCTTAACATTCTTGAACACACGATAGCTAGGAGACAAACTGGGATTAGATACCCCATTATGCCTAGCCCTAAACAGAGATAGCCCCCTAACAAGGCTACCCGCCTGAGAACTACTAGCTACCGCTTAAAACTCAAAGGACTTGGCGGTACTTTATATCCACCTAGAGGAGCCTGTTCTATAACCGATAAACCCCGTTCAACCTCACCACTTCTTGCTAATTCAGCCTGTATACCGCCATCTTCAGCGAACCCCTATAGGAAACAAAAGTAAGCTCAATAACTCTACCCGTAAAAACGTTAGGTCAAGGTGTAGCCTATGAAGTGGAAAGAAATGGGCTACATTTTCTCTTCCGAGAACATCAACGATACCCTCTTTGAAACAAGAGAGACAAGGAGGATTTAGTAGTAAATTAAGAGTAGAGTGCTTAATTGAATAGTGCAATGAAGTACGCACACACCGCCCGTCACCCTCCTCAAATACCTTTCCAAGACTACTTCATAATTCCAAGGATACCCGTATAAGAGGAGATAAGTCGTAACATGGTAAGCATACTGGAAAGTGTGCTTGGATGAATCAAAACGTAGCTTAACAAAAGCACCTGACTTACACTCAGGAGATTTCCCCGACTAAAGGAACGCTTTGAACTACTTCTAGCCCAATAAATAAGTCAACTCAATTATGTAACCCCATCAATTAAATCATTCACCTAAAATCAAAGTATAGGAGATAGAAATGATTACTGGCGCTATAGAGAAAGTACCGCAAGGGAAAGATGAAAGAAACTTAGTAAAAGTACAAAAAAGCAAAGATTAACCCTTGTACCTTTTGCATAATGGATCAACTAGACTCGGTCCAGCAAAAAGAATTTAAGTCGGACATCCCGAAACCAAACGAGCTACCTAGGAACAATTTTATGAATGAACCCGTCTATGTGGCAAAATAGTGGGAAGATTCCTAGGTAGAGGTGAAAAGCCTAACGAGCTTGGTGATAGCTGGTTATCCAGAGAAGAATTTTAGTTCTGCTTTAAGCTTACCCAAAGGACCTGACAACCTACCTGTAAGCTTAACTGTTAATCTAAAGAGGGACAGCTCTTTAGATAAAGGATAGAACCTAAACTAGAGAATAAGAACTGCAAACATACCATAGTTGGCCTAAAAGCAGCCATCAATAAAGAAAGCGTTAAAGCTCAAATACTTCTACTATTCCAATACCTAAATTCTCACCCATTTCCTAGATTAAAACTGGATTAATCTACTAAAAAGTAGATGAATTAATGTTGGTATGAGTAACAAGAAAACTTTTCTCCTTGCACAAGTGTATATCAGATCGGATACCCACTGATAATTAACTCAAAATGAAAATATACCCTAAATCTAAATCCTTTTCTACCAGTAGAGTTAATCCAACACAGGAGTGCACCTAAGGAAAGATAAAAAGAAGTAAAAGGAACTCGGCAAACACAAGCCCCGCCTGTTTACCAAAAACATCACCTCTAGCATAAAAAGTATTAGAGGCACTGCCTGCCCGGTGACTCACGTTAAACGGCCGCGGTATCCTGACCGTGCAAAGGTAGCATAATCATTTGTTCCTTAATTAGGGACTTGTATGAACGGCAAGACGAGGGTTTAACTGTCTCTTACTTCCTATCAGTGAAATTGACCTTCCAGTGAAGAGGCTGGAATAAAATAATAAGACGAGAAGACCCTATGGAGCTTTAACCAATTGACTTACTAAACCAATTTACTCCCCTAAAGGACCTAAACACCTCAGTTTACTCTAAGTCAACGGTTTCGGTTGGGGTGACCTCGGAGCACAAAAAAACCTCCGAGTATATCAAACCAAGACCTACTAGTCTAAGTTACCCAAATTATTTATTGACCCAATTTTTGATCAACGGACCAAGTTACCCTAGGGATAACAGCGCTATCCTATTCAAGAGTTCATATCGACAATAGGGTTTACGACCTCGATGTTGGATCAGGACATCCCAATGGTGCAGAAGCTATTAAAGGTTCGTTTGTTCAACGATTAAAGTCCTACGTGATCTGAGTTCAGACCGGAGTAATCCAGGTCGGTTTCTATCTATTAGCAATTTTTCTTAGTACGAAAGGACCAGAAAAATAGAGCCTCCTACACTATAGCGCTCTTAAATCTATAGATGAAATAATCTTAATCTAGAAATTATGCAAACTAACAGCCCAAGAACAGGGTTGCTAAGATGGCAGAGCCCGGTAATTGCACAAGACTTAAACCCTTGGACCCAGAGGTTCAACTCCTCTTCTTAGCACTCATGCAACTTCTCAACATTCTTACCCTAATCCTTCCTATCCTAATTGCTATAGCTTTCCTCACGCTCATCGAGCGAAAAATCCTCGGCTACATACAACTACGCAAGGGCCCAAACGTTGTAGGCCCGTACGGCCTATTACAACCATTCTCCGACGCCATAAAACTATTCATTAAAGAACCCCTACGACCCAACTTCTCCTCTACTGCTCTATTTATAATTGCCCCTACTCTCTCTCTAACACTAGCCCTAAGCCTATGAATCCCCCTACCTATACCCTACCCACTTATAGATCTTAACTTAGGCATTTTATTCATCCTAGCCCTATCTAGCCTAGCTGTTTACTCTATCCTATGATCAGGATGAGCATCAAATTCCAAATATGCCCTAATCGGCGCCCTCCGAGCAGTAGCCCAAACAATCTCCTATGAAGTCTCCCTAGCTATTATTCTTCTTTCCGTACTTCTAATAAGCGGATCCTACTCTCTAAGTACCCTCATTTACTCCCAAGAAAACATTTGATTTATTATCCCAACCTGACCCTTAGCCATAATATGATTTATCTCAACACTAGCTGAAACCAACCGAGCCCCATTTGACCTCACAGAAGGGGAATCTGAACTCGTCTCAGGCTTTAATGTCGAATACGCAGCAGGGCCATTTGCCCTATTCTTCATAGCCGAATATATAAACATTATCCTCATAAATGCTTTAACAACTATCATTTTCCTAGGCTCACTAACCTCTCTATCGTCCCCAGAAATGTTTACACTAGAATTCATAATCAAAACCCTAATTTTATCATCTGCTTTCCTATGAATCCGAGCATCCTACCCTCGCTTCCGCTACGACCAACTCATACACCTTCTATGAAAAAACTTCCTTCCCCTAACACTAGCTCTATGCATATGACACACATCCCTGCCGATCTCTATATCGTTCATCCCCCCTTACACCTAGAAATATGTCTGATAAAAGAGTTACTTTGATAGAGTAAAGCATAGAGGTTTAAACCCTCTTATTTCTAGAATCATAGGACTTGAACCTACTCTTAAGAATTCAAAAATCTTCGTGCTACCTAATTACACTATATTCTAAGTAAGGTCAGCTAACTAAGCTATCGGGCCCATACCCCGAAAATGTTGGTTTATACCCCTTCCCGTACTAATAAAAATTATTACTAACCTTTCTATCTTCCTAACAATCATTTCAGGAACTCTCATTACCCTACTAAGCTCTCACCTTCTACTAATATGAATCGGCCTAGAAATAAGCATGCTCGCTATTATTCCCATTCTTATCAAAAAAATTAACCCCCGATCAACAGAAGCCGCCACTAAATATTTTCTCACACAAGCAACCGCCTCTATAATTTTCCTAGCCTCAATTACTTCAAACTTTATCACTTCCGGCCTATGATCCTTTAACCCTTCATCCAACCAACTATGCCTGAACCTAGCATCACTAGCACTTCTGATAAAACTAGGCTTAGCCCCATTCCACTTCTGAATGCCTGAAGTCACTCAAGGAGTCTCCCTTATATCAGGCCTAATAATCCTCACATGACAAAAATTAGCCCCTATATCTATCCTATATCACTTAGCCCCCTTAACATCCACACCCCTATTACTCTCATCGGGTCTCCTATCGGTAGTAATTGGAGGATGAGGAGGACTTAACCAAACCCAACTACGCAAAATTCTAGCCTATTCATCCATTGCCCATATAGGCTGAATAATCGTAATTTTATCCTACAACTCCTCAATCATGTTAATCAATCTTCTCATCTATATTCTCCTTACACTCACCCTATTCATTTCTTTTAACCTTCACTCCAACCACACAATTTCATCTCTATCCCTCACATGAAGCAAATCTCCCATTATAATTATTTCAACATTAACAGTACTCTTATCGCTAGGAGGTCTCCCTCCACTCACAGGATTCATCCCTAAATGACTAATCATCAATGACCTAACTATAAATAATAACACACATATAGCTACTTTAATAGCCATCCTAGCCCTACTAAACCTATTTTTCTACCTACGCCTAGTTTATGCTTCATCCCTAACCCTTTTTCCCACTTCAAACAGCATAAAGATAAAATGACAATACAACTCCTTAAAACACTTCACCCTACTTCCTCCCCTCATCATCTTCTCCACCCTTACCCTCCCCCTAACCACACTTTTCATTACCCCAAACTAGAAGTTTAGGTTATTCACAGACCAAGAGCCTTCAAAGCTCTAAGAAAGTAGACGTTACTTAACTTCTGACTTAAGGATTGCAGAAATTCACTCTACATCTAATGATTGCAAATCATTCACTTTTATTAAGCTAAATCCTCTCTAGATTGGTGGGCTCTGACCCCACGAAACTTTAGTTAACAGCTAAAAGCCCTAAATCAACTGGCTTCAATCTACTTCTCCCGCCTAGGGCGGAAGAAAAGGCGGGAGAAGTCCCGGCAGAGTTAAAGCTGCTCCTTTGAATTTGCAATTCAATATGATAATCACCTCGAGACTTGGTAAAAAGAGGACTAAAACCTCTGTCTTTAGATTTACAGTCTAATGCTTACTCAGCCATTTTACCTATGTTCGTCACACGTTGACTATTCTCAACAAACCATAAAGACATCGGTACCCTCTACATAATTTTCGCCGCTTGAGCCGGAATAATCGGGACCGCCCTAAGCATTCTCATCCGAGCTGAACTAGGTCAGCCTGGAGCCTTAATAGGGGACGACCAAATCTACAATGTCGTAGTTACAGCCCACGCCTTCGTAATAATTTTCTTTATAGTAATACCCATAATAATTGGAGGTTTCGGAAACTGACTCGTACCCCTAATGATTGGAGCCCCAGACATAGCCTTCCCTCGAATAAACAACATAAGTTTCTGGCTTCTACCCCCATCCTTCTTACTACTCCTGGCCTCCTCTATAGTTGAAGCCGGCGCTGGTACAGGCTGAACAGTGTACCCCCCACTAGCCGGAAACCTAGCCCATGCTGGAGCATCCGTGGACCTAGCTATTTTCTCCCTTCACCTAGCCGGAGTCTCCTCTATCCTAGGAGCTATCAATTTTATTACAACTATCATCAATATAAAACCACCTGCCCTTTCCCAGTACCAAACTCCCTTGTTCGTCTGATCAGTGCTAATTACGGCTGTGCTTCTACTGCTCTCTCTCCCCGTACTTGCAGCTGGGATTACTATACTCTTAACAGACCGAAACCTCAACACAACATTCTTCGACCCCGCTGGAGGAGGAGACCCAATTCTTTATCAGCACTTATTCTGATTCTTTGGCCACCCCGAAGTATACATTCTAATTTTACCCGGGTTTGGAATCATTTCACATATTGTAACTTACTATTCAGGTAAGAAAGAGCCCTTCGGTTATATAGGTATGGTCTGAGCAATAATGTCAATCGGCTTCTTAGGCTTTATCGTTTGAGCCCACCACATATTCACTGTAGGACTAGACGTAGACACTCGAGCTTACTTTACATCTGCAACAATAATTATTGCAATTCCAACTGGCGTTAAAGTCTTTAGCTGACTGGCTACACTACACGGAGGTAACATTAAATGATCCCCAGCCATATTATGAGCCTTAGGCTTTATTTTCCTCTTTACAGTAGGAGGTCTGACAGGAATTGTCTTATCCAACTCCTCCCTTGACATTGTCTTGCATGATACATACTACGTCGTAGCTCACTTTCACTATGTTCTATCTATAGGAGCTGTCTTTGCTATTATGGCAGGATTTGTTCACTGATTTCCATTATTCACTGGTTATACTTTAGATGACACCTGAGCAAAAATTCACTTTTCCGTAATATTCGTTGGTGTAAACATAACATTCTTCCCGCAACACTTCCTAGGATTATCAGGAATGCCTCGACGATACTCAGACTACCCAGATGCCTACTCTACATGAAATACAGTATCTTCGATAGGATCTTTTATTTCTCTAACAGCAGTAATAATCATAATCTTCATGATCTGAGAAGCATTTGCATCCAAACGTGAAGTAGACTCCGTAGAGCTAACAACCACTAACCTAGAGTGACTCCATGGATGCCCTCCCCCATATCATACTTTCGAAGAACCTGCCTACGTAAAAGCTTACTAAGAAAGGAAGGAATCGAACCCCCAATTACTGGTTTCAAGCCAGCACCATAACCTTTATGACTTTCTCTATAAGAGATATTAGTAAAGACATTACATGACTTTGTCAAAGTCAAATCATAGGATAACTACCTGTATATCTCTATGGCTTATCCATTCCAACTAGGACTCCAAGATGCCTCCTCCCCTATCATAGAAGAACTTACTAACTTTCACGATCACACTCTTATAATTGTGTTCCTAATCAGCTCCTTAGTACTATACATTATTTCAGCTATGCTGACAACTAAACTCACCCATACAAGCACAATAGACGCCCAAGAAGTAGAGACAATCTGAACTATTCTACCCGCAATCATTTTAATCCTAATTGCACTACCTTCTCTACGCATCCTCTACATAATAGACGAAATTAATAATCCTGCCCTAACAGTAAAAACCATAGGCCACCAATGATACTGAAGCTATGAATACACTGATTACGAAGATTTAACCTTTGACTCCTACATAATTCCAACAACAGACCTAAAATCAGGGGATTTACGACTATTAGAAGTTGATAATCGCGTAGTTCTTCCTATAGAATTACCAATCCGTATGCTAATTTCGTCCGAAGACGTTCTTCACTCCTGAGCCATACCATCCCTCGGAATCAAAACTGATGCTATCCCAGGACGCCTAAACCAAGCAACACTAACCTCAACTCGACCAGGCCTATTTTACGGACAGTGTTCTGAAATTTGCGGGTCTAACCACAGCTTCATACCTATTGTCTTAGAAGTAGTTCCACTAAAACATTTCGAAAACTGATCCCTATCAATAACCTAATCCATCATTATGAAGCTTATAGAGCGTTAGCCTTTTAAGCTAAAGAAGAGGCAACCAAGCCCCCATAATGATATGCCACAACTGGACACTTCAACTTGATTTATCACAATCCTCTCTATATTCCTATCTTTATTTATTCTCTTCCAAACAAAAATCTCTTCTTTTATCTACTTCTCTCTCCCCACTCCTAAGCTCCTAGCTTCTAAAAAGTTAGAAAACCCTTGAGATTCAAAATGAACGAAAATCTATTCGCCTCTTTCATTACCCCTACTCTAATAGGACTACCTGTAGTAATTCTTATCATTGCAATCCCAAACATTTTCATTCCCTCCTCCAACCGATTACTCACTAACCGAGTCCTAACTATACAACGATGACTTGTCCAAACAATCTTAAAACAAATAATGACAATACACAACAATAAAGGTCGATCCTGATCACTAATACTAGTCTCCTTAATTATATTCATCGGCTCAACAAATCTCCTAGGTCTATTACCTCACACCTTCACCCCTACGACCCAACTATCAATAAACCTAGGAATAGCTATCCCACTTTGAGCCGGAGCAGTCATTCTAGGATTTCGACACAAGACAAAGGCATCTTTAGCTCACTTCCTCCCACAAGGGACACCTGTACCCCTAATTCCGATACTCATCATTATCGAAACCATTAGCCTTTTTATTCAACCTATAGCATTAGCCGTTCGACTAACGGCTAACATCACAGCAGGCCACCTCCTTATTCACCTGATTGGAGGGGCAACCCTGGCCCTTCTATCAATCAGCGTTCCTACCGCACTAATTACATTAATTATTCTCATCCTACTAACCATCCTAGAATTTGCCGTAGCTCTAATTCAAGCTTATGTCTTCACTCTCCTAGTCAGCCTCTACCTACACGACAATGCTTAATGACCCACCAAGTTCATCCATACCACATAGTTAACCCGAGCCCTTGACCACTAACAGGAGCCCTATCTGCCCTTCTGTTGACATCTGGTCTAATTATATGATTCCATTTCAACTCCTCTACCCTCCTCCTAATTGGTCTCCTCACTAACCTTCTAACTATATTTCAGTGATGACGAGACGTGATTCGAGAGGGAACTTTCCAAGGACATCATACCCCAATAGTCCAAAAAGGCCTTCGCTATGGCATAGTCCTATTTATCATCTCTGAGATTTTCTTCTTCGCAGGCTTTTTCTGAGCCTTCTACCATTCAAGCCTAGCTCCAACCCATGACCTCGGCGGATGCTGACCTCCAACAGGTATCATCCCTCTAAACCCCTTAGACGTTCCTCTACTTAATACATCTGTTCTCTTAGCCTCTGGAGTATCGATTACATGGGCCCACCACAGCCTAATAGAAGGAAATCGAAACCACATAATTCAAGCCCTATTTATCACAATCGCATTAGGCCTCTACTTTACTATCCTTCAAGCATCAGAATATTTTGAAACTCCTTTCACCATTTCTGACGGAGTCTACGGATCCACGTTTTTTATAGCGACAGGCTTCCACGGCCTACACGTAATTATTGGCACAACATTCCTAGTAGTCTGCTTCCTACGACAACTAAGCTTCCACTTCACATCCAAACACCACTTCGGATTTGAGGCTGCTGCGTGATACTGACACTTCGTTGATGTAGTTTGACTTTTCCTTTACGTCTCTATTTACTGATGAGGGTCTTATTCTTTTAGTATTAACCAGTACAGTTGACTTCCAATCAACTAGTTCCGGTAAACCCCGGAAAAGAATAATCAACATATTTTTATCTCTTACTATTAACATCCTCCTCGCGTCCGTCCTAGTTATAGTTGCATTCTGACTTCCACAAATAAATATCTACTCAGAAAAAGTTGGCCCCTACGAATGCGGCTTTGACCCTATTGAATCAGCCCGCCTCCCATTTTCAATAAAATTTTTCCTCATTGCTATCACATTCCTTCTTTTTGATCTAGAAATTGCTCTCCTACTACCTCTTCCATGGGCCACACAAACTAACAAACCCTTGACTGTATTAGCAGTAGCTTTACTCTTAGTATCCATCTTAGCTTTAGGCCTAGCATATGAATGAGTCCAAAAAGGCCTCGAATGAGAGGAATAACCTGATAATTAGTTTAAAAAAAAACAAATGATTTCGACTCATTAGATTATGATTTAACTCATAATTATCATTATGCCTTTAATCTATACTAGTCTAATGTTAGCCTTCGCCCTATCACTTCTTGGAACCCTAATATTCCGATCCCACCTAATATCCACTCTACTATGTCTGGAAGGCATAATGCTAGCTATCTTCGTAACAACTTCTATTAGTACATTAAACACTCACAGTAATCTCTCATTCATATTACCTATCATTATCCTAGTATTTGCCGCATGCGAGGCAGCCGTAGGACTCGCCCTTTTAGTCACAATCTCAAATTCTTACGGCAACGACTATGTCCAAAACCTAAACCTCCTACAATGCTAAAAATTATTATCCCTACAATTATACTCTTTCCCCTTACATGGTGATCAAAACCATCCTTACTATGAATCAACACAACTTCCTACAGCTTCTTAATTAGCCTAATTACTCTACTGAACCTCTACAACCACAACGATGCAACCCACAACTTCTCCCCCTTATTCTTCACGGATCAACTTTCCACACCGTTACTCATCCTAACTTCATGACTCCTCCCCCTAATACTTATTGCAAGCCAAAATCATATATCAAAAGAAACCCCCACACGGAAAAAACTATTTATCTCTATACTTATCACGCTCCAAGTATCCCTTATTATAACCTTCTCAGCCGCCGAATTAATATTCTTCTATATCCTTTTTGAAGCAACTTTAATCCCCACTCTAATTATTATCACTCGATGAGGAAACCAAACCGAGCGCCTAAACGCTGGAGTTTATTTCCTGTTCTACACCCTAGTAGGATCCTTACCCCTTCTAGTAGCCCTACTGGCAAAACGAAACCAATTAGGTACTCTTAACATTATACTCCTCACATTCAACTTTCCTTATCTAGACCCCTCATTATTAAACCAACTAACATGATTAGCCTGCATAATAGCATTCATGGTAAAAATACCGCTTTATGGTCTCCACTTATGACTCCCCAAAGCCCATGTAGAAGCCCCTATTGCTGGCTCAATAGTTCTAGCTGCCATCTTACTAAAACTTGGAGGCTACGGAATGATACGGATTACTATCATCCTAAACCCAACATCCATCGATATAGCTTACCCATTTATTCTTCTATCATTATGAGGCATAGTCATAACCAGCTCTATCTGCCTACGCCAAACTGATCTAAAATCTCTCATCGCTTACTCTTCCATCAGCCATATAGCTTTGGTTATTGCAGCAATTATAATTCAAACCCCCTGAAGCTTTATAGGGGCTACAGCCCTAATAATAGCCCACGGCTTAACCTCTTCCCTATTATTCTGCCTAGCCAATACTAACTACGAACGAATTCACAGCCGGACTATACTTCTAGCACGCGGCCTTCAATCCATCCTCCCACTCATAGCAACCTGATGACTACTAGCGAGCCTTACCAATCTAGCCCTACCTCCATCAATCAACTTTATCGGAGAACTATACATCATCATCTCCTCATTCTCCTGATCTAACCCCTCCATTGTCCTTACAGGAATCAACATACTAATTACAGCCCTATACACTCTATACATGCTAATCATGACCCAACGAGGCTCAATTACTAACCATATAAAAACCCTTCTACCTACCTTTACGCGAGAATCCACCCTAATAACCCTACACCTAATTCCCCTCATCCTCTTAACAATTAATCCTAAATTTATTATAGGCCCCTTATACTGTAGGTATAGTTTACTAAAAACACTAGACTGTGAATCTAGAAACAAAAGATTACATCTTTTTACCTACCAAGAGAGTAGTCAGGAACTGCTAACTCCTGCTACCACAACTAAACTTGTGGCTCCCTTACTTTTATAGGATAGAAGTATTCCGTTGGTCTTAGGAACCAAAAAATTGGTGCAACTCCAAATAAAAGTAATTAACATAATTACCTCAATCTCCCTACTCTACTTACTTATCCTTGTTATGCCAGCTCTTTGATCAATTACAACAACAAAAACTGATAAACTAGCTAACTATATCAACTATGCCATCAAATACTCATTCTTCTTAAGCTTAATTCCCCTACTAGTCTACCTCCACTCGGGCTATGAATCTACAATCACCAACTGACACTGAATCTCAATCCAACCAACCAATTTAACGATAAGCTTCAAATTAGACTTCTACTCCCTTCTCTTTATGCCAGTAGCCTTATACGTCACCTGATCTATCATAGAATTCTCCACCTGATACATGCACTCAGACCCTAACCTAAACCGATTTATTAAATATTTACTTATCTTCCTAATTACAATAATAATTTTAGTCTCAGCAAACAATCTCATACAACTCTTTATTGGCTGAGAAGGAGTAGGAATCATATCTTTCCTTCTAATCGGGTGATGACTTGGACGCTCAGATGCTAACACTGCAGCCTTACAGGCCATTCTGTATAACCGGATCGGTGACATCGGCCTTATCCTCGCTATATCCTGATTTATGTGAAAACTAAACTCATGAGACCTTAAATTTATCCTTACTGCAAACACCCCTATCTCCTCCCTTCCTCTTATCGGGCTCATCCTGGCTGCAACTGGAAAATCAGCCCAGTTCGGTCTACACCCTTGACTACCCTCAGCTATAGAAGGCCCTACTCCAGTATCAGCCCTACTGCACTCCAGCACTATAGTCGTTGCAGGCGTATTCTTACTAATCCGATTCTACCCTATCCTTGACAATGACATAATAAAAACCTTAATACTATGCCTAGGCTCCCTCACCACTCTATTCACAGCTATTTGTGCCTTAACACAAAACGATATCAAAAAAATCGTAGCATTCTCCACATCAAGCCAACTAGGCCTTATAGTCGTAACCCTAGGAATTGGCCAACCCTACCTAGCTTTCCTACACATTTGCACCCACGCCTTCTTTAAAGCTATACTATTCCTATGCTCAGGATCAATCATCCATAGCCTCAACGACGAACAAGACATCCGAAAAATAGGTGGTTTAGCTAAAGCTATACCCTTCACCATGACCGCATTAACAATCGGGAGCCTCGCCTTAGTAGGCACCCCATTCCTTACAGGTTTTTACTCAAAAGACTTAATCATTGAAACCATAAATACGTCTTATACAAACGCCTGAGCCCTAATTATTACCTTAATCGCTACCTCTATAACAGCAATGTACAGCCTACGAATTATCTTTTTCGCCTTCATAGGAAACCCGCGATTCCTCCCTCTAGTCCTAATTAATGAATCCTCCCCCTCCATAATCAACCCAATCAAACGTCTAGTAGCAGGAAGCATCTTTGCTGGCTATCTAATAACCAACCTCATTCCACCAATCACTACCCCTCAAATAACAATACCCTTAGCACTAAAAATAGCAGCCCTCCTAGTAACCGTCACAGGACTAATTTTAGCTTTAGAACTAAATAATCTTACACTGAACCTAACCCCCAAATCACCAAACCCCTATCACAACTTCTCCACTATACTAGGTTTCTACCCAACCATCATGCACCGCCTCCTACCCCTAAAAAATCTGAACACCAGCCAAAAAACAGCATTCAAAGCCCTGGACTTAATCTGACTAGAATACTCACTACCCAAACTCCTATCATACTTCAACTCCCTAGCCTCATCAATTACCTCTGATCAAAAAGGAATAATTAAAATTTACTTCATGTCTTTCCTCCTTACTCTACCAATCCCCCTAATTCTAGCCCTAAACTAATTCCCCCGAACAATCTCAATTACAATGAAAATACTAACAAACAGAGACCACCCAGCCAAAACTATCAACCACCACCCAAAATCATAAATAGCAGACACTCCAGCTATATCTTCCCCTATATACCCCCCAGACTCACCATCTAAAACCACTCAATCCCCTATATCATCAAAACCCACAACCATCTTTACATCCCCAGAACTTGCTAATCAAATAGAACCAACTAACTCGACCATAAAACCAAAAACAAGCATAAAGCTTACCACTCAATTAGAAGCCCAAGTCTCAGGATAATCCTCAGTAGCTATAGCAGTAGTATATCCAAATACCACTATTATCCCACCCAAATAAATTAAAAACACCATCAACCCTAAATAACTTCCCCCAAACTCCAAAATTAACCCACAACCCAATCCTCCCCCCACAATTAACCCTAACCCACCATAAATAGGTGATGGCTTAGTCGCAAAAGCGATAAAGCACGAAACAAACAACAAACTTAATAAGAAAATTGACATAGTCATTATTTCTGCATGGAATAACCATGACCTATGACATGAAAAATCATCGTTGTAAATCAACTACAGAAACCCTTATGACCAACATCCGAAAATCCCATCCCTTAATAAAAATTGTCAACGAATCTTTCATTGATCTCCCCACCCCATCCAACATTTCCGCATGATGAAATTTCGGCTCTCTACTAGGCATGTGCCTAATTATCCAGATTGCCACAGGACTCTTCCTAGCTATACACTACACATCTGACACCATAACTGCTTTCTCATCCGTAACCCATATTTGCCGAGACGTAAACTACGGCTGACTAATCCGTTACCTCCACGCCAACGGAGCCTCTATATTTTTTATCTGCTTATTCCTGCATGTAGGCCGTGGGCTCTATTACGGATCCTACACTTTTATCGAAACATGAAACGTCGGCATTCTCCTCCTATTCGCAGTCATAGCCACAGCATTCATAGGCTACGTTCTTCCCTGAGGACAAATATCCTTCTGAGGAGCTACAGTAATTACCAACCTTCTATCAGCTATCCCCTACATTGGCACAACCCTGGTAGAATGAATCTGAGGAGGTTTCTCAGTAGACAAAGCCACACTTACTCGATTCTTTGCCTTCCACTTTATTCTCCCATTCATCATCGCAGCCTTAGCTGTAGTCCACCTCTTATTTCTTCATGAAACTGGCTCGAACAACCCAATCGGCCTTAACTCTGACGCGGACAAAATCCCCTTCCACCCCTACTACACTATCAAAGACGCCCTAGGCTTCGTACTAATATTTATAGTACTTCTCTCCCTAGTACTTTTTTGCCCCGATTTACTAGGAGACCCTGACAACTACATGCCAGCAAACCCACTCAACACCCCTCCACATATCAAACCTGAATGATACTTCCTATTCGCCTACGCCATTCTCCGATCAATCCCTAATAAACTTGGTGGCGTAGTAGCCCTAGTCCTCTCTATTCTGATCCTTGCTATTGTCCCATTCCTCCATAACTCCAAACAACGAAGTATAATTTTCCGACCCATTAGCCAATGCATATACTGACTCTTAGTAGCTGATCTCCTCACACTCACTTGAATCGGAGGCCAACCAGTCGAACACCCATTTATTATTATCGGACAAGTCGCATCCGTCCTATACTTTACTATTATTCTAATTCTAATACCACTCTCTAGCATAGTAGAAAACAAAATCTTAAAATGAAGACCCATGCCCTTATAGTATAAAACTATTACTCTGGTCTTGTAAACCAACAATGAGAGATCAGCTCTCTAAGGGCATCATCAAGAAAGAGGCCTACTAGCCCCACCATCAGCACCCAAAGCTGAAATTCTTAATAAACTATTTCTTGAAAACATACATACTATGTATATCGTGCATAATATTATATGCCCCATGCATATAAGCTAGTACATACTTCTATATATCTTGCATAATACATTGTATGCTTAATCCACATTATATTATCCTCCCCATGTCTATTCTTAACTACTAAAACTGCATGAACTAAGGAATCTAAGTTCAAAAGGAGATTGCATAAACCATTCTGTCAGGCTGCCTAAACTACATTCTAGTCAGAATGACTATCCCTATCCGATCGTTGGTCGCTTATTCTACCATCCTCCGTGAAATCATCAACCCGCCAGGGTCGTGTCCCTCTTCTCGCTCAGCGCCCATATAACTTGGGGGTAGCTAACAATGATCTTTACAATTCATCTGGTTCTTACTTCAGGGCCATATCCTCTAAGACGCCCACTCAATGATCTTAAATAAGACATCTCGATGGTTCTGTGTCTATCTCTCTCACACCAACAACTGGGTGAGCTGTCAGGCAGATGGTATTTTTAATTTTTAGGGGGGGGGAAACTGCATCGATTCACCTAAGCCTAAATCGGCTCTGAGCCGGGATAAGATCTGTAGCTGGACTTTCTCTCCTTGCAAGCTCTGGCACACCAATCGAGGAGGACTAATTTTTCATGCTTGACGGACATATTTGAAACCTACACGCACAAATGCACGCGCACAGATACACACACACACACACACACGCATACGCATACACACACACGCATACGCATACACACACGCATACGCATACGCATACACACACGCATACGCATACGCATACACACACGCATACGCACACGCACACGCACACGCACACGCACACGCACACGCATACGCATACGCACACGCACACGCACACGCACACGCACACGCACACGCACACGCACACGCACACGCACACGCATACGCATACGCACACGCATACGCATACGCATACGCACACG
>BST5
ACATACGCATACGCATACGCATACGCATACGCATACGCATACGCATACGCATACGCATACGCATACGCATACGCATACGCATACGCACACGCACACACCTAAACTAACTATGTAATTATTATCTCAACAAACCCCCCTACCCCCCATCTGCACCTACTTAGTCGTTTATTTAATTAGCTTGCCAAACCCCAAAAACAAGCGTTAAACAAACCATAAATGCAGAGGTATAATAGATTTCCTAACTACACTCACAAGCCACTCTCAAAACCCATTAAACATAAAAGAAGATCCAGGCCTTTTAACGCCCACCTTTCTTCTTCTTTTATGAATAAGATATTTGTGAACTTCTTCATCAGTGCATTTCTCAACACAGTTATTGTAGCTTAACCAAAGCGAAGCGCTGAAAATGCTTAGATGGACTTCTAGTCCCATTAACATCCAAAAGGTTTGGTCCTGGCCTTTTTATTAGTTAATAGCAAATTTACACATGCAAGCCTCCCCATACCAGTGAGAATACCCTTAAATTAATCTAACCTGATTGTAAGGAGTAGGTATCAAGCTCACTAAAGTTGCTCAAGACACCTTGCTTAGCCACACCCCCACGGGAAACAGCAGTGATAAAAATTAGGCAATAAACGAAAGTTCGACCTAGTTATGCTATAGAGGGTTGGTCAATTTCGTGCCAGCCACCGCGGTCATACGATTAACCCATACTAATAAACCTACGGCGTAAAGCGTGTTTAAAGAACCACCTCTTGAATAAGATTAAACTCCAACTAATACGTAGAAATTCATAGTTAGAAGTAAAATAAGCTACGAAAGTGATCTTAACATTCTTGAACACACGATAGCTAGGAGACAAACTGGGATTAGATACCCCATTATGCCTAGCCCTAAACAGAGATAGCCCCCTAACAAGGCTACCCGCCTGAGAACTACTAGCTACCGCTTAAAACTCAAAGGACTTGGCGGTACTTTATATCCACCTAGAGGAGCCTGTTCTATAACCGATAAACCCCGTTCAACCTCACCACTTCTTGCTAATTCAGCCTGTATACCGCCATCTTCAGCGAACCCCTATAGGAAACAAAAGTAAGCTCAATAACTCTACCCGTAAAAACGTTAGGTCAAGGTGTAGCCTATGAAGTGGAAAGAAATGGGCTACATTTTCTCTTCCGAGAACATCAACGATACCCTCTTTGAAACAAGAGAGACAAGGAGGATTTAGTAGTAAATTAAGAGTAGAGTGCTTAATTGAATAGTGCAATGAAGTACGCACACACCGCCCGTCACCCTCCTCAAATACCTTTCCAAGACTACTTCATAATTCCAAGGATACCCGTATAAGAGGAGATAAGTCGTAACATGGTAAGCATACTGGAAAGTGTGCTTGGATGAATCAAAACGTAGCTTAACAAAAGCACCTGACTTACACTCAGGAGATTTCCCCGACTAAAGGAACGCTTTGAACTACTTCTAGCCCAATAAATAAGTCAACTCAATTATGTAACCCCATCAATTAAATCATTCACCTAAAATCAAAGTATAGGAGATAGAAATGATTACTGGCGCTATAGAGAAAGTACCGCAAGGGAAAGATGAAAGAAACTTAGTAAAAGTACAAAAAAGCAAAGATTAACCCTTGTACCTTTTGCATAATGGATCAACTAGACTCGGTCCAGCAAAAAGAATTTAAGTCGGACATCCCGAAACCAAACGAGCTACCTAGGAACAATTTTATGAATGAACCCGTCTATGTGGCAAAATAGTGGGAAGATTCCTAGGTAGAGGTGAAAAGCCTAACGAGCTTGGTGATAGCTGGTTATCCAGAGAAGAATTTTAGTTCTGCTTTAAGCTTACCCAAAGGACCTGACAACCTACCTGTAAGCTTAACTGTTAATCTAAAGAGGGACAGCTCTTTAGATAAAGGATAGAACCTAAACTAGAGAATAAGAACTGCAAACATACCATAGTTGGCCTAAAAGCAGCCATCAATAAAGAAAGCGTTAAAGCTCAAATACTTCTACTATTCCAATACCTAAATTCTCACCCATTTCCTAGATTAAAACTGGATTAATCTACTAAAAAGTAGATGAATTAATGTTGGTATGAGTAACAAGAAAACTTTTCTCCTTGCACAAGTGTATATCAGATCGGATACCCACTGATAATTAACTCAAAATGAAAATATACCCTAAATCTAAATCCTTTTCTACCAGTAGAGTTAATCCAACACAGGAGTGCACCTAAGGAAAGATAAAAAGAAGTAAAAGGAACTCGGCAAACACAAGCCCCGCCTGTTTACCAAAAACATCACCTCTAGCATAAAAAGTATTAGAGGCACTGCCTGCCCGGTGACTCACGTTAAACGGCCGCGGTATCCTGACCGTGCAAAGGTAGCATAATCATTTGTTCCTTAATTAGGGACTTGTATGAACGGCAAGACGAGGGTTTAACTGTCTCTTACTTCCTATCAGTGAAATTGACCTTCCAGTGAAGAGGCTGGAATAAAATAATAAGACGAGAAGACCCTATGGAGCTTTAACCAATTGACTTACTAAACCAATTTACTCCCCTAAAGGACCTAAACACCTCAGTTTACTCTAAGTCAACGGTTTCGGTTGGGGTGACCTCGGAGCACAAAAAAACCTCCGAGTATATTAAACCAAGACCTACTAGTCTAAGTTACCCAAATTATTTATTGACCCAATTTTTGATCAACGGACCAAGTTACCCTAGGGATAACAGCGCTATCCTATTCAAGAGTTCATATCGACAATAGGGTTTACGACCTCGATGTTGGATCAGGACATCCCAATGGTGCAGAAGCTATTAAAGGTTCGTTTGTTCAACGATTAAAGTCCTACGTGATCTGAGTTCAGACCGGAGTAATCCAGGTCGGTTTCTATCTATTAGCAATTTTTCTTAGTACGAAAGGACCAGAAAAATAGAGCCTCCTACACTATAGCGCTCTTAAATCTATAGATGAAATAATCTTAATCTAGAAATTATGCAAACTAACAGCCCAAGAACAGGGTTGCTAAGATGGCAGAGCCCGGTAATTGCACAAGACTTAAACCCTTGGACCCAGAGGTTCAACTCCTCTTCTTAGCACTCATGCAACTTCTCAACATTCTTACCCTAATCCTTCCTATCCTAATTGCTATAGCTTTCCTCACGCTCATCGAGCGAAAAATCCTCGGCTACATACAACTACGCAAGGGCCCAAACGTTGTAGGCCCGTACGGCCTATTACAACCATTCTCCGACGCCATAAAACTATTCATTAAAGAACCCCTACGACCCAACTTCTCCTCTACTGCTCTATTTATAATTGCCCCTACTCTCTCTCTAACACTAGCCCTAAGCCTATGAATCCCCCTACCTATACCCTACCCACTTATAGATCTTAACTTAGGCATTTTATTCATCCTAGCCCTATCTAGCCTAGCTGTTTACTCTATCCTATGATCAGGATGAGCATCAAATTCCAAATATGCCCTAATCGGCGCCCTCCGAGCAGTAGCCCAAACAATCTCCTATGAAGTCTCCCTAGCTATTATTCTTCTTTCCGTACTTCTAATAAGCGGATCCTACTCTCTAAGTACCCTCATTTACTCCCAAGAAAACATTTGATTTATTATCCCAACCTGACCCTTAGCCATAATATGATTTATCTCAACACTAGCTGAAACCAACCGAGCCCCATTTGACCTCACAGAAGGGGAATCTGAACTCGTCTCAGGCTTTAATGTCGAATACGCAGCAGGGCCATTTGCCCTATTCTTCATAGCCGAATATATAAACATTATCCTCATAAATGCTTTAACAACTATCATTTTCCTAGGCTCACTAACCTCTCTATCGTCCCCAGAAATGTTTACACTAGAATTCATAATCAAAACCCTAATTTTATCATCTGCTTTCCTATGAATCCGAGCATCCTACCCTCGCTTCCGCTACGACCAACTCATACACCTTCTATGAAAAAACTTCCTTCCCCTAACACTAGCTCTATGCATATGACACACATCCCTGCCGATCTCTATATCGTTCATCCCCCCTTACACCTAGAAATATGTCTGATAAAAGAGTTACTTTGATAGAGTAAAGCATAGAGGTTTAAACCCTCTTATTTCTAGAATCATAGGACTTGAACCTACTCTTAAGAATTCAAAAATCTTCGTGCTACCTAATTACACTATATTCTAAGTAAGGTCAGCTAACTAAGCTATCGGGCCCATACCCCGAAAATGTTGGTTTATACCCCTTCCCGTACTAATAAAAATTATTACTAACCTTTCTATCTTCCTAACAATCATTTCAGGAACTCTCATTACCCTACTAAGCTCTCACCTTCTACTAATATGAATCGGCCTAGAAATAAGCATGCTCGCTATTATTCCCATTCTTATCAAAAAAATTAACCCCCGATCAACAGAAGCCGCCACTAAATATTTTCTCACACAAGCAACCGCCTCTATAATTTTCCTAGCCTCAATTACTTCAAACTTTATCACTTCCGGCCTATGATCCTTTAACCCTTCATCCAACCAACTATGCCTGAACCTAGCATCACTAGCACTTCTGATAAAACTAGGCTTAGCCCCATTCCACTTCTGAATGCCTGAAGTCACTCAAGGAGTCTCCCTTATATCAGGCCTAATAATCCTCACATGACAAAAATTAGCCCCTATATCTATCCTATATCACTTAGCCCCCTTAACATCCACACCCCTATTACTCTCATCGGGTCTCCTATCGGTAGTAATTGGAGGATGAGGAGGACTTAACCAAACCCAACTACGCAAAATTCTAGCCTATTCATCCATTGCCCATATAGGCTGAATAATCGTAATTTTATCCTACAACTCCTCAATCATGTTAATCAATCTTCTCATCTATATTCTCCTTACACTCACCCTATTCATTTCTTTTAACCTTCACTCCAACCACACAATTTCATCTCTATCCCTCACATGAAGCAAATCTCCCATTATAATTATTTCAACATTAACAGTACTCTTATCGCTAGGAGGTCTCCCTCCACTCACAGGATTCATCCCTAAATGACTAATCATCAATGACCTAACTATAAATAATAACACACATATAGCTACTTTAATAGCCATCCTAGCCCTACTAAACCTATTTTTCTACCTACGCCTAGTTTATGCTTCATCCCTAACCCTTTTTCCCACTTCAAACAGCATAAAGATAAAATGACAATACAACTCCTTAAAACACTTCACCCTACTTCCTCCCCTCATCATCTTCTCCACCCTTACCCTCCCCCTAACCACACTTTTCATTACCCCAAACTAGAAGTTTAGGTTATTCACAGACCAAGAGCCTTCAAAGCTCTAAGAAAGTAGACGTTACTTAACTTCTGACTTAAGGATTGCAGAAATTCACTCTACATCTAATGATTGCAAATCATTCACTTTTATTAAGCTAAATCCTCTCTAGATTGGTGGGCTCTGACCCCACGAAACTTTAGTTAACAGCTAAAAGCCCTAAATCAACTGGCTTCAATCTACTTCTCCCGCCTAGGGCGGAAGAAAAGGCGGGAGAAGTCCCGGCAGAGTTAAAGCTGCTCCTTTGAATTTGCAATTCAATATGATAATCACCTCGAGACTTGGTAAAAAGAGGACTAAAACCTCTGTCTTTAGATTTACAGTCTAATGCTTACTCAGCCATTTTACCTATGTTCGTCACACGTTGACTATTCTCAACAAACCATAAAGACATCGGTACCCTCTACATAATTTTCGCCGCTTGAGCCGGAATAATCGGGACCGCCCTAAGCATTCTCATCCGAGCTGAACTAGGTCAGCCTGGAGCCTTAATAGGGGACGACCAAATCTACAATGTCGTAGTTACAGCCCACGCCTTCGTAATAATTTTCTTTATAGTAATACCCATAATAATTGGAGGTTTCGGAAACTGACTCGTACCCCTAATGATTGGAGCCCCAGACATAGCCTTCCCTCGAATAAACAACATAAGTTTCTGGCTTCTACCCCCATCCTTCTTACTACTCCTGGCCTCCTCTATAGTTGAAGCCGGCGCTGGTACAGGCTGAACAGTGTACCCCCCACTAGCCGGAAACCTAGCCCATGCTGGAGCATCCGTGGACCTAGCTATTTTCTCCCTTCACCTAGCCGGAGTCTCCTCTATCCTAGGAGCTATCAATTTTATTACAACTATCATCAATATAAAACCACCTGCCCTTTCCCAGTACCAAACTCCCTTGTTCGTCTGATCAGTGCTAATTACGGCTGTGCTTCTACTGCTCTCTCTCCCCGTACTTGCAGCTGGGATTACTATACTCTTAACAGACCGAAACCTCAACACAACATTCTTCGACCCCGCTGGAGGAGGAGACCCAATTCTTTATCAGCACTTATTCTGATTCTTTGGCCACCCCGAAGTATACATTCTAATTTTACCCGGGTTTGGAATCATTTCACATATTGTAACTTACTATTCAGGTAAGAAAGAGCCCTTCGGTTATATAGGTATGGTCTGAGCAATAATGTCAATCGGCTTCTTAGGCTTTATCGTTTGAGCCCACCACATATTCACTGTAGGACTAGACGTAGACACTCGAGCTTACTTTACATCTGCAACAATAATTATTGCAATTCCAACTGGCGTTAAAGTCTTTAGCTGACTGGCTACACTACACGGAGGTAACATTAAATGATCCCCAGCCATATTATGAGCCTTAGGCTTTATTTTCCTCTTTACAGTAGGGGGTCTGACAGGAATTGTCTTATCCAACTCCTCCCTTGACATTGTCTTGCATGATACATACTACGTCGTAGCTCACTTTCACTATGTTCTATCTATAGGAGCTGTCTTTGCTATTATGGCAGGATTTGTTCACTGATTTCCATTATTCACTGGTTATACTTTAGATGACACCTGAGCAAAAATTCACTTTTCCGTAATATTCGTTGGTGTAAACATAACATTCTTCCCGCAACACTTCCTAGGATTATCAGGAATGCCTCGACGATACTCAGACTACCCAGATGCCTACTCTACATGAAATACAGTATCTTCGATAGGATCTTTTATTTCTCTAACAGCAGTAATAATCATAATCTTCATAATCTGAGAAGCATTTGCATCCAAACGTGAAGTAGACTCCGTAGAGCTAACAACCACTAACCTAGAGTGACTCCATGGATGCCCTCCCCCATATCATACTTTCGAAGAACCTGCCTACGTAAAAGCTTACTAAGAAAGGAAGGAATCGAACCCCCAATTACTGGTTTCAAGCCAGCACCATAACCTTTATGACTTTCTCTATAAGAGATATTAGTAAAGACATTACATGACTTTGTCAAAGTCAAATCATAGGATAACTACCTGTATATCTCTATGGCTTATCCATTCCAACTAGGACTCCAAGATGCCTCCTCCCCTATCATAGAAGAACTTACTAACTTTCACGATCACACTCTTATAATTGTGTTCCTAATCAGCTCCTTAGTACTATACATTATTTCAGCTATGCTGACAACTAAACTCACCCATACAAGCACAATAGACGCCCAAGAAGTAGAGACAATCTGAACTATTCTACCCGCAATCATTTTAATCCTAATTGCACTACCTTCTCTACGCATCCTCTACATAATAGACGAAATTAATAATCCTGCCCTAACAGTAAAAACCATAGGCCACCAATGATACTGAAGCTATGAATACACTGATTACGAAGATTTAACCTTTGACTCCTACATAATTCCAACAACAGACCTAAAATCAGGGGATTTACGACTATTAGAAGTTGATAATCGCGTAGTTCTTCCTATAGAATTACCAATCCGTATGCTAATTTCGTCCGAAGACGTTCTTCACTCCTGAGCCATACCATCCCTCGGAATCAAAACTGATGCTATCCCAGGACGCCTAAACCAAGCAACACTAACCTCAACTCGACCAGGCCTATTTTACGGACAGTGTTCTGAAATTTGCGGGTCTAACCACAGCTTCATACCTATTGTCTTAGAAGTAGTTCCACTAAAACATTTCGAAAACTGATCCCTATCAATAACCTAATCCATCATTATGAAGCTTATAGAGCGTTAGCCTTTTAAGCTAAAGAAGAGGCAACCAAGCCCCCATAATGATATGCCACAACTGGACACTTCAACTTGATTTATCACAATCCTCTCTATATTCCTATCTTTATTTATTCTCTTCCAAACAAAAATCTCTTCTTTTATCTACTTCTCTCTCCCCACTCCTAAGCTCCTAGCTTCTAAAAAGTTAGAAAACCCTTGAGATTCAAAATGAACGAAAATCTATTCGCCTCTTTCATTACCCCTACTCTAATAGGACTACCTGTAGTAATTCTTATCATTGCAATCCCAAACATTTTCATTCCCTCCTCCAACCGATTACTCACTAACCGAGTCCTAACTATACAACGATGACTTGTCCAAACAATCTTAAAACAAATAATGACAATACACAACAATAAAGGTCGATCCTGATCACTAATACTAGTCTCCTTAATTATATTCATCGGCTCAACAAATCTCCTAGGTCTATTACCTCACACCTTCACCCCTACGACCCAACTATCAATAAACCTAGGAATAGCTATCCCACTTTGAGCCGGAGCAGTCATTCTAGGATTTCGACACAAGACAAAGGCATCTTTAGCTCACTTCCTCCCACAAGGGACACCTGTACCCCTAATTCCGATACTCATCATTATCGAAACCATTAGCCTTTTTATTCAACCTATAGCATTAGCCGTTCGACTAACGGCTAACATCACAGCAGGCCACCTCCTTATTCACCTGATTGGAGGGGCAACCCTGGCCCTTCTATCAATCAGCGTTCCTACCGCACTAATTACATTAATTATTCTCATCCTACTAACCATCCTAGAATTTGCCGTAGCTCTAATTCAAGCTTATGTCTTCACTCTCCTAGTCAGCCTCTACCTACACGACAATGCTTAATGACCCACCAAGTTCATCCATACCACATAGTTAACCCGAGCCCTTGACCACTAACAGGAGCCCTATCTGCCCTTCTGTTAACATCTGGTCTAATTATATGATTCCATTTCAACTCCTCTACCCTCCTCCTAATTGGTCTCCTCACTAACCTTCTAACTATATTCCAGTGATGACGAGACGTGATTCGAGAGGGAACTTTCCAAGGACATCATACCCCAATAGTCCAAAAAGGCCTTCGCTATGGCATAGTCCTATTTATCATCTCTGAGATTTTCTTCTTCGCAGGCTTTTTCTGAGCCTTCTACCATTCAAGCCTAGCTCCAACCCATGACCTCGGCGGATGCTGACCTCCAACAGGTATCATCCCTCTAAACCCCTTAGACGTTCCTCTACTTAATACATCTGTTCTCTTAGCCTCTGGAGTATCGATTACATGGGCTCACCACAGCCTAATAGAAGGAAATCGAAACCACATAATTCAAGCCCTATTTATCACAATCGCATTAGGCCTCTACTTTACTATCCTTCAAGCATCAGAATATTTTGAAACTCCTTTCACCATTTCTGACGGAGTCTACGGATCCACGTTTTTTATAGCGACAGGCTTCCACGGCCTACACGTAATTATTGGCACAACATTCCTAGTAGTCTGCTTCCTACGACAACTAAGCTTCCACTTCACATCCAAACACCACTTCGGATTTGAGGCTGCTGCGTGATACTGACACTTCGTTGATGTAGTTTGACTTTTCCTTTACGTCTCTATTTACTGATGAGGGTCTTATTCTTTTAGTATTAACCAGTACAGTTGACTTCCAATCAACTAGTTCCGGTAAACCCCGGAAAAGAATAATCAACATATTTTTATCTCTTACTATTAACATCCTCCTCGCGTCCGTCCTAGTTATAGTTGCATTCTGACTTCCACAAATAAATATCTACTCAGAAAAAGTTGGCCCCTACGAATGCGGCTTTGACCCTATTGAATCAGCCCGCCTCCCATTTTCAATAAAATTTTTCCTCATTGCTATCACATTCCTTCTTTTTGATCTAGAAATTGCTCTCCTACTTCCTCTTCCATGGGCCACACAAACTAACAAACTCTTGACTGTATTAGCAGTAGCTTTACTCTTAGTATCCATCTTAGCTTTAGGCCTAGCATATGAATGAGTCCAAAAAGGCCTCGAATGAGAGGAATAACCTGATAATTAGTTTAAAAAAAACAAATGATTTCGACTCATTAGATTATGATTTAACTCATAATTATCATTATGCCTTTAATCTATACTAGTCTAATGTTAGCCTTCGCCCTATCACTTCTTGGAACCCTAATATTCCGATCCCACCTAATATCCACTCTACTATGTCTGGAAGGCATAATGCTAGCTATCTTCGTAACAACTTCTATTAGTACATTAAACACTCACAGTAATCTCTCATTCATATTACCTATCATTATCCTAGTATTTGCCGCATGCGAGGCAGCCGTAGGACTCGCCCTTTTAGTCACAATCTCAAATTCTTACGGCAACGACTATGTCCAAAACCTAAACCTCCTACAATGCTAAAAATTATTATCCCTACAATTATACTCTTTCCCCTTACATGGTGATCAAAACCATCCTTACTATGAATCAACACAACTTCCTACAGCTTCTTAATTAGCCTAATTACTCTACTGAACCTCTACAACCACAACGATGCAACCCACAACTTCTCCCCCTTATTCTTCACGGATCAACTTTCCACACCGTTACTCATCCTAACTTCATGACTCCTCCCCCTAATACTTATTGCAAGCCAAAATCATATATCAAAAGAAACCCCCACACGGAAAAAACTATTTATCTCTATACTTATCACGCTCCAAGTATCCCTTATTATAACCTTCTCAGCCGCCGAATTAATATTCTTCTATATCCTTTTTGAAGCAACTTTAATCCCCACTCTAATTATTATCACTCGATGAGGAAACCAAACCGAGCGCCTAAACGCTGGAATTTATTTCCTGTTCTACACCCTAGTAGGATCCTTACCCCTTCTAGTAGCCCTACTGGCAAAACGAAACCAATTAGGTACTCTTAACATTATACTCCTCACATTCAACTTTCCTTATCTAGACCCCTCATTATTAAACCAACTAACATGATTAGCCTGCATAATAGCATTCATGGTAAAAATACCACTTTATGGTCTCCACTTATGACTCCCCAAAGCCCATGTAGAAGCCCCTATTGCTGGCTCAATAGTTCTAGCTGCCATCTTACTAAAACTTGGAGGCTACGGAATGATACGGATTACTATCATCCTAAACCCAACATCCATCGATATAGCTTACCCATTTATTCTTCTATCATTATGAGGCATAGTCATAACCAGCTCTATCTGCCTACGCCAAACTGATCTAAAATCTCTCATCGCTTACTCTTCCGTCAGCCATATAGCTTTGGTTATTGCAGCAATTATAATTCAAACCCCCTGAAGCTTTATAGGGGCTACAGCCCTAATAATAGCCCACGGCTTAACCTCTTCCCTATTATTCTGCCTAGCCAATACTAACTACGAACGAATTCACAGCCGGACTATACTTCTAGCACGCGGCCTTCAATCCATCCTCCCACTCATAGCAACCTGATGACTACTAGCGAGCCTTACCAATCTAGCCCTACCTCCATCAATCAACTTTATCGGAGAACTATACATCATCATCTCCTCATTCTCCTGATCTAACCCCTCCATTGTCCTTACAGGAATCAACATACTAATTACAGCCCTATACACTCTATACATGCTAATCATGACCCAACGAGGCTCAATTACTAACCATATAAAAACTCTTCTACCTACCTTTACGCGAGAATCCACCCTAATAACCCTACACCTAATTCCCCTCATCCTCTTAACAATTAATCCTAAATTTATTATAGGCCCCTTATACTGTAGGTATAGTTTACTAAAAACACTAGACTGTGAATCTAGAAACAAAAGATTACATCTTTTTACCTACCAAGAGAGTAGTCAGGAACTGCTAACTCCTGCTACCACAACTAAACTTGTGGCTCCCTTACTTTTATAGGATAGAAGTATTCCGTTGGTCTTAGGAACCAAAAAATTGGTGCAACTCCAAATAAAAGTAATTAACATAATTACCTCAATCTCCCTACTCTACTTACTTATCCTTGTTATGCCAGCTCTTTGATCAATTACAACAACAAAAACTGATAAACTAGCTAACTATATCAACTATGCCATCAAATACTCATTCTTCTTAAGCTTAATTCCCCTACTAGTCTACCTCCACTCGGGCTATGAATCTACAATCACCAACTGACACTGAATCTCAATCCAACCAACCAATTTAACGATAAGCTTCAAATTAGACTTCTACTCCCTTCTCTTTATGCCAGTAGCCTTATACGTCACCTGATCTATCATAGAATTCTCCACCTGATACATGCACTCAGACCCTAACCTAAACCGATTTATTAAATATTTACTTATCTTCCTAATTACAATAATAATTTTAGTCTCAGCAAACAATCTCATACAACTCTTTATTGGCTGAGAAGGAGTAGGAATCATATCTTTCCTTCTAATCGGGTGATGACTTGGACGCTCAGATGCTAACACTGCAGCCTTACAGGCCATTCTGTATAACCGGATCGGTGACATCGGCCTTATCCTCGCTATATCCTGATTTATGTGAAAACTAAACTCATGAGACCTTAAATTTATCCTTACTGCAAACACCCCTATCTCCTCCCTTCCTCTTATCGGGCTCATCCTGGCTGCAACTGGAAAATCAGCCCAGTTCGGTCTACACCCTTGACTACCCTCAGCTATAGAAGGCCCTACTCCAGTATCAGCCCTACTGCACTCCAGCACTATAGTCGTTGCAGGCGTATTCTTACTAATCCGATTCTACCCTATCCTTGACAATGACATAATAAAAACCTTAATACTATGCCTAGGCTCCCTCACCACTCTATTCACAGCTATTTGTGCCTTAACACAAAACGATATCAAAAAAATCGTAGCATTCTCCACATCAAGCCAACTAGGCCTTATAGTCGTAACCCTAGGAATTGGCCAACCCTACCTAGCTTTCCTACACATTTGCACCCACGCCTTCTTTAAAGCTATACTATTCCTATGCTCAGGATCAATCATCCATAGCCTCAACGACGAACAAGACATCCGAAAAATAGGTGGTTTAGCTAAAGCTATACCCTTCACCATGACCGCATTAACAATCGGGAGCCTCGCCTTAGTAGGCACCCCATTCCTTACAGGTTTTTACTCAAAAGACTTAATCATTGAAACCATAAATACGTCTTATACAAACGCCTGAGCCCTAATTATTACCTTAATCGCTACCTCTATAACAGCAATGTACAGCCTACGAATTATCTTTTTCGCCTTCATAGGAAACCCGCGATTCCTCCCTCTAGTCCTAATTAATGAATCCTCCCCCTCCATAATCAACCCAATCAAACGTCTAGTAGCAGGAAGCATCTTTGCTGGCTATCTAATAACCAACCTCATTCCACCAATCACTACCCCTCAAATAACAATACCCTTAGCACTAAAAATAGCAGCCCTCCTAGTAACCGTCACAGGACTAATTTTAGCTTTAGAACTAAATAATCTTACACTGAACCTAACCCCCAAATCACCAAACCCCTATCACAACTTCTCCACTATACTAGGTTTCTACCCAACCATCATGCACCGCCTCCTACCCCTAAAAAATCTGAACACCAGCCAAAAAACAGCATTCAAAGCCCTGGACTTAATCTGACTAGAATACTCACTACCCAAACTCCTATCATACTTCAACTCCCTAGCCTCATCAATTACCTCTGATCAAAAAGGAATAATTAAAATTTACTTCATGTCTTTCCTCCTTACTCTACCAATCCCCCTAATTCTAGCCCTAAACTAATTCCCCCGAACAATCTCAATTACAATGAAAATACTAACAAACAGAGACCACCCAGCCAAAACTATCAACCACCACCCAAAATCATAAATAGCAGACACTCCAGCTATATCTTCCCCTATATACCCCCCAGACTCACCATCTAAAACCACTCAATCCCCTATATCATCAAAACCCACAACCATCTTTACATCCCCAGAACTTGCTAATCAAATAGAACCAACTAACTCGACCATAAAACCAAAAACAAGCATAAAGCTTACCACTCAATTAGAAGCCCAAGTCTCAGGATAATCCTCAGTAGCTATAGCAGTAGTATATCCAAATACCACTATTATCCCACCCAAATAAATTAAAAACACCATCAACCCTAAATAACTTCCCCCAAACTCCAAAATTAACCCACAACCCAATCCTCCCCCCACAATTAACCCTAACCCACCATAAATAGGTGATGGCTTAGTCGCAAAAGCGATAAAGCACGAAACAAACAACAAACTTAATAAGAAAATTGACATAGTCATTATTTCTGCATGGAATAACCATGACCTATGACATGAAAAATCATCGTTGTAAATCAACTACAGAAACCCTTATGACCAACATCCGAAAATCCCATCCCTTAATAAAAATTGTCAACGAATCTTTCATTGATCTCCCCACCCCATCCAACATTTCCGCATGATGAAATTTCGGCTCTCTACTAGGCATGTGCCTAATTATCCAGATTGCCACAGGACTCTTCCTAGCTATACACTACACATCTGACACCATAACTGCTTTCTCATCCGTAACCCATATTTGCCGAGACGTAAACTACGGCTGACTAATCCGTTACCTCCACGCCAACGGAGCCTCTATATTTTTTATCTGCTTATTCCTGCATGTAGGCCGTGGGCTCTATTACGGATCCTACACTTTTATCGAAACATGAAACGTCGGCATTCTCCTCCTATTCGCAGTCATAGCCACAGCATTCATAGGCTACGTTCTTCCCTGAGGACAAATATCCTTCTGAGGAGCTACAGTAATTACCAACCTTCTATCAGCTATCCCCTACATTGGCACAACCCTGGTAGAATGAATCTGAGGAGGTTTCTCAGTAGACAAAGCCACACTTACTCGATTCTTTGCCTTCCACTTTATTCTCCCATTCATCATCGCAGCCTTAGCTGTAGTCCACCTCTTATTTCTTCATGAAACTGGCTCGAACAACCCAATCGGCCTTAACTCTGACGCGGACAAAATCCCCTTCCACCCCTACTACACAATCAAAGACGCCCTAGGCTTCGTACTAATATTTATAGTACTTCTCTCCCTAGTACTTTTTTGCCCCGATTTACTAGGAGACCCTGACAACTACATGCCAGCAAACCCACTCAACACCCCTCCACATATCAAACCTGAATGATACTTCCTATTCGCCTACGCCATTCTCCGATCAATCCCTAATAAACTTGGTGGCGTAGTAGCCCTAGTCCTCTCTATTCTGATCCTTGCTATTGTCCCATTCCTCCATAACTCCAAACAACGAAGTATAATTTTCCGACCCATTAGCCAATGCATATACTGACTCTTAGTAGCTGATCTCCTCACACTCACTTGAATCGGAGGCCAACCAGTCGAACACCCATTTATTATTATCGGACAAGTCGCATCCGTCCTATACTTTACTATTATTCTAATTCTAATACCACTCTCTAGCATAGTAGAAAACAAAATCTTAAAATGAAGACCCATGCCCTTATAGTATAAAACTATTACTCTGGTCTTGTAAACCAACAATGAGAGATCAGCTCTCTAAGGGCATCATCAAGAAAGAGGCCTACTAGCCCCACCATCAGCACCCAAAGCTGAAATTCTTAATAAACTATTTCTTGAAAACATACATACTATGTATATCGTGCATAATATTATATGCCCCATGCATATAAGCTAGTACATACTTCTATATATCTTGCATAATACATTATATGCTTAATCCACATTATATTATCCCCCCCATGTCTATTCTTAACTACTAAAACTGCATGAACTAAGGAATTTAAATTCAAAAGGAGATTGCATAAACCATTCTGTCAGGCTGCCTAAACTACATTCTAGTCAGAATGACTATCCCTATCCGATCGTTGGTCGCTTATTCTACCATCCTCCGTGAAATCATCAACCCGCCAGGGTCGTGTCCCTCTTCTCGCTCAGCGCCCATATAACTTGGGGGTAGCTAACAATGATCTTTACAATTCATCTGGTTCTTACTTCAGGGCCATATCCTCTAAGACGCCCACTCAATGATCTTAAATAAGACATCTCGATGGTTCTGTGTCTATCTCTCTCACACCAACAACTGGGTGAGCTGTCAGGCAGATGGTATTTTTAATTTTTAGGGGGGGGGAAACTGCATCGATTCACCTAAGCCTAAATCGGCTCTGAGCCGGGATAAGATCTGTAGCTGGACTTTCTCTCCTTGCAAGCTCTGGCACACCAATCGAGGAGGACTAACTTTTCATGCTTGACGGACATATTTGAAACCTACACGCACAAATGCACGCGCACAGATACACACACACACACACGCATACCCATACCCATACCCATACGCATACGCATACGCATACGCATACGCATACGCATACGCATACGCATACGCATACGCATACGCATACGCATACGCATACGCATACGCATACGCATACGCATACGCATACGCATACGCATAC
>BST6
TGAACTAAGGAATCTAAATTCAAAAGGAGATTGCATAAACCATTCTGTCAGGCTGCCTAAACTACATTCTAGTCAGAATGACTATCCCTATCCGATCGTTGGTCGCTTATTCTACCATCCTCCGTGAAATCATCAACCCGCCAGGGTCGTGTCCCTCTTCTCGCTCAGCGCCCATATAACTTGGGGGTAGCTAACAATGATCTTTACAATTCATCTGGTTCTTACTTCAGGGCCATATCCTCTAAGACGCCCACTCAATGATCTTAAATAAGACATCTCGATGGTTCTGTGTCTATCTCTCTCACACCAACAACTGGGTGAGCTGTCAGGCAGATGGTATTTTTAATTTTTTGGGGGGGGGAAACTGCATCGATTCACCTAAGCCTAAATCGGCTCTGAGCCGGGATAAGATCTGTAGCTGGACTTTCTCTCCTTGCAAGCTCTGGCACACCAATCGAGGAGGACTAATTTTTCATGCTTGACGGACATATTTGAAACCTACACGCACAAATGCACGCGCACAGATACACACACACACACACACACACACACACACGCATACGCATACGCATACACACACGCATACGCATACGCACACGCACACGCATACGCACACGCACACGCACACGCATACGCATACGCACACGCACACGCACACGCACACGCACACGCACACGCACACGCATACGCATACGCATACGCATACGCATACGCATACGCATACGCATACGCATACGCACACGCACACGCACACGCACACGCATACGCATACGCATACGCATACGCACACGCACACACCTAAACTAACTATGTAATTATTATCTCAACAAACCCCCCTACCCCCCATCTGCACCTACTTAGTCGTTTATTTAATTAGCTTGCCAAACCCCAAAAACAAGCGTTAAACAAACCATAAATGCAGAGGTATAATAGATTTCCTAACTACACTCACAAGCCACTCTCAAAACCCATTAAACATAAAAGAAGATCCAGGCCTTTTAACGCCCACCTTTCTTCTTCTTTTATGAATAAGATATTTGTGAACTTCTTCATCAGTGCATTTCTCAACACAGTTATTGTAGCTTAACCAAAGCGAAGCGCTGAAAATGCTTAGATGGACTTCTAGTCCCATTAACATCCAAAAGGTTTGGTCCTGGCCTTTTTATTAGTTAATAGCAAATTTACACATGCAAGCCTCCCCATACCAGTGAGAATACCCTTAAATTAATCTAACCTGATTGTAAGGAGTAGGTATCAAGCTCACTAAAGTTGCTCAAGACACCTTGCTTAGCCACACCCCCACGGGAAACAGCAGTGATAAAAATTAGGCAATAAACGAAAGTTCGACCTAGTTATGCTATAGAGGGTTGGTCAATTTCGTGCCAGCCACCGCGGTCATACGATTAACCCATACTAATAAACCTACGGCGTAAAGCGTGTTTAAAGAACCACCTCTTGAATAAGATTAAACTCCAACTAATACGTAGAAATTCATAGTTAGAAGTAAAATAAGCTACGAAAGTGATCTTAACATTCTTGAACACACGATAGCTAGGAGACAAACTGGGATTAGATACCCCATTATGCCTAGCCCTAAACAGAGATAGCCCCCTAACAAGGCTACCCGCCTGAGAACTACTAGCTACCGCTTAAAACTCAAAGGACTTGGCGGTACTTTATATCCACCTAGAGGAGCCTGTTCTATAACCGATAAACCCCGTTCAACCTCACCACTTCTTGCTAATTCAGCCTGTATACCGCCATCTTCAGCGAACCCCTATAGGAAACAAAAGTAAGCTCAATAACTCTACCCGTAAAAACGTTAGGTCAAGGTGTAGCCTATGAAGTGGAAAGAAATGGGCTACATTTTCTCTTCCGAGAACATCAACGATACCCTCTTTGAAACAAGAGAGACAAGGAGGATTTAGTAGTAAATTAAGAGTAGAGTGCTTAATTGAATAGTGCAATGAAGTACGCACACACCGCCCGTCACCCTCCTCAAATACCTTTCCAAGACTACTTCATAATTCCAAGGATACCCGTATAAGAGGAGATAAGTCGTAACATGGTAAGCATACTGGAAAGTGTGCTTGGATGAATCAAAACGTAGCTTAACAAAAGCACCTGACTTACACTCAGGAGATTTCCCCGACTAAAGGAACGCTTTGAACTACTTCTAGCCCAATAAATAAGTCAACTCAATTATGTAACCCCATCAATTAAATCATTCACCTAAAATCAAAGTATAGGAGATAGAAATGATTACTGGCGCTATAGAGAAAGTACCGCAAGGGAAAGATGAAAGAAACTTAGTAAAAGTACAAAAAAGCAAAGATTAACCCTTGTACCTTTTGCATAATGGATCAACTAGACTCGGTCCAGCAAAAAGAATTTAAGTCGGACATCCCGAAACCAAACGAGCTACCTAGGAACAATTTTATGAATGAACCCGTCTATGTGGCAAAATAGTGGGAAGATTCCTAGGTAGAGGTGAAAAGCCTAACGAGCTTGGTGATAGCTGGTTATCCAGAGAAGAATTTTAGTTCTGCTTTAAGCTTACCCAAAGGACCTGACAACCTACCTGTAAGCTTAACTGTTAATCTAAAGAGGGACAGCTCTTTAGATAAAGGATAGAACCTAAACTAGAGAATAAGAACTGCAAACATACCATAGTTGGCCTAAAAGCAGCCATCAATAAAGAAAGCGTTAAAGCTCAAATACTTCTACTATTCCAATACCTAAATTCTCACCCATTTCCTAGATTAAAACTGGATTAATCTACTAAAAAGTAGATGAATTAATGTTGGTATGAGTAACAAGAAAACTTTTCTCCTTGCACAAGTGTATATCAGATCGGATACCCACTGATAATTAACTCAAAATGAAAATATACCCTAAATCTAAATCCTTTTCTACCAGTAGAGTTAATCCAACACAGGAGTGCACCTAAGGAAAGATAAAAAGAAGTAAAAGGAACTCGGCAAACACAAGCCCCGCCTGTTTACCAAAAACATCACCTCTAGCATAAAAAGTATTAGAGGCACTGCCTGCCCGGTGACTCACGTTAAACGGCCGCGGTATCCTGACCGTGCAAAGGTAGCATAATCATTTGTTCCTTAATTAGGGACTTGTATGAACGGCAAGACGAGGGTTTAACTGTCTCTTACTTCCTATCAGTGAAATTGACCTTCCAGTGAAGAGGCTGGAATAAAATAATAAGACGAGAAGACCCTATGGAGCTTTAACCAATTGACTTACTAAACCAATTTACTCCCCTAAAGGACCTAAACACCTCAGTTTACTCTAAGTCAACGGTTTCGGTTGGGGTGACCTCGGAGCACAAAAAAACCTCCGAGTATATTAAACCAAGACCTACTAGTCTAAGTTACCCAAATTATTTATTGACCCAATTTTTGATCAACGGACCAAGTTACCCTAGGGATAACAGCGCTATCCTATTCAAGAGTTCATATCGACAATAGGGTTTACGACCTCGATGTTGGATCAGGACATCCCAATGGTGCAGAAGCTATTAAAGGTTCGTTTGTTCAACGATTAAAGTCCTACGTGATCTGAGTTCAGACCGGAGTAATCCAGGTCGGTTTCTATCTATTAGCAATTTTTCTTAGTACGAAAGGACCAGAAAAATAGAGCCTCCTACACTATAGCGCTCTTAAATCTATAGATGAAATAATCTTAATCTAGAAATTATGCAAACTAACAGCCCAAGAACAGGGTTGCTAAGATGGCAGAGCCCGGTAATTGCACAAGACTTAAACCCTTGGACCCAGAGGTTCAACTCCTCTTCTTAGCACTCATGCAACTTCTCAACATTCTTACCCTAATCCTTCCTATCCTAATTGCTATAGCTTTCCTCACGCTCATCGAGCGAAAAATCCTCGGCTACATACAACTACGCAAGGGCCCAAACGTTGTAGGCCCGTACGGCCTATTACAACCATTCTCCGACGCCATAAAACTATTCATTAAAGAACCCCTACGACCCAACTTCTCCTCTACTGCTCTATTTATAATTGCCCCTACTCTCTCTCTAACACTAGCCCTAAGCCTATGAATCCCCCTACCTATACCCTACCCACTTATAGATCTTAACTTAGGCATTTTATTCATCCTAGCCCTATCTAGCCTAGCTGTTTACTCTATCCTATGATCAGGATGAGCATCAAATTCCAAATATGCCCTAATCGGCGCCCTCCGAGCAGTAGCCCAAACAATCTCCTATGAAGTCTCCCTAGCTATTATTCTTCTTTCCGTACTTCTAATAAGCGGATCCTACTCTCTAAGTACCCTCATTTACTCCCAAGAAAACATTTGATTTATTATCCCAACCTGACCCTTAGCCATAATATGATTTATCTCAACACTAGCTGAAACCAACCGAGCCCCATTTGACCTCACAGAAGGGGAATCTGAACTCGTCTCAGGCTTTAATGTCGAATACGCAGCAGGGCCATTTGCCCTATTCTTCATAGCCGAATATATAAACATTATCCTCATAAATGCTTTAACAACTATCATTTTCCTAGGCTCACTAACCTCTCTATCGTCCCCAGAAATGTTTACACTAGAATTCATAATCAAAACCCTAATTTTATCATCTGCTTTCCTATGAATCCGAGCATCCTACCCTCGCTTCCGCTACGACCAACTCATACACCTTCTATGAAAAAACTTCCTTCCCCTAACACTAGCTCTATGCATATGACACACATCCCTGCCGATCTCTATATCGTTCATCCCCCCTTACACCTAGAAATATGTCTGATAAAAGAGTTACTTTGATAGAGTAAAGCATAGAGGTTTAAACCCTCTTATTTCTAGAATCATAGGACTTGAACCTACTCTTAAGAATTCAAAAATCTTCGTGCTACCTAATTACACTATATTCTAAGTAAGGTCAGCTAACTAAGCTATCGGGCCCATACCCCGAAAATGTTGGTTTATACCCCTTCCCGTACTAATAAAAATTATTACTAACCTTTCTATCTTCCTAACAATCATTTCAGGAACTCTCATTACCCTACTAAGCTCTCACCTTCTACTAATATGAATCGGCCTAGAAATAAGCATGCTCGCTATTATTCCCATTCTTATCAAAAAAATTAACCCCCGATCAACAGAAGCCGCCACTAAATATTTTCTCACACAAGCAACCGCCTCTATAATTTTCCTAGCCTCAATTACTTCAAACTTTATCACTTCCGGCCTATGATCCTTTAACCCTTCATCCAACCAACTATGCCTGAACCTAGCATCACTAGCACTTCTGATAAAACTAGGCTTAGCCCCATTCCACTTCTGAATGCCTGAAGTCACTCAAGGAGTCTCCCTTATATCAGGCCTAATAATCCTCACATGACAAAAATTAGCCCCTATATCTATCCTATATCACTTAGCCCCCTTAACATCCACACCCCTATTACTCTCATCGGGTCTCCTATCAGTAGTAATTGGAGGATGAGGAGGACTTAACCAAACCCAACTACGCAAAATTCTAGCCTATTCATCCATTGCCCATATAGGCTGAATAATCGTAATTTTATCCTACAACTCCTCAATCATGTTAATCAATCTTCTCATCTATATTCTCCTTACACTCACCCTATTCATTTCTTTTAACCTTCACTCCAACCACACAATTTCATCTCTATCCCTCACATGAAGCAAATCTCCCATTATAATTATTTCAACATTAACAGTACTCTTATCGCTAGGAGGTCTCCCTCCACTCACAGGATTCATCCCTAAATGACTAATCATCAATGACCTAACTATAAATAATAACACACATATAGCTACTTTAATAGCCATCCTAGCCCTACTAAACCTATTTTTCTACCTACGCCTAGTTTATGCTTCATCCCTAACCCTTTTTCCCACTTCAAACAGCATAAAGATAAAATGACAATACAACTCCTTAAAACACTTCACCCTACTTCCTCCCCTCATCATCTTCTCCACCCTTACCCTCCCCCTAACCACACTTTTCATTACCCCAAACTAGAAGTTTAGGTTATTCACAGACCAAGAGCCTTCAAAGCTCTAAGAAAGTAGACGTTACTTAACTTCTGACTTAAGGATTGCAGAAATTCACTCTACATCTAATGATTGCAAATCATTCACTTTTATTAAGCTAAATCCTCTCTAGATTGGTGGGCTCTGACCCCACGAAACTTTAGTTAACAGCTAAAAGCCCTAAATCAACTGGCTTCAATCTACTTCTCCCGCCTAGGGCGGAAGAAAAGGCGGGAGAAGTCCCGGCAGAGTTAAAGCTGCTCCTTTGAATTTGCAATTCAATATGATAATCACCTCGAGACTTGGTAAAAAGAGGACTAAAACCTCTGTCTTTAGATTTACAGTCTAATGCTTACTCAGCCATTTTACCTATGTTCGTCACACGTTGACTATTCTCAACAAACCATAAAGACATCGGTACCCTCTACATAATTTTCGCCGCTTGAGCCGGAATAATCGGGACCGCCCTAAGCATTCTCATCCGAGCTGAACTAGGTCAGCCTGGAGCCTTAATAGGGGACGACCAAATCTACAATGTCGTAGTTACAGCCCACGCCTTCGTAATAATTTTCTTTATAGTAATACCCATAATAATTGGAGGTTTCGGAAACTGACTCGTACCCCTAATGATTGGAGCCCCAGACATAGCCTTCCCTCGAATAAACAACATAAGTTTCTGGCTTCTACCCCCATCCTTCTTACTACTCCTGGCCTCCTCTATAGTTGAAGCCGGCGCTGGTACAGGCTGAACAGTGTACCCCCCACTAGCCGGAAACCTAGCCCATGCTGGAGCATCCGTGGACCTAGCTATTTTCTCCCTTCACCTAGCCGGAGTCTCCTCTATCCTAGGAGCTATCAATTTTATTACAACTATCATCAATATAAAACCACCTGCCCTTTCCCAGTACCAAACTCCCTTGTTCGTCTGATCAGTGCTAATTACGGCTGTGCTTCTACTGCTCTCTCTCCCCGTACTTGCAGCTGGGATTACTATACTCTTAACAGACCGAAACCTCAACACAACATTCTTCGACCCCGCTGGAGGAGGAGACCCAATTCTTTATCAGCACTTATTCTGATTCTTTGGCCACCCCGAAGTATACATTCTAATTTTACCCGGGTTTGGAATCATTTCACATATTGTAACTTACTATTCAGGTAAGAAAGAGCCCTTCGGTTATATAGGTATGGTCTGAGCAATAATGTCAATCGGCTTCTTAGGCTTTATCGTTTGAGCCCACCACATATTCACTGTAGGACTAGACGTAGACACTCGAGCTTACTTTACATCTGCAACAATAATTATTGCAATTCCAACTGGCGTTAAAGTCTTTAGCTGACTGGCTACACTACACGGAGGTAACATTAAATGATCCCCAGCCATATTATGAGCCTTAGGCTTTATTTTCCTCTTTACAGTAGGGGGTCTGACAGGAATTGTCTTATCCAACTCCTCCCTTGACATTGTCTTGCATGATACATACTACGTCGTAGCTCACTTTCACTATGTTCTATCTATAGGAGCTGTCTTTGCTATTATGGCAGGATTTGTTCACTGATTTCCATTATTCACTGGTTATACTTTAGATGACACCTGAGCAAAAATTCACTTTTCCGTAATATTCGTTGGTGTAAACATAACATTCTTCCCGCAACACTTCCTAGGATTATCAGGAATGCCTCGACGATACTCAGACTACCCAGATGCCTACTCTACATGAAATACAGTATCTTCGATAGGATCTTTTATTTCTCTAACAGCAGTAATAATCATAATCTTCATGATCTGAGAAGCATTTGCATCCAAACGTGAAGTAGACTCCGTAGAGCTAACAACCACTAACCTAGAGTGACTCCATGGATGCCCTCCCCCATATCATACTTTCGAAGAACCTGCCTACGTAAAAGCTTACTAAGAAAGGAAGGAATCGAACCCCCAATTACTGGTTTCAAGCCAGCACCATAACCTTTATGACTTTCTCTATAAGAGATATTAGTAAAGACATTACATGACTTTGTCAAAGTCAAATCATAGGATAACTACCTGTATATCTCTATGGCTTATCCATTCCAACTAGGACTCCAAGATGCCTCCTCCCCTATCATAGAAGAACTTACTAACTTTCACGATCACACTCTTATAATTGTGTTCCTAATCAGCTCCTTAGTACTATACATTATTTCAGCTATGCTGACAACTAAACTCACCCATACAAGCACAATAGACGCCCAAGAAGTAGAGACAATCTGAACTATTCTACCCGCAATCATTTTAATCCTAATTGCACTACCTTCTCTACGCATCCTCTACATAATAGACGAAATTAATAATCCTGCCCTAACAGTAAAAACCATAGGCCACCAATGATACTGAAGCTATGAATACACTGATTACGAAGATTTAACCTTTGACTCCTACATAATTCCAACAACAGACCTAAAATCAGGGGATTTACGACTATTAGAAGTTGATAATCGCGTAGTTCTTCCTATAGAATTACCAATCCGTATGCTAATTTCGTCCGAAGACGTTCTTCACTCCTGAGCCATACCATCCCTCGGAATCAAAACTGATGCTATCCCAGGACGCCTAAACCAAGCAACACTAACCTCAACTCGACCAGGCCTATTTTACGGACAGTGTTCTGAAATTTGCGGGTCTAACCACAGCTTCATACCTATTGTCTTAGAAGTAGTTCCACTAAAACATTTCGAAAACTGATCCCTATCAATAACCTAATCCATCATTATGAAGCTTATAGAGCGTTAGCCTTTTAAGCTAAAGAAGAGGCAACCAAGCCCCCATAATGATATGCCACAACTGGACACTTCAACTTGATTTATCACAATCCTCTCTATATTCCTATCTTTATTTATTCTCTTCCAAACAAAAATCTCTTCTTTTATCTACTTCTCTCTCCCCACTCCTAAGCTCCTAGCTTCTAAAAAGTTAGAAAACCCTTGAGATTCAAAATGAACGAAAATCTATTCGCCTCTTTCATTACCCCTACTCTAATAGGACTACCTGTAGTAATTCTTATCATTGCAATCCCAAACATTTTCATTCCCTCCTCCAACCGATTACTCACTAACCGAGTCCTAACTATACAACGATGACTTGTCCAAACAATCTTAAAACAAATAATGACAATACACAACAATAAAGGTCGATCCTGATCACTAATACTAGTCTCCTTAATTATATTCATCGGCTCAACAAATCTCCTAGGTCTATTACCTCACACCTTCACCCCTACGACCCAACTATCAATAAACCTAGGAATAGCTATCCCACTTTGAGCCGGAGCAGTCATTCTAGGATTTCGACACAAGACAAAGGCATCTTTAGCTCACTTCCTCCCACAAGGGACACCTGTACCCCTAATTCCGATACTCATCATTATCGAAACCATTAGCCTTTTTATTCAACCTATAGCATTAGCCGTTCGACTAACGGCTAACATCACAGCAGGCCACCTCCTTATTCACCTGATTGGAGGGGCAACCCTGGCCCTTCTATCAATCAGCGTTCCTACCGCACTAATTACATTAATTATTCTCATCCTACTAACCATCCTAGAATTTGCCGTAGCTCTAATTCAAGCTTATGTCTTCACTCTCCTAGTCAGCCTCTACCTACACGACAATGCTTAATGACCCACCAAGTTCATCCATACCACATAGTTAACCCGAGCCCTTGACCACTAACAGGAGCCCTATCTGCCCTTCTGTTGACATCTGGTCTAATTATATGATTCCATTTCAACTCCTCTACCCTCCTCCTAATTGGTCTCCTCACTAACCTTCTAACTATATTTCAGTGATGACGAGACGTGATTCGAGAGGGAACTTTCCAAGGACATCATACCCCAATAGTCCAAAAAGGCCTTCGCTATGGCATAGTCCTATTTATCATCTCTGAGATTTTCTTCTTCGCAGGCTTTTTCTGAGCCTTCTACCATTCAAGCCTAGCTCCAACCCATGACCTCGGCGGATGCTGACCTCCAACAGGTATCATCCCTCTAAACCCCTTAGACGTTCCTCTACTTAATACATCTGTTCTCTTAGCCTCTGGAGTATCGATTACATGGGCCCACCACAGCCTAATAGAAGGAAATCGAAACCACATAATTCAAGCCCTATTTATCACAATCGCATTAGGCCTCTACTTTACTATCCTTCAAGCATCAGAATATTTTGAAACTCCTTTCACCATTTCTGACGGAGTCTACGGATCCACGTTTTTTATAGCGACAGGCTTCCACGGCCTACACGTAATTATTGGCACAACATTCCTAGTAGTCTGCTTCCTACGACAACTAAGCTTCCACTTCACATCCAAACACCACTTCGGATTTGAGGCTGCTGCGTGATACTGACACTTCGTTGATGTAGTTTGACTTTTCCTTTACGTCTCTATTTACTGATGAGGGTCTTATTCTTTTAGTATTAACCAGTACAGTTGACTTCCAATCAACTAGTTCCGGTAAACCCCGGAAAAGAATAATCAACATATTTTTATCTCTTACTATTAACATCCTCCTCGCGTCCGTCCTAGTTATAGTTGCATTCTGACTTCCACAAATAAATATCTACTCAGAAAAAGTTGGCCCCTACGAATGCGGCTTTGACCCTATTGAATCAGCCCGCCTCCCATTTTCAATAAAATTTTTCCTCATTGCTATCACATTCCTTCTTTTTGATCTAGAAATTGCTCTCCTACTACCTCTTCCATGGGCCACACAAACTAACAAACTCTTGACTGTATTAGCAGTAGCTTTACTCTTAGTATCCATCTTAGCTTTAGGCCTAGCATATGAATGAGTCCAAAAAGGCCTCGAATGAGAGGAATAACCTGATAATTAGTTTAAAAAAAAACAAATGATTTCGACTCATTAGATTATGATTTAACTCATAATTATCATTATGCCTTTAATCTATACTAGTCTAATGTTAGCCTTCGCCCTATCACTTCTTGGAACCCTAATATTCCGATCCCACCTAATATCCACTCTACTATGTCTGGAAGGCATAATGCTAGCTATCTTCGTAACAACTTCTATTAGTACATTAAACACTCACAGTAATCTCTCATTCATATTACCTATCATTATCCTAGTATTTGCCGCATGCGAGGCAGCCGTAGGACTCGCCCTTTTAGTCACAATCTCAAATTCTTACGGCAACGACTATGTCCAAAACCTAAACCTCCTACAATGCTAAAAATTATTATCCCTACAATTATACTCTTTCCCCTTACATGGTGATCAAAACCATCCTTACTATGAATCAACACAACTTCCTACAGCTTCTTAATTAGCCTAATTACTCTACTGAACCTCTACAACCACAACGATGCAACCCACAACTTCTCCCCCTTATTCTTCACGGATCAACTTTCCACACCGTTACTCATCCTAACTTCATGACTCCTCCCCCTAATACTTATTGCAAGCCAAAATCATATATCAAAAGAAACCCCCACACGGAAAAAACTATTTATCTCTATACTTATCACACTCCAAGTATCCCTTATTATAACCTTCTCAGCCGCCGAATTAATATTCTTCTATATCCTTTTTGAAGCAACTTTAATCCCCACTCTAATTATTATCACTCGATGAGGAAACCAAACCGAGCGCCTAAACGCTGGAGTTTATTTCCTGTTCTACACCCTAGTAGGATCCTTACCCCTTCTAGTAGCCCTACTGGCAAAACGAAACCAATTAGGTACTCTTAACATTATACTCCTCACATTCAACTTTCCTTATCTAGACCCCTCATTATTAAACCAACTAACATGATTAGCCTGCATAATAGCATTCATGGTAAAAATACCACTTTATGGTCTCCACTTATGACTCCCCAAAGCCCATGTAGAAGCCCCTATTGCTGGCTCAATAGTTCTAGCTGCCATCTTACTAAAACTTGGAGGCTACGGAATGATACGGATTACTATCATCCTAAACCCAACATCCATCGATATAGCTTACCCATTTATTCTTCTATCATTATGAGGCATAGTCATAACCAGCTCTATCTGCCTACGCCAAACTGATCTAAAATCTCTCATCGCTTACTCTTCCATCAGCCATATAGCTTTGGTTATTGCAGCAATTATAATTCAAACCCCCTGAAGCTTTATAGGGGCTACAGCCCTAATAATAGCCCACGGCTTAACCTCTTCCCTATTATTCTGCCTAGCCAATACTAACTACGAACGAATTCACAGCCGGACTATACTTCTAGCACGCGGCCTTCAATCCATCCTCCCACTCATAGCAACCTGATGACTACTAGCGAGCCTTACCAATCTAGCCCTACCTCCATCAATCAACTTTATCGGAGAACTATACATCATCATCTCCTCATTCTCCTGATCTAACCCCTCCATTGTCCTTACAGGAATCAACATACTAATTACAGCCCTATACACTCTATACATGCTAATCATGACCCAACGAGGCTCAATTACTAACCATATAAAAACCCTTCTACCTACCTTTACGCGAGAATCCACCCTAATAACCCTACACCTAATTCCCCTCATCCTCTTAACAATTAATCCTAAATTTATTATAGGCCCCTTATACTGTAGGTATAGTTTACTAAAAACACTAGACTGTGAATCTAGAAACAAAAGATTACATCTTTTTACCTACCAAGAGAGTAGTCAGGAACTGCTAACTCCTGCTACCACAACTAAACTTGTGGCTCCCTTACTTTTATAGGATAGAAGTATTCCGTTGGTCTTAGGAACCAAAAAATTGGTGCAACTCCAAATAAAAGTAATTAACATAATTACCTCAATCTCCCTACTCTACTTACTTATCCTTGTTATGCCAGCTCTTTGATCAATTACAACAACAAAAACTGATAAACTAGCTAACTATATCAACTATGCCATCAAATACTCATTCTTCTTAAGCTTAATTCCCCTACTAGTCTACCTCCACTCGGGCTATGAATCTACAATCACCAACTGACACTGAATCTCAATCCAACCAACCAATTTAACGATAAGCTTCAAATTAGACTTCTACTCCCTTCTCTTTATGCCAGTAGCCTTATACGTCACCTGATCTATCATAGAATTCTCCACCTGATACATGCACTCAGACCCTAACCTAAACCGATTTATTAAATATTTACTTATCTTCCTAATTACAATAATAATTTTAGTCTCAGCAAACAATCTCATACAACTCTTTATTGGCTGAGAAGGAGTAGGAATCATATCTTTCCTTCTAATCGGGTGATGACTTGGACGCTCAGATGCTAACACTGCAGCCTTACAGGCCATTCTGTATAACCGGATCGGTGACATCGGCCTTATCCTCGCTATATCCTGATTTATGTGAAAACTAAACTCATGAGACCTTAAATTTATCCTTACTGCAAACACCCCTATCTCCTCCCTTCCTCTTATCGGGCTCATCCTGGCTGCAACTGGAAAATCAGCCCAGTTCGGTCTACACCCTTGACTACCCTCAGCTATAGAAGGCCCTACTCCAGTATCAGCCCTACTGCACTCCAGCACTATAGTCGTTGCAGGCGTATTCTTACTAATCCGATTCTACCCTATCCTTGACAATGACATAATAAAAACCTTAATACTATGCCTAGGCTCCCTCACCACTCTATTCACAGCTATTTGTGCCTTAACACAAAACGATATCAAAAAAATCGTAGCATTCTCCACATCAAGCCAACTAGGCCTTATAGTCGTAACCCTAGGAATTGGCCAACCCTACCTAGCTTTCCTACACATTTGCACCCACGCCTTCTTTAAAGCTATACTATTCCTATGCTCAGGATCAATCATCCATAGCCTCAACGACGAACAAGACATCCGAAAAATAGGTGGTTTAGCTAAAGCTATACCCTTCACCATGACCGCATTAACAATCGGGAGCCTCGCCTTAGTAGGCACCCCATTCCTTACAGGTTTTTACTCAAAAGACTTAATCATTGAAACCATAAATACGTCTTATACAAACGCCTGAGCCCTAATTATTACCTTAATCGCTACCTCTATAACAGCAATGTACAGCCTACGAATTATCTTTTTCGCCTTCATAGGAAACCCGCGATTCCTCCCTCTAGTCCTAATTAATGAATCCTCCCCCTCCATAATCAACCCAATCAAACGTCTAGTAGCAGGAAGCATCTTTGCTGGCTATCTAATAACCAACCTCATTCCACCAATCACTACCCCTCAAATAACAATACCCTTAGCACTAAAAATAGCAGCCCTCCTAGTAACCGTCACAGGACTAATTTTAGCTTTAGAACTAAATAATCTTACACTGAACCTAACCCCCAAATCACCAAACCCCTATCACAACTTCTCCACTATACTAGGTTTCTACCCAACCATCATGCACCGCCTCCTACCCCTAAAAAATCTGAACACCAGCCAAAAAACAGCATTCAAAGCCCTGGACTTAATCTGACTAGAATACTCACTACCCAAACTCCTATCATACTTCAACTCCCTAGCCTCATCAATTACCTCTGATCAAAAAGGAATAATTAAAATTTACTTCATGTCTTTCCTCCTTACTCTACCAATCCCCCTAATTCTAGCCCTAAACTAATTCCCCCGAACAATCTCAATTACAATGAAAATACTAACAAACAGAGACCACCCAGCCAAAACTATCAACCACCACCCAAAATCATAAATAGCAGACACTCCAGCTATATCTTCCCCTATATACCCCCCAGACTCACCATCTAAAACCACTCAATCCCCTATATCATCAAAACCCACAACCATCTTTACATCCCCAGAACTTGCTAATCAAATAGAACCAACTAACTCGACCATAAAACCAAAAACAAGCATAAAGCTTACCACTCAATTAGAAGCCCAAGTCTCAGGATAATCCTCAGTAGCTATAGCAGTAGTATATCCAAATACCACTATTATCCCACCCAAATAAATTAAAAACACCATCAACCCTAAATAACTTCCCCCAAACTCCAAAATTAACCCACAACCCAATCCTCCCCCCACAATTAACCCTAACCCACCATAAATAGGTGATGGCTTAGTCGCAAAAGCGATAAAGCACGAAACAAACAACAAACTTAATAAGAAAATTGACATAGTCATTATTTCTGCATGGAATAACCATGACCTATGACATGAAAAATCATCGTTGTAAATCAACTACAGAAACCCTTATGACCAACATCCGAAAATCCCATCCCTTAATAAAAATTGTCAACGAATCTTTCATTGATCTCCCCACCCCATCCAACATTTCCGCATGATGAAATTTCGGCTCTCTACTAGGCATGTGCCTAATTATCCAGATTGCCACAGGACTCTTCCTAGCTATACACTACACATCTGACACCATAACTGCTTTCTCATCCGTAACCCATATTTGCCGAGACGTAAACTACGGCTGACTAATCCGTTACCTCCACGCCAACGGAGCCTCTATATTTTTTATCTGCTTATTCCTGCATGTAGGCCGTGGGCTCTATTACGGATCCTACACTTTTATCGAAACATGAAACGTCGGCATTCTCCTCCTATTCGCAGTCATAGCCACAGCATTCATAGGCTACGTTCTTCCCTGAGGACAAATATCCTTCTGAGGAGCTACAGTAATTACCAACCTTCTATCAGCTATCCCCTACATTGGCACAACCCTGGTAGAATGAATCTGAGGAGGTTTCTCAGTAGACAAAGCCACACTTACTCGATTCTTTGCCTTCCACTTTATTCTCCCATTCATCATCGCAGCCTTAGCTGTAGTCCACCTCTTATTTCTTCATGAAACTGGCTCGAACAACCCAATCGGCCTTAACTCTGACGCGGACAAAATCCCCTTCCACCCCTACTACACAATCAAAGACGCCCTAGGCTTCGTACTAATATTTATAGTACTTCTCTCCCTAGTACTTTTTTGCCCCGATTTACTAGGAGACCCTGACAACTACATGCCAGCAAACCCACTCAACACCCCTCCACATATCAAACCTGAATGATACTTCCTATTCGCCTACGCCATTCTCCGATCAATCCCTAATAAACTTGGTGGCGTAGTAGCCCTAGTCCTCTCTATTCTGATCCTTGCTATTGTCCCATTCCTCCATAACTCCAAACAACGAAGTATAATTTTCCGACCCATTAGCCAATGCATATACTGACTCTTAGTAGCTGATCTCCTCACACTCACTTGAATCGGAGGCCAACCAGTCGAACACCCATTTATTATTATCGGACAAGTCGCATCCGTCCTATACTTTACTATTATTCTAATTCTAATACCACTCTCTAGCATAGTAGAAAACAAAATCTTAAAATGAAGACCCATGCCCTTATAGTATAAAACTATTACTCTGGTCTTGTAAACCAACAATGAGAGATCAGCTCTCTAAGGGCATCATCAAGAAAGAGGCCTACTAGCCCCACCATCAGCACCCAAAGCTGAAATTCTTAATAAACTATTTCTTGAAAACATACATACTATGTATATCGTGCATAATATTATATGCCCCATGCATATAAGCTAGTACATACTTCTATATATCTTGCATAATACATTGTATGCTTAATCCACATTATATTATCCTCCCCATGTCTATTCTTAACTACTAAAACTGCA
>BST7
CACGCACACGCACACGCACACGCATACGCATACGCACACGCATACGCATACGCATACGCATACGCACACGCACACACCTAAACTAACTATGTAATTATTATCTCAACAAACCCCCCTACCCCCCATCTGCACCTACTTAGTCGTTTATTTAATTAGCTTGCCAAACCCCAAAAACAAGCGTTAAACAAACCATAAATGCAGAGGTATAATAAATTTCCTAACTACACTCACAAGCCACTCTCAAAACCCATTAAACATAAAAGAAGATCCAGGCCTTTTAACGCCCACCTTTCTTCTTCTTTTATGAATAAGATATTTGTGAACTTCTTCATCAGTGCATTTCTCAACACAGTTATTGTAGCTTAACCAAAGCGAAGCGCTGAAAATGCTTAGATGGACTTCTAGTCCCATTAACATCCAAAAGGTTTGGTCCTGGCCTTTTTATTAGTTAATAGCAAATTTACACATGCAAGCCTCCCCATACCAGTGAGAATACCCTTAAATTAATCTAACCTGATTGTAAGGAGTAGGTATCAAGCTCACTAAAGTTGCTCAAAACACCTTGCTTAGCCACACCCCCACGGGAAACAGCAGTGATAAAAATTAGGCAATAAACGAAAGTTCGACCTAGTTATGCTATAGAGGGTTGGTCAATTTCGTGCCAGCCACCGCGGTCATACGATTAACCCATACTAATAAACCTACGGCGTAAAGCGTGTTTAAAAAACCACCTCTTGAATAAGATTAAACTCCAACTAATACGTAGAAATTCATAGTTAGAAGTAAAATAAGCTACGAAAGTGATCTTAACATTCTTGAACACACGATAGCTAGGAGACAAACTGGGATTAGATACCCCATTATGCCTAGCCCTAAACAGAGATAGCCCCCTAACAAGGCTACCCGCCTGAGAACTACTAGCTACCGCTTAAAACTCAAAGGACTTGGCGGTACTTTATATCCACCTAGAGGAGCCTGTTCTATAACCGATAAACCCCGTTCAACCTCACCACTTCTTGCTAATTCAGCCTGTATACCGCCATCTTCAGCGAACCCCTATAGGAAACAAAAGTAAGCTCAATAACTCTACCCGTAAAAACGTTAGGTCAAGGTGTAGCCTATGAAGTGGAAAGAAATGGGCTACATTTTCTCTTCCGAGAACATCAACGATACCCTCTTTGAAACAAGAGAGACAAGGAGGATTTAGTAGTAAATTAAGAGTAGAGTGCTTAATTGAATAGTGCAATGAAGTACGCACACACCGCCCGTCACCCTCCTCAAATACCTTTCTAAGACTATTTCATAATTCCAAGGATACCCGTATAAGAGGAGATAAGTCGTAACATGGTAAGCATACTGGAAAGTGTGCTTGGATGAATCAAAACGTAGCTTAACAAAAGCACCTGACTTACACTCAGGAGATTTCCCCGACTAAAGGAACGCTTTGAACTACTTCTAGCCCAATAAATAAGTCAACTCAATTATGTAACCCCATCAATTAAACCATTCACCTAAAATCAAAGTATAGGAGATAGAAATGATTACTGGCGCTATAGAGAAAGTACCGCAAGGGAAAGATGAAAGAAACTTAGTAAAAGTACAAAAAAGCAAAGATTAACCCTTGTACCTTTTGCATAATGGATCAACTAGACTCAGTCCAGCAAAAAGAATTTAAGTCGGACATCCCGAAACCAAACGAGCTACCTAGGAACAATTTTATGAATGAACCCGTCTATGTGGCAAAATAGTGGGAAGATTCCTAGGTAGAGGTGAAAAGCCTAACGAGCTTGGTGATAGCTGGTTATCCAGAGAAGAATTTTAGTTCTGCTTTAAGCTTACCCAAAGGACCTGACAACCTACCTGTAAGCTTAACTGTTAATCTAAAGAGGGACAGCTCTTTAGATAAAGGATAGAACCTAAACTAGAGAATAAGAACTGCAAACATACCATAGTTGGCCTAAAAGCAGCCACCAATAAAGAAAGCGTTAAAGCTCAAATACTTCTACTATTCCAATACCTAAATTCTCACCCATTTCCTAGATTAAAACTGGATTAATCTACTAAAAAGTAGATGAATTAATGTTGGTATGAGTAACAAGAAAACTTTTCTCCTTGCACAAGTGTATATCAGATCGGATACCCACTGATAATTAACTCAAAATGAAAATATACCCTAAATCTAAATCCTTTTCTACCAGTAGAGTTAATCCAACACAGGAGTGCACCTAAGGAAAGATAAAAAGAAGTAAAAGGAACTCGGCAAACACAAGCCCCGCCTGTTTACCAAAAACATCACCTCTAGCATAAAAAGTATTAGAGGCACTGCCTGCCCGGTGACTCACGTTAAACGGCCGCGGTATCCTGACCGTGCAAAGGTAGCATAATCATTTGTTCCTTAATTAGGGACTTGTATGAACGGCAAGACGAGGGTTTAACTGTCTCTTACTTCCTATCAGTGAAATTGACCTTCCAGTGAAGAGGCTGGAATAAAATAATAAGACGAGAAGACCCTATGGAGCTTTAACCAATTGACTTACTAAACTAATTTACTCCCCTAAAGGACCTAAACACCTCAGTTTACTCTAAGTCAACGGTTTCGGTTGGGGTGACCTCGGAGCACAAAAAAACCTCCGAGTATATTAAACCAAGACCTACTAGTCTAAGTTATCCAAATTATTTATTGACCCAATTTTTGATCAACGGACCAAGTTACCCTAGGGATAACAGCGCTATCCTATTCAAGAGTTCATATCGACAATAGGGTTTACGACCTCGATGTTGGATCAGGACATCCCAATGGTGCAGAAGCTATTAAAGGTTCGTTTGTTCAACGATTAAAGTCCTACGTGATCTGAGTTCAGACCGGAGTAATCCAGGTCGGTTTCTATCTATTAGCAATTTTTCTTAGTACGAAAGGACCAGAAAAATAGAGCCTCCTACACTATAGCGCTCTTAAATCTATAGATGAAATAATCTTAATCTAGAAATTATGCAAACTAACAAACCCAAGAACAGGGTTGCTAAGATGGCAGAGCCCGGTAATTGCACAAGACTTAAACCCTTGGACCCAGAGGTTCAACTCCTCTTCTTAGCACTCATGCAACTTCTCAACATTCTTACCCTAATCCTTCCTATCCTAATTGCTATAGCTTTCCTCACGCTCATCGAGCGAAAAATCCTCGGCTACATGCAACTACGCAAGGGCCCAAACGTTGTAGGCCCGTACGGCCTATTACAACCATTCTCCGACGCCATAAAACTATTCATTAAAGAACCCCTACGACCCAACTTCTCCTCTACTGCTCTATTTATAATTGCCCCTACTCTCTCTCTAACACTAGCCCTAAGCCTATGAATCCCCCTACCAATACCCTACCCACTTACAGATCTTAACTTAGGCATTTTATTCATCCTAGCCCTATCTAGCCTAGCTGTTTACTCTATCCTATGATCAGGATGAGCATCAAATTCCAAATATGCCCTAATCGGCGCCCTCCGAGCAGTAGCCCAAACAATCTCCTATGAAGTCTCCCTAGCTATTATTCTTCTTTCCGTACTTCTAATAAGCGGATCCTACTCTCTAAGTACCCTCATTTACTCCCAAGAAAGCATTTGATTTATTATCCCAACCTGACCCTTAGCCATAATATGATTTATCTCAACACTAGCTGAAACCAACCGAGCCCCATTTGACCTCACAGAAGGGGAATCTGAACTCGTCTCAGGCTTTAATGTCGAATACGCAGCAGGGCCATTTGCCCTATTCTTCATAGCCGAATATATAAACATTATCCTCATAAATGCTTTAACAACTATCATTTTCCTAGGCTCACTAACCTCTCTATCGTCCCCAGAAATGTTTACACTAGAATTCATAATCAAAACCCTAATTTTATCATCTGCTTTCCTATGAATCCGAGCATCCTACCCTCGCTTCCGCTACGACCAACTCATACACCTTCTATGAAAAAACTTCCTTCCCCTAACACTAGCTCTATGCATATGACACACATCCCTGCCAATCTCTATATCGTTCATCCCCCCTTACACCTAGAAATATGTCTGATAAAAGAGTTACTTTGATAGAGTAAAGCATAGAGGTTTAAACCCTCTTATTTCTAGAATCATAGGACTTGAACCTACTCTTAAGAATTCAAAAATCTTCGTGCTACCTAATTACACTATATTCTAAGTAAGGTCAGCTAACTAAGCTATCGGGCCCATACCCCGAAAATGTTGGTTTATACTCCTTCCCGTACTAATAAAAATTATTACTAACCTTTCTATTTTCCTAACAATCATTTCAGGAACTCTCATTACCCTACTAAGCTCTCACCTTCTACTAATATGAATCGGCCTAGAAATAAGCATGCTCGCTATTATTCCCATTCTTATCAAAAAAATTAACCCCCGATCAACAGAAGCCGCCACTAAGTATTTTCTCACACAAGCAACCGCCTCTATAATTTTCCTAGCCTCAATTACTTCAAACTTTATCACTTCCGGCCTATGATCCTTTAACCCTTCATCCAACCAACTATGCCTGAACCTAACATCACTAGCACTTCTGATAAAACTAGGCTTAGCCCCATTCCACTTCTGAATGCCTGAAGTCACTCAAGGAGTCTCCCTTATATCAGGCCTAATAATCCTCACATGACAAAAATTAGCCCCTATATCTATCCTATATCACTTAGCCCCCTTAACATCCACACCCCTATTACTCTCATCGGGTCTCCTATCAGTAGTAATTGGAGGATGAGGAGGACTTAACCAAACCCAACTACGCAAAATTCTAGCCTATTCATCCATTGCCCATATAGGCTGAATAATCGTAATTTTATCCTACAACTCCTCAATCATGTTAATCAATCTTCTCATCTATATTCTCCTTACACTCACCCTATTCATTTCTTTTAACCTTCACTCCAACCACACAATTTCATCTCTATCCCTCACATGAAGCAAATCTCCCATTATAATTGTTTCAACATTAACAGTACTCTTATCGCTAGGAGGTCTCCCTCCACTCACAGGATTTATCCCTAAATGACTAATCATCAATGACCTAACTATAAATAATAACACACATATAGCTACTTTAATAGCCATCCTAGCCCTACTAAACCTATTTTTCTACCTACGCCTAGTTTATGCTTCATCCCTAACCCTTTTTCCCACTTCAAACAGCATAAAGATAAAATGACAATACAACTCCTTAAAACACTTCACCCTACTTCCTCCCCTTATCATCTTCTCCACCCTTACCCTCCCCCTAACCACACTTTTCATTACCCCAAACTAGAAGTTTAGGTTATTCACAGACCAAGAGCCTTCAAAGCTCTAAGAAAGTAGACGTTACTTAACTTCTGACTTAAGGATTGCAGAAATTCACTCTACATCTAATGATTGCAAATCATTCACTTTTATTAAGCTAAATCCTCTCTAGATTGGTGGGCTCTGACCCCACGAAACTTTAGTTAACAGCTAAAAGCCCTAAATCAACTGGCTTCAATCTACTTCTCCCGCCTAGGGCGGAAGAAAAGGCGGGAGAAGTCCCGGCAGAGTTAAAGCTGCTCCTTTGAATTTGCAATTCAATATGATAATCACCTCGAGACTTGGTAAAAAGAGGACTAAAACCTCTGTCTTTAGATTTACAGTCTAATGCTTACTCAGCCATTTTACCTATGTTCGTCACACGTTGACTATTCTCAACAAACCATAAAGACATCGGTACCCTCTACATAATTTTCGCCGCTTGAGCCGGAATAATCGGGACCGCCCTAAGCATTCTCATCCGAGCTGAACTAGGTCAGCCTGGAGCCTTAATAGGGGACGACCAAATCTACAATGTCGTAGTTACAGCCCACGCCTTCGTAATAATTTTCTTTATAGTAATACCCATAATAATTGGAGGTTTCGGAAACTGACTCGTACCCCTAATGATTGGAGCCCCAGACATAGCCTTCCCTCGAATAAACAACATAAGTTTCTGGCTTCTACCCCCATCCTTCTTACTACTCCTGGCCTCCTCTATAGTTGAAGCCGGCGCTGGTACAGGCTGAACAGTGTACCCCCCACTAGCCGGAAACCTAGCCCATGCTGGAGCATCCGTGGACCTAGCTATTTTCTCCCTTCACCTAGCCGGAGTCTCCTCTATCCTAGGAGCTATCAATTTTATTACAACTATCATCAATATAAAACCACCTGCCCTTTCCCAGTACCAAACTCCCTTGTTCGTCTGATCAGTGCTAATTACGGCTGTGCTTCTACTGCTCTCTCTCCCCGTACTTGCAGCTGGGATTACTATACTCTTAACAGACCGAAACCTCAACACAACATTCTTCGACCCCGCTGGAGGAGGAGACCCAATTCTTTATCAGCACTTATTCTGATTCTTTGGCCACCCCGAAGTATACATTCTAATTTTACCCGGGTTTGGAATCATTTCACATATTGTAACTTACTACTCAGGTAAGAAAGAACCCTTCGGTTATATAGGAATGGTCTGAGCAATAATGTCAATCGGCTTCTTAGGCTTTATCGTTTGAGCCCACCACATATTCACTGTAGGACTAGACGTAGACACTCGAGCTTACTTTACATCTGCAACAATAATTATTGCAATTCCAACTGGCGTTAAAGTCTTTAGCTGACTGGCTACACTACACGGAGGTAACATTAAATGATCCCCAGCCATATTATGAGCCTTAGGCTTTATTTTCCTCTTTACAGTAGGGGGTCTGACAGGAATTGTCCTATCCAACTCCTCCCTTGACATTGTCTTGCATGATACATACTACGTCGTAGCTCACTTTCACTATGTTCTATCTATAGGAGCTGTCTTTGCTATTATGGCAGGATTTGTTCACTGATTTCCATTATTCACTGGTTATACTTTAGATGATACCTGAGCAAAAATTCACTTTTCCGTAATATTCGTTGGTGTAAACATAACATTCTTCCCGCAACACTTCCTAGGATTATCAGGAATGCCTCGACGATACTCAGACTACCCAGATGCCTACTCTACATGAAATACAGTATCTTCGATAGGATCTTTTATTTCTCTAACAGCAGTAATAATCATAATCTTCATGATCTGAGAAGCATTTGCATCCAAACGTGAAGTAGACTCCGTAGAGCTAACAACCACTAACCTAGAGTGACTCCATGGATGCCCTCCCCCATATCATACTTTCGAAGAACCTGCCTACGTAAAAGCTTACTAAGAAAGGAAGGAATCGAACCCCCAATTACTGGTTTCAAGCCAGCACCATAACCTTTATGACTTTCTCTATAAGAGATATTAGTAAAGACATTACATGACTTTGTCAAAGTCAAATCATAGGATAACTACCTGTATATCTCTATGGCTTATCCATTCCAACTAGGACTCCAAGATGCCTCCTCCCCTATCATAGAAGAACTTACTAACTTTCACGATCACACTCTTATAATTGTGTTCCTAATCAGCTCCTTAGTATTATACATTATTTCAGCTATGCTGACAACTAAACTCACCCATACAAGCACAATAGACGCCCAAGAAGTAGAGACAATCTGGACTATTCTACCCGCAATCATTTTAATCCTAATTGCACTACCTTCTCTACGCATCCTCTACATAATAGACGAAATTAATAACCCTGCCCTAACAGTAAAAACCATAGGCCACCAATGATACTGAAGCTATGAATACACTGATTACGAAGATTTAACCTTTGACTCCTACATAATTCCAACAACAGACCTAAAATCAGGGGATTTACGACTATTAGAAGTTGACAATCGCGTAGTTCTTCCTATAGAGTTACCAATCCGTATGCTAATTTCGTCCGAAGACGTTCTTCACTCCTGAGCCATACCATCCCTCGGAATCAAAACTGATGCTATCCCAGGACGCCTAAACCAAGCAACACTAACCTCAACTCGACCAGGCCTATTTTACGGACAGTGCTCTGAAATTTGCGGGTCTAACCACAGCTTCATACCTATTGTCTTAGAAGTAGTTCCACTAAAACATTTCGAAAACTGATCCCTATCAATGACCTAATCCATCATTATGAAGCTTATAGAGCGTTAGCCTTTTAAGCTAAAGAAGAGGCAACCAAGCCCCCATAATGATATGCCACAACTGGACACTTCAACTTGATCTATCACAATCCTCTCTATATTCCTATCTTTATTTATTCTCTTCCAAACAAAAATCTCTTCTTTTATCTACTTCTCTCTCCCCACTCCTAAGCTCCTAGCTTCTAAAAAGTTAGAAAACCCTTGAGATTCAAAATGAACGAAAATCTATTTGCCTCTTTCATTACCCCTACTCTAATAGGACTACCTGTAGTAATTCTTATCATTGCAATCCCAAACATTTTCATTCCCTCCTCCAACCGATTACTCACTAACCGAGTCCTAACTATACAACGATGACTTGTCCAAACAATCTTAAAACAAATAATGACAATACACAACAATAAAGGTCGATCCTGATCACTAATACTAGTCTCCTTAATTATATTCATCGGCTCAACAAATCTCCTAGGTCTATTACCTCACACCTTCACCCCTACGACCCAACTATCAATAAACCTAGGAATAGCTATCCCACTTTGAGCCGGAGCAGTCATTCTAGGATTTCGACACAAGACAAAGGCATCTTTAGCTCACTTCCTTCCACAAGGGACACCTGTACCCCTAATTCCGATACTCATCATTATCGAAACTATTAGCCTTTTTATTCAACCTATAGCATTAGCCGTTCGACTAACGGCCAACATCACAGCAGGCCACCTCCTTATTCACCTGATTGGAGGGGCAACCCTAGCCCTTCTATCAATCAGCGTTCCTACCGCACTAATTACATTAATTATTCTCATCCTACTAACCATCCTAGAATTTGCCGTAGCTCTAATTCAAGCTTATGTCTTCACTCTCCTAGTCAGCCTCTACCTACACGACAATGCTTAATGACCCACCAAGTTCATCCATACCACATAGTTAACCCGAGCCCTTGACCACTAACAGGAGCCCTATCTGCCCTTCTGTTGACATCTGGTCTAATTATATGATTCCATTTCAACTCCTCTACCCTCCTCCTAATTGGTCTCCTCACTAACCTTCTAACTATATTTCAGTGATGACGAGACGTAATTCGAGAGGGAACTTTCCAAGGACATCATACCCCAATAGTCCAAAAAGGCCTTCGCTATGGCATAGTCCTATTTATCATCTCTGAGATTTTCTTCTTCGCAGGCTTTTTCTGAGCCTTCTACCATTCAAGCCTAGCTCCAACCCATGACCTCGGCGGATGCTGACCTCCAACAGGTATCATCCCTCTAAACCCCTTAGACGTTCCTCTACTTAATACATCTGTTCTCTTAGCCTCTGGAGTATCGATTACCTGGGCTCACCACAGCCTAATAGAAGGAAATCGAAATCACATAATTCAAGCCCTATTTATCACAATCGCATTAGGCCTCTACTTTACTATCCTTCAAGCATCAGAGTATTTTGAAACTCCTTTCACCATTTCTGACGGAGTCTACGGATCCACGTTTTTTATAGCAACAGGCTTCCACGGCCTACACGTAATTATTGGCACAACATTCCTAGTAGTCTGCTTCCTACGACAACTAAGCTTCCACTTCACATCCAAACACCACTTCGGATTTGAGGCTGCTGCGTGATACTGACACTTCGTTGATGTAGTTTGACTTTTCCTTTACGTCTCTATTTACTGATGAGGGTCTTATTCTTTTAGTATTAACCAGTACAGTTGACTTCCAATCAACTAGTTCCGGTAAACCCCGGAAGAGAATAATCAACATATTTTTATCTCTTACTATTAACATCCTCCTCGCATCCGTCCTAGTTATAGTTGCATTCTGACTTCCACAAATAAATATCTACTCAGAAAAAGTTGGCCCCTACGAATGCGGCTTTGACCCTATTGAATCAGCCCGCCTCCCATTTTCAATAAAATTTTTCCTCATTGCTATCACATTCCTTCTTTTTGATCTAGAAATTGCTCTCCTACTTCCTCTTCCATGGGCCACACAAACTAACAAACTCTTGACTGTATTAGCAGTAGCTTTACTCTTAGTATCCATCTTAGCCTTAGGCCTAGCATATGAATGAGTCCAAAAAGGCCTCGAATGAGAGGAATAACCTGATAATTAGTTTAAAAAAAACAAATGATTTCGACTCATTAGATTATGATTTAACTCATAATTATCATTATGCCTTTAATCTATACTAGTCTAATGTTAGCCTTCGCCCTATCACTTCTTGGAACCCTAATATTCCGATCCCACCTAATATCCACTCTACTATGTCTGGAAGGCATAATGCTAGCTATCTTCGTAACAACTTCTATTAGTACATTAAACACTCACAGTAATCTCTCATTCATATTACCTATCATTATCCTAGTATTTGCCGCATGCGAGGCAGCCGTAGGACTCGCCCTTTTAGTCACAATCTCAAATTCTTACGGCAACGACTATGTCCAAAACCTAAACCTCCTACAATGCTAAAAATTATTATCCCCACAATTATACTCTTTCCCCTTACATGGTGATCAAAACCATCCTTACTATGAATCAACACAACTTCCTACAGCTTCTTAATTAGCCTAATTACTCTACTGAACCTCTACAACCACAACGATGCAACCCACAACTTCTCCCCCTTATTCTTCACGGATCAACTTTCCACACCGTTACTCATCCTAACTTCATGACTCCTCCCCCTAATACTCATTGCAAGCCAAAATCATATATCAAAAGAAACCCCCACACGGAAAAAACTATTTATCTCTATACTTATCACGCTCCAAGTATCCCTTATTATAACCTTCTCAGCCGCCGAATTAATATTCTTCTATATCCTTTTTGAAGCAACTTTAATCCCCACTCTAATTATTATCACTCGATGAGGAAACCAAACCGAGCGCCTAAACGCTGGAGTTTATTTCCTGTTCTACACCCTAGTAGGATCCTTACCCCTTCTAGTAGCCCTACTGGCAAAACGAAACCAATTAGGTACTCTTAACATTATACTCCTCACATTCAACTTTCCTTATCTAGACCCCTCATTATTAAACCAACTAACATGATTAGCCTGCATAATAGCATTCATGGTAAAAATACCACTTTATGGTCTCCACTTATGACTCCCCAAAGCCCATGTAGAAGCCCCTATTGCTGGCTCAATAGTTCTAGCTGCCATCTTACTAAAACTTGGAGGCTACGGAATGATACGGATTACTATCATCCTAAACCCAACATCCATCGATATAGCTTACCCATTTATTCTTCTATCATTATGAGGCATAGTCATAACCAGCTCTATCTGCCTACGCCAAACTGATCTAAAATCTCTCATCGCTTACTCTTCCGTCAGCCATATAGCTTTGGTTATTGCAGCAATTATAATTCAAACCCCCTGAAGCTTTATAGGGGCTACAGCCCTAATAATAGCCCATGGCTTAACCTCTTCCCTATTATTCTGCCTAGCCAATACTAACTACGAACGAATTCACAGCCGGACTATACTTCTAGCACGCGGCCTCCAATCCATCCTCCCACTCATAGCAACCTGATGACTACTAGCGAGCCTTACCAACCTAGCCCTACCTCCATCAATCAACTTTATCGGAGAACTATACATCATCATCTCCTCATTCTCCTGATCTAACCCCTCCATTGTCCTTACAGGAATCAACATACTAATTACAGCCCTATACACTCTATACATGCTAATCATGACCCAACGAGGCTCAATTACTAACCATATAAAAACTCTTCTACCTACCTTTACACGAGAATCCACCCTAATAACCCTACACCTAATTCCCCTCATCCTCTTAACAATAAATCCTAAATTTATTATAGGCCCCTTATACTGTAGGTATAGTTTACTAAAAACACTAGACTGTGAATCTAGAAACAAAAGATTACATCTTTTTACCTACCAAGAGAGTAGTCAGGAACTGCTAACTCCTGCTACCACAACTAAACTTGTGGCTCCCTTACTTTTATAGGATAGAAGTATTCCGTTGGTCTTAGGAACCAAAAAATTGGTGCAACTCCAAATAAAAGTAATTAACATAATTACCTCAATCTCCCTACTCTACTTACTTATCCTTGTTATGCCAGCTCTTTGATCAATTACAACAACAAAAACTGATAAACTAGCTAACTATATTAACTACGCCATCAAATACTCATTCTTCTTAAGCTTAATTCCCCTACTAGTCTACCTCCACTCGGGCTATGAATCTACAATCACCAACTGACACTGAATCTCAATCCAACCAACCAATTTAACGATAAGCTTCAAATTAGACTTCTACTCCCTTCTCTTTATGCCAGTAGCCTTATACGTCACCTGATCTATCATAGAATTCTCCACCTGATACATGCACTCAGACCCTAACCTAAACCGATTTATTAAATATTTACTTATCTTCCTAATTACAATAATAATTTTAGTCTCAGCAAACAATCTCATACAACTCTTTATTGGCTGAGAAGGAGTAGGAATCATATCTTTCCTTCTAATCGGGTGATGATTTGGACGCTCAGATGCTAACACTGCAGCCTTACAGGCCATTCTGTACAACCGGATCGGTGACATCGGCCTTATCCTCGCTATATCCTGATTTATGTGAAAACTAAACTCATGAGACCTTAAATTTATCCTTACTGCAAACACCCCTATCTCCTCCCTTCCTCTTATCGGGCTCATCCTAGCTGCAACTGGAAAATCAGCCCAGTTCGGTCTACACCCTTGACTACCCTCAGCTATAGAAGGCCCTACTCCAGTATCAGCCCTACTGCACTCCAGCACTATAGTCGTTGCAGGCGTATTCTTACTAATCCGATTCTACCCTATCCTTGACAATGACATAATAAAAACCTTAATACTATGCCTAGGCTCCCTCACCACTCTATTCACAGCTATTTGTGCCTTAACACAAAACGATATCAAAAAAATCGTAGCATTCTCCACATCAAGCCAACTAGGCCTTATAGTCGTAACCCTAGGAATTGGCCAACCCTACCTAGCTTTCCTACACATTTGCACCCACGCCTTCTTTAAAGCTATACTATTCCTATGCTCAGGATCAATCATCCATAGTCTCAACGACGAACAAGACATCCGAAAAATAGGTGGTTTAGCTAAAGCTATACCCTTCACCACGACCGCATTAACAATCGGGAGCCTCGCCTTAGTAGGCACCCCATTCCTTACAGGTTTTTACTCAAAAGACTTAATCATTGAAACCATAAATACGTCTTATACAAACGCCTGAGCCCTAATTATTACCTTAATCGCTACCTCTATAACAGCAATGTACAGCCTACGAATTATCTTTTTCGCCTTCATAGGAAACCCGCGATTCCTCCCTCTAGTCCTAATTAGTGAATCCTCCCCCTCCATAATCAACCCAATCAAACGTCTAGTAGCAGGAAGCATCTTTGCTGGCTATCTAATAACCAACCTCATTCCACCAATCACTACCCCTCAAATAACAATACCCTTAGCACTAAAAATAGCAGCCCTTCTAGTAACCGTCACAGGACTAATTTTAGCCTTAGAACTAAATAATCTTACACTGAACCTAACCCCCAAATCACCAAACCCCTATCACAACTTCTCCACTATACTAGGTTTCTACCCAACTATCATGCACCGCCTCCTACCCCTAAAAAATCTGAACACCAGCCAAAAAACAGCATTCAAAGCCCTAGACTTAATCTGACTAGAATACTCACTACCCAAACTCCTATCATACTTGAACTCCCTAGCCTCATCAATTACCTCTGATCAAAAAGGAATAATTAAAATTTACTTCATGTCTTTCCTCCTTACTCTACCAATCCCCCTAATTCTAGCCCTAAACTAATTTCCCCGAACAATCTCAATTACAATGAAAATACTAACAAACAGAGACCACCCAGCCAAAACTATCAACCACCACCCAAAATCATAAATAGCAGACACTCCAGCTATATCTTCCCCTATATACCCCCCAGACTCACCATCTAAAACCACTCAATCCCCTATATCATCAAAACCCACAACCATCTTTACATCCCCAGAACTTGCTAATCAAATAGAACCAACTAACTCGACCATAAAACCAAAAACAAGCATAAAGCTTACCACTCAATTAGAAGCCCAAGTCTCAGGATAATCCTCAGTAGCTATAGCAGTAGTATATCCAAATACCACTATTATCCCACCCAAATAAATTAAAAACACCATCAACCCTAAATAACTTCCCCCAAACTCCAAAATTAACCCACAACCCAATCCTCCCCCCACAATTAACCCTAACCCACCATAAATAGGTGATGGCTTAGTCGCAAAAGCGATAAAGCACGAAACAAACAACAAACTTAATAAGAAAATTGACATAGTCATTATTTCTGCATGGAATAACCATGACCTATGACATGAAAAATCATCGTTGTAAATCAACTACAGAAACCCTTATGACCAACATCCGAAAATCCCATCCCTTAATAAAAATTGTCAACGAATCTTTCATTGATCTCCCCACCCCATCCAACATTTCCGCATGATGAAATTTCGGCTCTCTACTAGGCATGTGCCTAATTATCCAGATTGCCACAGGACTCTTCCTAGCTATACACTACACATCTGACACCATAACTGCTTTCTCATCCGTAACCCATATTTGCCGAGACGTAAACTACGGCTGACTAATCCGTTACCTCCACGCCAACGGAGCCTCTATATTTTTTATCTGCTTATTCCTGCATGTAGGCCGTGGGCTCTATTACGGATCCTACACTTTCATCGAAACATGAAACGTCGGCATTCTCCTCCTATTCGCAGTCATAGCCACAGCATTCATAGGCTACGTTCTTCCCTGAGGACAAATATCCTTCTGAGGAGCTACAGTAATTACCAACCTTCTATCAGCTATCCCCTACATTGGCACAACCCTGGTAGAATGAATCTGAGGAGGTTTCTCAGTAGACAAAGCCACACTTACTCGATTCTTTGCCTTCCACTTTATTCTTCCATTCATCATCGCAGCCTTAGCTGTAGTCCACCTCTTATTCCTTCATGAAACTGGCTCAAACAACCCAATCGGCCTTAACTCTGACGCGGACAAAATCCCCTTCCACCCCTACTACACAATCAAAGACGCCCTAGGCTTCGTACTAATATTTATAGTTCTTCTCTCCCTAGTACTTTTTTGCCCCGATTTACTAGGAGACCCTGACAACTACATGCCAGCAAACCCACTCAACACCCCTCCACATATCAAACCTGAATGATACTTCCTATTCGCCTACGCCATTCTCCGATCAATCCCTAATAAACTTGGTGGCGTAGTAGCCCTAGTCCTCTCTATTCTGATCCTTGCTATTGTCCCATTCCTCCATAACTCCAAACAACGAAGTATAATTTTCCGACCCATTAGCCAATGCATATATTGACTCTTAGTAGCTGATCTCCTCACACTCACTTGAATCGGAGGCCAACCAGTTGAACACCCATTTATTATTATCGGACAAGTCGCATCCGTCCTATACTTTACTATTATTCTAATTCTAATACCACTCTCTAGCATAGTAGAAAACAAAATCTTAAAATGAAGACCCATGCCCTTATAGTATAAAACTATTACTCTGGTCTTGTAAACCAACAATGAGAAATCAGCTCTCTAAGGGCATCATCAAGAAAGAGGCCTACTAGCCCCACCATCAGCACCCAAAGCTGAAATTCTTAATAAACTATTTCTTGAAAACATACATACTATGTATATCGTGCATAATATTATATGCCCCATGCATATAAGCTAGTACATACTTCTATATATCTTACATAATACATTATATGCTTAATCCACATTATATTATCCTCCCCATGCCTATTCTTAACTACTAAGACTGCATGAATTAAGGAATATAGATTCAAAAGGAGATTGCATGAACCATTCTGTCAGGCTGCCTAGACTACATTCTAGTCAGAATGACTATCCCTATCCGATCGTTGGTCGCTTATTCTACCATCCTCCGTGAAATCATCAACCCGCCAGGGTCGTGTCCCTCTTCTCGCTCAGCGCCCATATAACTTGGGGGTAGCTAACAATGATCTTTACAATTCATCTGGTTCTTACTTCAGGGCCATATCCTCTAAGACGCCCACTCAATGACCTTAAATAAGACATCTCGATGGTTCTGTGTCTATCTCTCTCACACCAACAACTGGATGAGCTGTCAGGCAGATGGTATTTTTAATTTTTTGGGGGGGGGAAACTGCATCGATTCACCTAAGCCTAAATCGGCTCTGAGCCGGGATAAGATCTGTAGCTGGACTTTCTCTCCTTGCAAGCTCTGGCACACCAATCGAGGAGGACTAATTTTTCATGCTTGACGGACATATTTGAAACCTACACGCACAAATGCACGCGCACAGATGCACACACACACACACACACACACACACACACACACACACACACACACACACACACACACACACACACACACACACACACACACACACACACACACACACACACACACGCATACGCATACGCATACGCATACGCATACGCATACGCATACGCATACGCATACGCATACGCATACGCATACGCATACGCATACGCATACGCATACGCATACGCATACGCATACGCATACGCA
>BST8
CACGCACACGCACACGCACACGCATACGCACACGCACACGCATACGCATACGCACACGCATACGCACACGCACACGCATACGCATACGCATACGCACACGCACACACCTAAACTAACTATGTAATTATTATCTCAACAAACCCCCCTACCCCCCATCTGCACCTACTTAGTCGTTTATTTAATTAGCTTGCCAAACCCCAAAAACAAGCGTTAAACAAACCATAAATGCAGAGGTATAATARATTYCCTAACTACACTCACAAGCCACTCTCAAAACCCATTAAACRTAAAAGAAGATCCAGGCCTTTTAACGCCCACCTTTCTTCTTCTTTTAKGAATAAGATATTTGTGAACTTCTTCATCAGTRCATTTCTCAACACAGTTATTGTAGCTTAACCAAAGCGAAGCRCTGAAAATGCTTAGATGGACTTCTAGTCCCATTAACATCCAAAAGGTTTGGTCCTGGCCTTTTTATTAGTTWATAGCAAATTTACACATGCAAGCCTCCCCATACCAGTGAGAATACCCTTAAATTAATCTAAYCTGATTGTAAGGAGTAGGTATCAAGCTCACTAAAGTTGCTCAARACACCTTGCTTAGCCACACCCCCACGGGAAACAGCAGTGATAAAAATTAGGCAATAAACGAAAGTTCGACCTAGTTATGCTATAGAGGGTTGGTCAATTTCGTGCCAGCCACCGCGGTCATACGATTAACCCATACTAATAAACCTACGGCGTAAAGCGTGTTTAAAGAACCACCTCTTGAATAAGATTAAACTCCAACTAATACGTAGAAATTCATAGTTAGAAGTAAAATAAACTACGAAAGTGATCTTAACATTCTTGAACACACGATAGCTAGGAGACAAACTGGGATTAGATACCCCATTATGCCTAGCCCTAAACAGAGATAGCCCCCTAACAAGACTACCCGCCTGAGAACTACTAGCTACCGCTTAAAACTCAAAGGACTTGGCGGTACTTTATATCCACCTAGAGGAGCCTGTTCTATAACCGATAAACCCCGTTCAACCTCACCACTTCTTGCTAATTCAGCCTGTATACCGCCATCTTCAGCGAACCCCTATAGGAAACAAAAGTAAGCTCAATAACTCTACCCGTAAAAACGTTAGGTCAAGGTGTAGCCTATGAAGTGGAAAGAAATGGGCTACATTTTCTCTTCCGAGAACATCAACGATACCCTCTTTGAAACAAGAGAGACAAGGAGGATTTAGTAGTAAATTAAGAGTAGAGTGCTTAATTGAATAGTGCAATGAAGTACGYACACACCGCCCGTCACCCTCCTCAAATACCTTTCTAAGACTACTTCATAATTCCAARGATACCCGTATAAGAGGAGATAAGTCGTAACATGGTAAGCATACTGGAAAGTGTGCTTGGATGAATCAAAACGTAGCTTAACAAAAGCACCTGACTTACRCTCAGGAGATTTCCCYGACTAAAGGAACGCTTTGAACTACTTCTAGCCCAATAAATAAGTCRACTCAATTATGTAACCCCATCAATTAAAYCATTCACCTAAAATCAAAGTATAGGAGATAGAAATGATTACTGGCGCTATAGAGAAAGTACCGCAAGGGAAAGATGAAAGAAACTTAGTAAAAGTACAAAAAAGCAAAGATTAACCCTTGTACCTTTTGCATAATGGATCAACTAGACTCAGTCCAGCAAAAAGAATTTAAGTCGGACATCCCGAAACCAAACGAGCTACCTAGGAACAATTTTATGAATGAACCCGTCTATGTGGCAAAATAGTGGGAAGATTCCTAGGTAGAGGTGAAAAGCCTAACGAGCTTGGTGATAGCTGGTTATCCAGAGAAGAATTTTAGTTCTGCTTTAAGCTTACCCAAAGGACCTGACAACCTACCTGTAAGCTTAACTGTTAATCTAAAGAGGGACAGCTCTTTAGATAAAGGATAGAACCTAAACTAGAGAATAAGAACTGCAAACATACCATAGTTGGCCTAAAAGCAGCCACCAATAAAGAAAGCGTTAAAGCTCAAATACTTCTACTATTCCAATACCTAAATTCTCACCCATTTCCTAGATTAAAACTGGATTAATCTACTAAAAAGTAGATGAATTAATGTTGGTATGAGTAACAAGAAAACTTTTCTCCTTGCACAAGTGTATATCAGATCGGATACCCACTGATAATTAACTCAAAATGAAAATATACCCTAAATCTAAATCCTTTTCTACCAGTAGAGTTAATCCAACACAGGAGTGCACCTAAGGAAAGATAAAAAGAAGTAAAAGGAACTCGGCAAACACAAGCCCCGCCTGTTTACCAAAAACATCACCTCTAGCATAAAAAGTATTAGAGGCACTGCCTGCCCGGTGACTCACGTTAAACGGCCGCGGTATCCTGACCGTGCAAAGGTAGCATAATCATTTGTTCCTTAATTAGGGACTTGTATGAACGGCAAGACGAGGGTTTAACTGTCTCTTACTTCCTATCAGTGAAATTGACCTTCCAGTGAAGAGGCTGGAATAAAATAATAAGACGAGAAGACCCTATGGAGCTTTAACCAATTGACTTACTAAACTAATTTACTCCCCTAAAGGACCTAAACACCTCAGTTTACTCTAAGTCAACGGTTTCGGTTGGGGTGACCTCGGAGCACAAAAAAACCTCCGAGTATATTAAACCAAGACCTACTAGTCTAAGTTATCCAAATTATTTATTGACCCAATTTTTGATCAACGGACCAAGTTACCCTAGGGATAACAGCGCTATCCTATTCAAGAGTTCATATCGACAATAGGGTTTACGACCTCGATGTTGGATCAGGACATCCCAATGGTGCAGAAGCTATTAAAGGTTCGTTTGTTCAACGATTAAAGTCCTACGTGATCTGAGTTCAGACCGGAGTAATCCAGGTCGGTTTCTATCTATTAGCAATTTTTCTTAGTACGAAAGGACCAGAAAAATAGAGCCTCCTACACTATAGCGCTCTTAAATCTATAGATGAAATAATCTTAATCTAGAAATTATGCAAACTAACAAACCCAAGAACAGGGTTGCTAAGATGGCAGAGCCCGGTAATTGCACAAGACTTAAACCCTTGGACCCAGAGGTTCAACTCCTCTTCTTAGCACTCATGCAACTTCTCAACATTCTTACCCTAATCCTTCCTATCCTAATTGCTATAGCTTTCCTCACGCTCATCGAGCGAAAAATCCTCGGCTACATGCAACTACGCAAGGGCCCAAACGTTGTAGGCCCGTACGGCCTATTACAACCATTCTCCGACGCCATAAAACTATTCATTAAAGAACCCCTACGACCCAACTTCTCCTCTACTGCTCTATTTATAATTGCCCCTACTCTCTCTCTAACACTAGCCCTAAGCCTATGAATCCCCCTACCAATACCCTACCCACTTACAGATCTTAACTTAGGCATTTTATTCATCCTAGCCCTATCTAGCCTAGCTGTTTACTCTATCCTATGATCAGGATGAGCATCAAATTCCAAATATGCCCTAATCGGCGCCCTCCGAGCAGTAGCCCAAACAATCTCCTATGAAGTCTCCCTAGCTATTATTCTTCTTTCCGTACTTCTAATAAGCGGATCCTACTCTCTAAGTACCCTCATTTACTCCCAAGAAAGCATTTGATTTATTATCCCAACCTGACCCTTAGCCATAATATGATTTATCTCAACACTAGCTGAAACCAACCGAGCCCCATTTGACCTCACAGAAGGGGAATCTGAACTCGTCTCAGGCTTTAATGTCGAATACGCAGCAGGGCCATTTGCCCTATTCTTCATAGCCGAATATATAAACATTATCCTCATAAATGCTTTAACAACTATCATTTTCCTAGGCTCACTAACCTCTCTATCGTCCCCAGAAATGTTTACACTAGAATTCATAATCAAAACCCTAATTTTATCATCTGCTTTCCTATGAATCCGAGCATCCTACCCTCGCTTCCGCTACGACCAACTCATACACCTTCTATGAAAAAACTTCCTTCCCCTAACACTAGCTCTATGCATATGACACACATCCCTGCCAATCTCTATATCGTTCATCCCCCCTTACACCTAGAAATATGTCTGATAAAAGAGTTACTTTGATAGAGTAAAGCATAGAGGTTTAAACCCTCTTATTTCTAGAATCATAGGACTTGAACCTACTCTTAAGAATTCAAAAATCTTCGTGCTACCTAATTACACTATATTCTAAGTAAGGTCAGCTAACTAAGCTATCGGGCCCATACCCCGAAAATGTTGGTTTATACTCCTTCCCGTACTAATAAAAATTATTACTAACCTTTCTATTTTCCTAACAATCATTTCAGGAACTCTCATTACCCTACTAAGCTCTCACCTTCTACTAATATGAATCGGCCTAGAAATAAGCATGCTCGCTATTATTCCCATTCTTATCAAAAAAATTAACCCCCGATCAACAGAAGCCGCCACTAARTATTTTCTCACACAAGCAACCGCCTCTATAATTTTCCTAGCCTCAATTACTTCAAACTTTATCACTTCCGGCCTATGATCCTTTAACCCTTCATCCAACCARCTATGCCTGAACCTAGCATCACTAGCACTTCTRATAAAACTAGGCTTAGCCCCATTCCACTTCTGAATRCCTGAAGTYACTCAAGGAGTCTCCCTTATATCAGGCCTAATAATCCTCACATGACAAAAATTAGCCCCTATATCYATCCTATATCACTTAGCCCCCTTAACATCCACACCCCTATTACTCTCATCRGGTCTCCTATCGGTAGTARTTGGAGGATGAGGAGGACTTAACCAAACCCAACTACGCAAAATTCTAGCCTATTCATCCATTGCCCATATAGGCTGAATAATCGTAATTTTATCCTACAACTCCTCAATCATGTTAATCAATCTTCTCATCTATATTCTCCTTACACTCACCCTATTCATTTCTTTTAACCTTCACTCCAACCACACAATTTCATCTCTATCCCTCACATGAAGCAAATCTCCCATTATAATTRTTTCAACATTAACAGTACTCYTATCGCTAGGAGGTCTCCCTCCACTCACAGGATTCATCCCTAAATGACTAATCATCAATGACCTAACTATAAATAATAACACRCATATAGCTACTTTAATAGCCATCCTAGCCCTACTAAACCTATTTTTCTACCTACGCCTAGTTTATRCTTCATCCCTAACCCTTTTTCCCACTTCAAACARCATAAAGATAAAATGACAATACAACTCCTTAAAACACTTCACCCTACTTCCTCCCCTYATCATCTTCTCCACCCTTACCCTCCCYCTAACCACACTTTTCATTACCCCAAACTAGAAGTTTAGGTTATTCACAGACCAAGAGCCTTCAAAGCTCTAAGAAAGTAGACGTTACTTAACTTCTGACYTAAGGATTGCAGAAATTCACTCTACATCTAATGATTGCAAATCATTCACTTTTATTAAGCTAAATCCTCTCTAGATTGGTGGGCTCTGACCCCACGAAACTTTAGTTAACAGCTAAAAGCCCTAAATCAACTGGCTTCAATCTACTTCTCCCGCCTAGGGCGGAAGAAAAGGCGGGAGAAGTCCCGGCAGAGTTAAAGCTGCTCCTTTGAATTTGCAATTCAATATGATAATCACCTCGAGACTTGGTAAAAAGAGGACTAAAACCTCTGTCTTTAGATTTACAGTCTAATGCTTACTCAGCCATTTTACCTATGTTCGTCACACGTTGACTATTCTCAACAAACCATAAAGACATCGGTACCCTCTACATAATTTTCGCCGCTTGAGCCGGAATAATCGGGACCGCCCTAAGCATTCTCATCCGAGCTGAACTAGGTCAGCCTGGAGCCTTAATAGGGGACGACCAAATCTACAATGTCGTAGTTACAGCCCACGCCTTCGTAATAATTTTCTTTATAGTAATACCCATAATAATTGGAGGTTTCGGAAACTGACTCGTACCCCTAATGATTGGAGCCCCAGACATAGCCTTCCCTCGAATAAACAACATAAGTTTCTGGCTTCTACCCCCATCCTTCTTACTACTCCTGGCCTCCTCTATAGTTGAAGCCGGCGCTGGTACAGGCTGAACAGTGTACCCCCCACTAGCCGGAAACCTAGCCCATGCTGGAGCATCCGTGGACCTAGCTATTTTCTCCCTTCACCTAGCCGGAGTCTCCTCTATCCTAGGAGCTATCAATTTTATTACAACTATCATCAATATAAAACCACCTGCCCTTTCCCAGTACCAAACTCCCTTGTTCGTCTGATCAGTGCTAATTACGGCTGTGCTTCTACTGCTCTCTCTCCCCGTACTTGCAGCTGGGATTACTATACTCTTAACAGACCGAAACCTCAACACAACATTCTTCGACCCCGCTGGAGGAGGAGACCCAATTCTTTATCAGCACTTATTCTGATTCTTTGGCCACCCCGAAGTATACATTCTAATTTTACCCGGGTTTGGAATCATTTCACATATTGTAACTTACTATTCAGGTAAGAAAGAGCCCTTCGGTTATATAGGAATGGTCTGAGCAATAATGTCAATCGGCTTCTTAGGCTTTATCGTTTGAGCCCACCACATATTCACTGTAGGACTAGACGTAGACACTCGAGCTTACTTTACATCTGCAACAATAATTATTGCAATTCCAACTGGCGTTAAAGTCTTTAGCTGACTGGCTACACTACACGGAGGTAACATTAAATGATCCCCAGCCATATTATGAGCCTTAGGCTTTATTTTCCTCTTTACAGTAGGGGGTCTGACAGGAATTGTCCTATCCAACTCCTCCCTTGACATTGTCTTGCATGATACATACTACGTCGTAGCTCACTTTCACTATGTTCTATCTATAGGAGCTGTCTTTGCTATTATGGCAGGATTTGTTCACTGATTTCCATTATTCACTGGTTATACTTTAGATGATACCTGAGCAAAAATTCACTTTTCCGTAATATTCGTTGGTGTAAACATAACATTCTTCCCGCAACACTTCCTAGGATTATCAGGAATGCCTCGACGATACTCAGACTACCCAGATGCCTACTCTACATGAAATACAGTATCTTCGATAGGATCTTTTATTTCTCTAACAGCAGTAATAATCATAATCTTCATGATCTGAGAAGCATTTGCATCCAAACGTGAAGTAGACTCCGTAGAGCTAACAACCACTAACCTAGAGTGACTCCATGGATGCCCTCCCCCATATCATACTTTCGAAGAACCTGCCTACGTAAAAGCTTACTAAGAAAGGAAGGAATCGAACCCCCAATTACTGGTTTCAAGCCAGCACCATAACCTTTATGACTTTCTCTATAAGAGATATTAGTAAAGACATTACATGACTTTGTCAAAGTCAAATCATAGGATAACTACCTGTATATCTCTATGGCTTATCCATTCCAACTAGGACTCCAAGATGCCTCCTCCCCTATCATAGAAGAACTTACTAACTTTCACGATCACACTCTTATAATTGTGTTCCTAATCAGCTCCTTAGTACTATACATTATTTCAGCTATGCTGACAACTAAACTCACCCATACAAGCACAATAGACGCCCAAGAAGTAGAGACAATCTGGACTATTCTACCCGCAATCATTTTAATCCTAATTGCACTACCTTCTCTACGCATCCTCTACATAATAGACGAAATTAATAACCCTGCCCTAACAGTAAAAACCATAGGCCACCAATGATACTGAAGCTATGAATACACTGATTACGAAGATTTAACCTTTGACTCCTACATAATTCCAACAACAGACCTAAAATCAGGGGATTTACGACTATTAGAAGTTGATAATCGCGTAGTTCTTCCTATAGAGTTACCAATCCGTATGCTAATTTCGTCCGAAGACGTTCTTCACTCCTGAGCCATACCATCCCTCGGAATCAAAACTGATGCTATCCCAGGACGCCTAAACCAAGCAACACTAACCTCWACTCGACCAGGCCTATTTTACGGACAGTGYTCTGAAATTTGCGGGTCTAACCACAGCTTCATACCTATTGTCTTAGAAGTAGTTCCACTAAAACATTTCGAAAACTGATCCCTATCAATGACCTAATCYATCATTATGAAGCTTATAGAGCRTTAGCCTTTTAAGCTAAAGAAGAGGCAACCRAGCCCCCATAATGATATGCCACAACTGGACACTTCAACTTGATTTATCACAATCCTCTCTATATTCCTATCTTTATTTATTCTCTTCCAAACAAARATCTCTTCTTTTATCTACTTCTCTCTCCCCACTCCTAAGCTCCTAGCTTCTAAAAAGTTAGAAAACCCTTGAGATTCAAAATGAACGAAAATCTATTTGCCTCTTTCATTACCCCTACTCTAATAGGACTACCTGTAGTAATTCTTATCATTGCAATCCCAAACATTTTYATTCCCTCCTCCARCCGATTACTCACTAACCGAGTCCTAACTATACAACGATGACTTGTCCAAACAATCTTAAAACAAATAATGACAATRCACAACAAYAAAGGTCGATCCTGATCACTAATACTAGTCTCCTTAATTATATTCATCGGCTCAACAAATCTCCTAGGTCTATTACCTCACACCTTCACCCCTACKACCCAACTATCAATAAACCTAGGAATAGCTATCCCACTTTGAGCCGGAGCAGTCATTCTAGGRTTTCGACACAAGACAAAGGCATCTTTAGCTCACTTCCTCCCACAAGGGACACCTGTACCCCTAATTCCGATACTCATCATTATCGAAACTATTAGCCTTTTTATTCAACCTATAGCATTAGCCGTTCGACTAACGGCTAACATCACAGCAGGCCACCTCCTTATTCACCTGATTGGAGGGGCAACCCTGGCCCTTCTATCAATCAGCGTTCCTACCGCACTAATTACATTAATTATTCTCATCCTACTAACCATCCTAGAATTTGCCGTAGCTCTAATTCAAGCTTATGTCTTCACTCTCCTAGTCAGCCTCTACCTACACGACAATGCTTAATGACCCACCAAGTTCATCCATACCACATAGTTAACCCGAGCCCTTGACCACTAACAGGAGCCCTATCTGCTCTTCTGTTGACATCTGGTCTAATTATATGATTCCATTTCAACTCCTCTACCCTCCTCCTAATTGGTCTCCTCACTAACCTTCTAACTATATTTCAGTGATGACGAGACGTAATTCGAGAGGGAACTTTCCAAGGACATCATACCCCAATAGTCCAAAAAGGCCTTCGCTATGGCATAGTCCTATTTATCATCTCTGAGATTTTCTTCTTCGCAGGCTTTTTCTGAGCCTTCTACCATTCAAGCCTAGCTCCAACCCATGACCTCGGCGGATGCTGACCTCCAACAGGTATCATCCCTCTAAACCCCTTAGACGTTCCTCTACTTAATACATCTGTTCTCTTAGCCTCTGGAGTATCGATTACCTGGGCTCACCACAGCCTAATAGAAGGAAATCGAAATCACATAATTCAAGCCCTATTTATCACAATCGCATTAGGCCTCTACTTTACTATCCTTCAAGCATCAGAATATTTTGAAACTCCTTTCACCATTTCTGACGGAGTCTACGGATCCACGTTTTTTATAGCAACAGGCTTCCACGGCCTACACGTAATTATTGGCACAACATTCCTAGTAGTCTGCTTCCTACGACAACTAAGCTTCCACTTCACATCCAAACACCACTTCGGATTTGAGGCTGCTGCGTGATACTGACACTTCGTTGATGTAGTTTGACTTTTCCTTTACGTCTCTATTTACTGATGAGGGTCTTATTCTTTTAGTATTAACCAGTACAGTTGACTTCCAATCAACTAGTTCCGGTAAACCCCGGAAGAGAATAATCAACATATTTTTATCTCTTACTATTAACATCCTCCTCGCATCCGTCCTAGTTATAGTTGCATTCTGACTTCCACAAATAAATATCTACTCAGAAAAAGTTGGCCCCTACGAATGCGGCTTTGACCCTATTGAATCAGCCCGCCTCCCATTTTCAATAAAATTTTTCCTCATTGCTATCACATTCCTTCTTTTTGATCTAGAAATTGCTCTCCTACTTCCTCTTCCATGGGCCACACAAACTAACAAACTCTTGACTGTATTAGCAGTAGCTTTACTCTTAGTATCCATCTTAGCCTTAGGCCTAGCATATGAATGAGTCCAAAAAGGCCTCGAATGAGAGGAATAACCTGATAATTAGTTTAAAAAAAAACAAATGATTTCGACTCATTAGATTATGATTTAACTCATAATTATCATTATGCCTTTAATCTATACTAGTCTAATGTTAGCCTTCGCCCTATCACTTCTTGGAACCCTAATATTCCGATCCCACCTAATATCCACTCTACTATGTCTGGAAGGCATAATGCTAGCTATCTTCGTAACAACTTCTATTAGTACATTAAACACTCACAGTAATCTCTCATTCATATTACCTATCATTATCCTAGTATTTGCCGCATGCGAGGCAGCCGTAGGACTCGCCCTTTTAGTCACAATCTCAAATTCTTACGGCAACGACTATGTCCAAAACCTAAACCTCCTACAATGCTAAAAATTATTATCCCCACAATTATACTCTTTCCCCTTACATGGTGATCAAAACCATCCTTACTATGAATYAACACAACTTCCTACAGCTTCTTAATTAGCCTAATTACTCTACTGAACCTCTACAACCACAACGAYGCAACCCACAACTTCTCCCCCTTATTCTTCACGGAYCAACTTTCCACACCGTTACTCATCCTAACTTCATGACTCCTCCCCCTAATACTYATTGCAAGCCAAAATCATATATCAAAAGAAACCCCCACACGGAAAAAACTATTTATCTCTATACTTATCACGCTCCAAGTATCCCTTATYATAACCTTCTCAGCCGCCGAATTAATATTCTTCTATATCCTTTTTGAAGCAACYTTAATCCCCACTCTAATTATTATCACTCGATGAGGAAACCAAACCGAGCGCCTAAACGCTGGAGTTTATTTCCTGTTCTACACCCTAGTAGGATCCTTACCCCTTCTAGTAGCCCTACTGGCAAAACGAAACCAATTAGGTACTCTTAACATTATACTCCTCACATTCAACTTTCCTTATCTAGACCCCTCATTATTAAACCAACTAACATGATTAGCCTGCATAATAGCATTCATGGTAAAAATACCACTGTATGGTCTCCACTTATGACTCCCCAAAGCCCATGTAGAAGCCCCTATTGCTGGCTCAATAGTTCTAGCTGCTATCTTACTAAAACTTGGAGGCTACGGAATGATACGGATTACTATCATCCTAAACCCAACATCCATCGATATAGCTTACCCATTTATTCTTCTATCATTATGAGGCATAGTCATAACCAGCTCTATCTGCCTACGCCAAACTGATCTAAAATCTCTCATCGCTTACTCTTCCGTCAGCCATATAGCTTTGGTTATTGCAGCAATTATAATTCAAACCCCCTGAAGCTTTATAGGGGCTACAGCCCTAATAATAGCCCATGGCTTAACCTCTTCCCTATTATTCTGCCTAGCCAATACTAACTACGAACGAATTCACAGCCGGACTATACTTCTAGCACGCGGCCTCCAATCCATCCTCCCACTCATAGCAACCTGATGACTACTAGCGAGCCTTACCAACCTAGCCCTACCTCCATCAATCAACTTTATCGGAGAACTATACATCATCATCTCCTCATTCTCCTGATCTAACCCCTCCATTGTCCTTACAGGAATCAACATACTAATTACAGCCCTATACACTCTATACATGCTAATCATGACCCAACGAGGCTCAATTACTAACCATATAAAAACTCTTCTACCTACCTTTACACGAGAATCCACCCTAATAACCCTACACCTAATTCCCCTCATCCTCTTAACAATAAATCCTAAATTTATTATAGGCCCCTTATACTGTAGGTATAGTTTACTAAAAACACTAGACTGTGAATCTAGAAACAAAAGATTACATCTTTTTACCTACCAAGAGAGTAGTCAGGAACTGCTAACTCCTGCTACCACAACTAAACTTGTGGCTCCCTTACTTTTATAGGATAGAAGTATTCCGTTGGTCTTAGGAACCAAAAAATTGGTGCAACTCCAAATAAAAGTAATTAACATAATTACCTCAATCTCCCTACTCTACTTACTTATCCTTGTTATGCCAGCTCTTTGATCAATTACAACAACAAAAACTGATAAACTAGCTAACTATATTAACTACGCCATCAAATACTCATTCTTCTTAAGCTTAATTCCCCTACTAGTCTACCTCCACTCGGGCTATGAATCTACAATCACCAACTGACACTGAATCTCAATCCAACCAACCAATTTAACAATAAGCTTCAAATTAGACTTCTACTCCCTTCTCTTTATGCCAGTAGCCTTATACGTCACCTGATCTATCATAGAATTCTCCACCTGATACATGCACTCAGACCCTAACCTAAACCGATTTATTAAATATTTACTTATCTTCCTAATTACAATAATAATTTTAGTCTCAGCAAACAATCTCATACAACTCTTTATTGGCTGAGAAGGAGTAGGAATCATATCTTTCCTTCTAATCGGGTGATGATTTGGACGCTCAGATGCTAACACTGCAGCCTTACAGGCCATTCTGTATAACCGGATCGGTGACATCGGCCTTATCCTCGCTATATCCTGATTTATGTGAAAACTAAACTCATGAGACCTTAAATTTATCCTTACTGCAAACACCCCTATCTCCTCCCTTCCTCTTATCGGGCTCATCCTGGCTGCAACTGGAAAATCAGCCCAGTTCGGTCTACACCCTTGACTACCCTCAGCTATAGAAGGCCCTACTCCAGTATCAGCCCTACTGCACTCCAGCACTATAGTCGTTGCAGGCGTATTCTTACTAATCCGATTCTACCCTATCCTTGACAATGACATAATAAAAACCTTAATACTATGCCTAGGCTCCCTCACCACTCTATTCACAGCTATTTGTGCCTTAACACAAAACGATATCAAAAAAATCGTAGCATTCTCCACATCAAGCCAACTAGGCCTTATAGTCGTAACCCTAGGAATTGGCCAACCCTACCTAGCTTTCCTACACATTTGCACCCACGCCTTCTTTAAAGCTATACTATTCCTATGCTCAGGATCAATCATCCATAATCTCAACGACGAACAAGACATCCGAAAAATAGGTGGTTTAGCTAAAGCTATACCCTTCACCACGACCGCATTAACAATCGGGAGCCTCGCCTTAGTAGGCACCCCATTCCTTACAGGTTTTTACTCAAAAGACTTAATCATTGAAACCATAAATACGTCTTATACAAACGCCTGAGCCCTAATTATTACCTTAATCGCTACCTCTATAACAGCAATGTACAGCCTACGAATTATCTTTTTCGCCTTCATAGGAAACCCGCGATTCCTCCCTCTAGTCCTAATTAGTGAATCCTCCCCCTCCATAATCAACCCAATCAAACGTCTAGTAGCAGGAAGCATCTTTGCTGGCTATCTAATAACCAACCTCATTCCACCAATCACTACCCCTCAAATAACAATACCCTTAGCACTAAAAATAGCAGCCCTTCTAGTAACCGTCACAGGACTAATTTTAGCTTTAGAACTAAATAATCTTACACTGAACCTAACCCCCAAATCACCAAACCCCTATCACAACTTCTCCACTATACTAGGTTTCTACCCAACCATCATGCACCGCCTCCTACCCCTAAAAAATCTGAACACCAGCCAAAAAACAGCATTCAAAGCCCTAGACTTAATCTGACTAGAATACTCACTACCCAAACTCCTATCATACTTCAACTCCCTAGCCTCATCAATTACCTCTGATCAAAAAGGAATAATTAAAATTTACTTCATGTCTTTCCTCCTTACTCTACCAATCCCCCTAATTCTAGCCCTAAACTAATTCCCCCGAACAATCTCAATTACAATAAAAATACTAACAAACAGAGACCACCCAGCCAAAACTATCAACCACCACCCAAAATCATAAATAGCAGACACTCCAGCTATATCTTCCCCTATATACCCCCCAGACTCACCATCTAAAACCACTCAATCCCCTATATCATCAAAACCCACAACCATCTTTACATCCCCAGAACTTGCTAATCAAATAGAACCAACTAACTCGACCATAAAACCAAAAACAAGCATAAAGCTTACCACTCAATTAGAAGCCCAAGTCTCAGGATAATCCTCAGTAGCTATAGCAGTAGTATATCCAAATACCACTATCATCCCACCCAAATAAATTAAAAACACCATCAACCCTAAATAACTTCCCCCAAACTCCAAAATTAACCCACAACCCAATCCTCCCCCCACAATTAACCCTAACCCACCATAAATAGGTGATGGCTTAGTCGCAAAAGCGATAAAGCACGAAACAAACAACAAACTTAATAAGAAAATTGACATAGTCATTATTTCTGCATGGAATAACCATGACCTATGACATGAAAAATCATCGTTGTAAATCAACTACAGAAACCCTTATGACCAACATCCGAAAATCCCATCCCTTAATAAAAATTGTCAACGAATCTTTCATTGATCTCCCCACCCCATCTAACATTTCCGCATGATGAAATTTCGGCTCTCTACTAGGCATGTGCCTAATTATCCAGATTGCCACAGGACTCTTCCTAGCTATACACTACACATCTGACACCATAACTGCTTTCTCATCCGTAACCCATATTTGCCGAGACGTAAACTACGGCTGACTAATCCGTTACCTCCACGCCAACGGAGCCTCTATATTTTTTATCTGCTTATTCCTGCATGTAGGCCGTGGGCTCTATTACGGATCCTACACTTTCATCGAAACATGAAACGTCGGCATTCTCCTCCTATTCGCAGTCATAGCCACAGCATTCATAGGCTACGTTCTTCCCTGAGGACAAATATCCTTCTGAGGAGCTACAGTAATTACCAACCTTCTATCAGCTATCCCCTACATTGGCACAACCCTGGTAGAATGAATCTGAGGAGGTTTCTCAGTAGACAAAGCCACACTTACTCGATTCTTTGCCTTCCACTTTATTCTTCCATTCATCATCGCAGCCTTAGCTGTAGTCCACCTCTTATTCCTTCATGAAACTGGCTCAAACAACCCAATCGGCCTTAACTCTGACGCGGACAAAATCCCCTTCCACCCCTACTACACAATCAAAGACGCCCTAGGCTTCGTACTAATATTTATAGTTCTTCTCTCCCTAGTACTTTTTTGCCCCGATTTACTAGGAGACCCTGACAACTACATGCCAGCAAACCCACTCAACACCCCTCCACATATCAAACCTGAATGATACTTCCTATTCGCCTACACCATTCTCCGATCAATCCCTAATAAACTTGGTGGCGTAGTAGCCCTAGTCCTCTCTATTCTGATCCTTGCTATTGTCCCATTCCTCCATAACTCCAAACAACGAAGTATAATTTTCCGACCCATTAGCCAATGCATATACTGACTCTTAGTAGCTGATCTCCTCACACTCACTTGAATCGGAGGCCAACCAGTTGAACACCCATTTATTATTATCGGACAAGTCGCATCCGTCCTATACTTTACTATTATTCTAATTCTAATACCACTCTCTAGCATAGTAGAAAACAAAATCTTAAAATGAAGACCCATGCCCTTATAGTATAAAACTATTACTCTGGTCTTGTAAACCAACAATGAGAGATCAGCTCTCTAAGGGCATCATCAAGAAAGAGGCCTACAGCCCCACCATCAGCACCCAAAGCTGAAATTCTTAATAAACTATTTCTTGAAAACGTCCATACTATGTATATCGTGCATAATATTATATGCCCCATGCATATAAGCTAGTACATACTTCTATATATCTTACATAATACATTATATGCTTAATCCACATTATATTATCCTCCCCATGCCTATTCTTAACTACTAAGACTGCATGAATTAAGGAATATAGATTCAAAAGGAGATTGCATGAACCATTCTGTCAGGCTGCCTAGACTACATTCTAGTCAGAATGACTATCCCTATCCGATCGTTGGTCGCTTATTCTACCATCCTCCGTGAAATCATCAACCCGCCAGGGTCGTGTCCCTCTTCTCGCTCAGCGCCCATATAACTTGGGGGTAGCTAACAATGATCTTTACAATTCATCTGGTTCTTACTTCAGGGCCATATCCTCTAAGACGCCCACTCGATGACCTTAAATAAGACATCTCGATGGTTCTGTGTCTATCTCTCTCACACCAACAACTGGATGAGCTGTCAGGCAGATGGTATTTTTAATTTTTGGGGGGGGGAAACTGCATCGATTCACCTAAGCCTAAGTCGGCTCTGAGCCGGGATAAGATCTGTAGCTGGACTTTCTCTCCTTGCAAGCTCTGGCACACCAATCGAGGAGGACTAATTTTTCATGCTTGACGGACATATTTGAAACCTACACGCACAAATGCACGCGCACAGATGCACACACACACACACACACACACACACACGCACGCATACGCATACGCATACGCATACGCATACGCATACGCATACGCATACGCATACGCATACGCATACGCATACGCATACGCATACGCATACGCATACGCATACGCATACGCATACGCA
>EJN1
CTGCACCTACTTAGTCGTTTATTTAATTAGCTTGCCAAACCCCAAAAACAAGCGTTAAACAAACCATAAATGCAGAGGTATAATAAATTCCCTAACTACACTCACAAGCCACTCTCAAAACCCATAAAACATAAAAGAAGATCCAGGCCTTTTAACGCCCACCTTTCTTCTTCTTTTAGGAATAAGATATTTGTGAACTTCTTCATCAGTGCATTTCTCAACACAGTTATTGTAGCTTAACCAAAGCGAAGCGCTGAAAATGCTTAGATGGACTTCTAGTCCCATTAACATCCAAAAGGTTTGGTCCTGGCCTTTTTATTAGTTTATAGCAAATTTACACATGCAAGCCTCCCCATACCAGTGAGAATACCCTTAAATTAATCTAATCTGATTGTAAGGAGTAGGTATCAAGCTCACTAAAGTTGCTCAAGACACCTTGCTTAGCCACACCCCCACGGGAAACAGCAGTGATAAAAATTAGGCAATAAACGAAAGTTCGACCTAGTTATGCTATAGAGGGTTGGTCAATTTCGTGCCAGCCACCGCGGTCATACGATTAACCCATACTAATAAACCTACGGCGTAAAGCGTGTTTAAAGAACCACCTCTTGAATAAGATTAAACTCCAACTAATACGTAGAAATTCATAGTTAGAAGTAAAATAAACTACGAAAGTGATCTTAACATTCTTGAACACACGATAGCTAGGAGACAAACTGGGATTAGATACCCCATTATGCCTAGCCTTAAACAGAGATAGCCCCCTAACAAGGCTACCCGCCTGAGAACTACTAGCTACCGCTTAAAACTCAAAGGACTTGGCGGTACTTTATATCCACCTAGAGGAGCCTGTTCTATAACCGATAAACCCCGTTCAACCTCACCACTTCTTGCTAATTCAGCCTGTATACCGCCATCTTCAGCGAACCCCTATAGGGAACAAAAGTAAGCTCAATAACTCTACCCGTAAAAACGTTAGGTCAAGGTGTAGCCTATGAAGTGGAAAGAAATGGGCTACATTTTCTCTTCCGAGAACATCAACGATACCCTCTTTGAAACAAGAGAGACAAGGAGGATTTAGTAGTAAATTAAGAATAGAGTGCTTAATTGAATAGTGCAATGAAGTACGCACACACCGCCCGTCACCCTCCTCAAATACCTTTCTAAGACTACTTCATAATTCCAAGGATACCCGTATAAGAGGAGATAAGTCGTAACATGGTAAGCATACTGGAAAGTGTGCTTGGATGAATCAAAACGTAGCTTAACAAAAGCACCTGACTTACACTCAGGAGATTTCCCTGACTAAAGGAACGCTTTGAACTACTTCTAGCCCAATAAATAAGTCAACTCAATTATGTAACCCCATCAATTAAATCATTCACCTAAAATCAAAGTATAGGAGATAGAAATGATTACTGGCGCTATAGAGAAAGTACCGCAAGGGAAAGATGAAAGAAACCTAGTAAAAGTACAAAAAAGCAAAGATTAACCCTTGTACCTTTTGCATAATGGACCAACTAGACTCAGTCCAGCAAAAAGAATTTAAGTCGGACATCCCGAAACCAAACGAGCTACCTAGGAACAATTTTATGAATGAACCCGTCTATGTGGCAAAATAGTGGGAAGATTCCTAGGTAGAGGTGAAAAGCCTAACGAGCTTGGTGATAGCTGGTTATCCAGAGAAGAATTTTAGTTCTGCTTTAAGCTTACCCAAAGGACCTGACAACCTACCTGTAAGCTTAACTGTTAATCTAAAGAGGGACAGCTCTTTAGATAAAGGATAGAACCTAAACTAGAGAATAAGAACTGCAAACATACCATAGTTGGCCTAAAAGCAGCCATCAATAAAGAAAGCGTTAAAGCTCAAATACTTCTACTATTCCAATACCTAAATTCTCACCCATTTCCTAGATTAAAACTGGATTAATCTACTAAAAAGTAGATGAATTAATGTTGGTATGAGTAACAAGAAAATTTTTCTCCTTGCACAAGTGTATATCAGATCGGATGCCCACTGATAATTAACTCAAAATGAAAATATACTCTAAATCTAAATCCTTTTCTACCAGTAGAGTTAATCCAACACAGGAGTGCACCTAAGGAAAGATAAAAAGAAGTAAAAGGAACTCGGCAAACACAAGCCCCGCCTGTTTACCAAAAACATCACCTCTAGCATAAAAAGTATTAGAGGCACTGCCTGCCCGGTGACTCACGTTAAACGGCCGCGGTATCCTGACCGTGCAAAGGTAGCATAATCATTTGTTCCTTAATTAGGGACTTGTATGAACGGCAAGACGAGGGCTTAACTGTCTCTTACTTCCTATCAGTGAAATTGACCTTCCAGTGAAGAGGCTGGAATAAAATAATAAGACGAGAAGACCCTATGGAGCTTCAACCAATTGACTTACTAAACTAATTTACTCCCCTAAAGGACCTAAACACCTCAGTTTACTCTAAGTCAACGGTTTCGGTTGGGGTGACCTCGGAGCACAAAAAAACCTCCGAGTATATTAAACCAAGACCTACTAGTCTAAGTTATCCAAATTATTTATTGACCCAATTTTTGATCAACGGACCAAGTTACCCTAGGGATAACAGCGCTATCCTATTCAAGAGTTCATATCGACAATAGGGTTTACGACCTCGATGTTGGATCAGGACATCCCAATGGTGCAGAAGCTATTAAAGGTTCGTTTGTTCAACGATTAAAGTCCTACGTGATCTGAGTTCAGACCGGAGTAATCCAGGTCGGTTTCTATCTATTAGCAATTTTTCTTAGTACGAAAGGACCAGAAAAATAGAGCCTCCTACGCTATAGCGCTCTTAAATCTATAGATGAAATAATCTTAATCTAGAAATTATGCAAACTAACAGCCCAAGAACAGGGTTGCTAAGATGGCAGAGCCCGGTAATTGCACAAGACTTAAACCCTTGGACCCAGAGGTTCAACTCCTCTTCTTAGCACTCATGCAACTTCTCAACATTCTTACCCTAATCCTTCCTATCCTAATTGCTATAGCTTTCCTCACGCTCATCGAGCGAAAAATCCTCGGCTACATGCAACTACGCAAGGGCCCAAACGTTGTAGGCCCGTACGGCCTATTACAACCATTCTCCGACGCCATAAAACTATTCATTAAAGAACCCCTACGACCCAACTTCTCCTCTACTGCTCTATTTATAATTGCCCCTACTCTCTCTCTAACACTAGCCCTAAGCCTATGAATCCCCCTACCAATACCCTACCCGCTTATAGATCTTAACTTAGGCATCTTATTCATCCTAGCCCTATCTAGCCTAGCTGTTTACTCTATCCTATGATCAGGATGAGCATCAAATTCCAAATATGCCCTAATCGGCGCCCTCCGAGCAGTAGCCCAAACAATCTCCTATGAAGTCTCCCTAGCTATTATTCTTCTTTCCGTACTTCTAATAAGCGGATCCTACTCTCTAAGTACCCTTATTTACTCCCAAGAAAACATTTGATTTATTATCCCAACCTGACCCTTAGCCATAATATGATTTATCTCAACACTAGCTGAAACCAACCGAGCCCCATTTGACCTCACAGAAGGAGAATCTGAACTCGTCTCAGGCTTTAATGTCGAATACGCAGCAGGGCCATTTGCCCTATTCTTCATAGCCGAATATATAAACATTATCCTCATAAATGCTCTAACAACTATCATTTTCCTAGGCTCACTAACCTCTCTATCGTCCCCAGAAATGTTTACACTAGAATTCATAATCAAAACCCTAATTCTATCATCTGCTTTCCTATGAATCCGAGCATCCTACCCTCGCTTCCGCTACGACCAACTCATACACCTTCTATGAAAAAACTTCCTGCCCCTAACACTAGCTCTATGCATATGACACACATCCCTGCCAATCTCTATATCGTTCATCCCCCCTTACACCTAGAAATATGTCTGATAAAAGAGTTACTTTGATAGAGTAAAGCATAGAGGTTTAAACCCTCTTATTTCTAGAATCATAGGACTTGAACCTACTCTTAAGAATTCAAAAATCTTCGTGCTACCTAATTACACTATATTCTAAGTAAGGTCAGCTAACTAAGCTATCGGGCCCATACCCCGAAAATGTTGGTTTATACCCCTTCCCGTACTAATAAAAATTATTACTAACCTTTCTATTTTCCTAACAATCATTTCAGGAACTCTCATTACCCTACTAAGCTCTCACCTTCTACTAATATGAATCGGCCTAGAAATAAGCATGCTCGCTATTATTCCCATTCTTATCAAAAAAATTAACCCCCGATCAACAGAAGCCGCCACTAAATATTTTCTCACACAAGCAACCGCCTCTATAATTTTCCTAGCCTCAATTACTTCAAACTTTATCACTTCCGGCCTATGATCCTTTAACCCTTCATCCAACCAGCTATGCCTGAACCTAGCATCACTAGCACTTCTGATAAAACTAGGCTTAGCCCCATTCCACTTCTGAATACCTGAAGTTACTCAAGGAGTCTCCCTTATATCAGGCCTAATAATCCTCACATGACAAAAATTAGCCCCTATATCCATCCTATATCACTTAGCCCCCTTAACATCCACACCCCTATTACTCTCATCAGGTCTCCTATCGGTAGTAGTTGGAGGATGAGGAGGACTTAACCAAACCCAACTACGCAAAATTCTAGCCTATTCATCCATTGCCCATATAGGCTGAATAATCGTAATTTTATCCTACAACTCCTCAATCATGTTAATCAATCTTCTCATCTATATTCTCCTTACACTCACCCTATTCATTTCTTTTAACCTTCACTCCAACCACACAATTTCATCTCTATCCCTCACATGAAGCAAATCTCCCATTATAATTATTTCAACATTAACAGTACTCCTATCGCTAGGAGGTCTCCCTCCACTCACAGGATTTATCCCTAAATGACTAATCATCAATGACCTAACTATAAATAATAACACACATATAGCTACTTTAATAGCCATCCTAGCCCTACTAAACCTATTTTTCTACCTACGCCTAGTTTATGCTTCATCCCTAACCCTTTTTCCCACTTCAAACAACATAAAGATAAAATGACAATACAACTCCTTAAAACACTTCACCCTACTTCCTCCCCTCATCATCTTCTCCACCCTTACCCTCCCTCTAACCACACTTTTCATTACCCCAAACTAGAAGTTTAGGTTATTCACAGACCAAGAGCCTTCAAAGCTCTAAGAAAGTAGACGTTACTTAACTTCTGACCTAAGGATTGCAGAAATTCACTCTACATCTAATGATTGCAAATCATTCACTTTTATTAAGCTAAATCCTCTCTAGATTGGTGGGCTCTGACCCCACGAAACTTTAGTTAACAGCTAAAAACCCTAAATCAACTGGCTTCAATCTACTTCTCCCGCCTAGGGCGGAAGAAAAGGCGGGAGAAGTCCCGGCAGAGTTAAAGCTGCTCCTTTGAATTTGCAATTCAATATGATAATCACCTCGAGACTTGGTAAAAAGAGGACTAAAACCTCTGTCTTTAGATTTACAGTCTAATGCTTACTCAGCCATTTTACCTATGTTCGTCACACGTTGACTATTCTCAACAAACCATAAAGACATCGGTACCCTCTACATAATTTTCGCCGCTTGAGCCGGAATAATCGGGACCGCCCTAAGCATTCTCATCCGAGCTGAACTAGGTCAGCCTGGAGCCTTAATAGGGGACGACCAAATCTACAATGTCGTAGTTACAGCCCACGCCTTCGTAATAATTTTCTTTATAGTAATACCCATAATAATTGGAGGTTTCGGAAACTGACTCGTACCCCTAATGATTGGAGCCCCAGACATAGCCTTCCCTCGAATAAACAACATAAGTTTCTGACTTCTACCCCCATCCTTCTTACTACTCCTGGCCTCCTCTATAGTTGAAGCCGGCGCTGGTACAGGCTGAACAGTGTACCCCCCACTAGCCGGAAACCTAGCCCATGCTGGAGCATCTGTGGACCTAGCTATTTTCTCCCTTCACCTGGCCGGAGTCTCCTCTATCCTAGGGGCCATCAATTTTATTACAACTATCATCAATATAAAACCACCTGCCCTTTCCCAGTACCAAACTCCCTTGTTCGTCTGATCAGTGCTGATTACGGCTGTGCTTCTACTGCTCTCTCTCCCCGTACTAGCAGCTGGAATTACTATACTCTTAACAGACCGAAACCTCAACACAACATTCTTCGACCCCGCTGGAGGAGGGGACCCAATTCTTTATCAACACTTATTCTGATTCTTTGGCCACCCCGAAGTATATATTCTAATTTTACCCGGGTTTGGAATCATCTCACATATTGTAACTTACTATTCAGGTAAGAAAGAGCCCTTCGGTTATATAGGTATGGTCTGAGCAATAATGTCAATCGGCTTCTTAGGCTTTATCGTTTGAGCCCACCACATATTCACTGTAGGACTAGACGTAGACACTCGAGCTTACTTTACATCTGCAACAATAATCATTGCAATTCCAACTGGCGTTAAAGTCTTTAGCTGACTGGCTACACTACACGGAGGTAACATTAAATGATCCCCAGCCATATTATGAGCCCTAGGCTTTATTTTCCTCTTTACAGTAGGCGGTCTGACGGGAATTGTCCTATCCAATTCCTCCCTTGACATTGTCCTGCATGACACATACTACGTCGTAGCTCACTTTCACTATGTTCTATCTATAGGAGCTGTCTTTGCTATTATGGCAGGATTTGTTCACTGATTTCCATTATTCACTGGTTATACTCTAGATGACACCTGAGCAAAAATTCACTTTTCCGTAATATTCGTTGGTGTAAACATAACATTCTTCCCACAACACTTCCTAGGGTTATCAGGAATGCCTCGACGATACTCAGACTACCCAGATGCCTACTCTACATGAAATACAGTATCTTCGATAGGATCTTTTATTTCTCTAACAGCAGTAATAATCATAATCTTTATGATCTGAGAAGCATTTGCATCCAAACGTGAAGTAGACTCCGTAGAACTAACAGCCACTAACCTAGAGTGACTCCATGGATGCCCTCCCCCATATCATACTTTCGAAGAACCTGCCTACGTAAAAGCTTACTAAGAAAGGAAGGAATCGAACCCCCAATTACTGGTTTCAAGCCAGCACCATAACCTTTATGACTTTCTCTATAAGAGGTATTAGTAAAGACATTACATGACTTTGTCAAAGTCAAATCATAGGATAACTACCTATATATCTCTATGGCTTATCCGTTCCAACTAGGACTCCAAGATGCCTCCTCCCCTATCATAGAAGAACTTACTAACTTTCACGATCACACTCTTATAATTGTGTTCCTAATCAGCTCCTTAGTACTATACATCATTTCAGCTATGCTGACAACTAAACTCACCCATACAAGCACAATAGACGCCCAAGAAGTAGAGACAATCTGAACTATTCTACCCGCAATCATTTTAATCCTAATCGCACTACCTTCTCTACGCATCCTCTACATAATGGACGAAATTAATAACCCTGCCCTAACAGTAAAAACCATAGGCCACCAATGATACTGAAGCTATGAATACACTGATTACGAAGATTTAACCTTTGACTCCTACATAATTCCAACAACAGACCTGAAATCAGGGGATTTACGACTATTAGAAGTTGATAATCGCGTAGTTCTTCCTATAGAGTTACCAATCCGTATGCTAATTTCGTCCGAAGACGTTCTTCACTCCTGAGCCATACCATCCCTCGGAATCAAAACTGATGCTATCCCAGGACGCCTAAACCAAGCAACACTAACCTCAACTCGACCAGGCCTATTTTACGGACAGTGTTCTGAAATTTGCGGGTCTAACCACAGCTTCATACCTATTGTCTTAGAAGTAGTTCCACTAAAACATTTCGAAAACTGATCCCTATCAATGACCTAATCTATCATTATGAAGCTTATAGAGCATTAGCCTTTTAAGCTAAAGAAGAGGCAACCGAGCCCCCATAATGATATGCCACAACTGGACACTTCAACTTGATTTATCACAATCCTCTCTATATTCCTATCTTTATTTATTCTCTTCCAAACAAAGATCTCTTCTTTTATCTACTTCTCTCTCCCCACTCCTAAGCTCCTAGCTTCTAAAAAGTTAGAAAACCCTTGAGATTCAAAATGAACGAAAATCTATTTGCCTCTTTCATTACCCCTACTCTAATAGGACTACCTGTAGTAATTCTTATCATTGCAATCCCAAACATTTTTATTCCCTCCTCCAGCCGATTACTCACTAACCGAGTCCTAACTATACAACGATGACTTGTCCAAACAATCTTAAAACAAATAATGACAATGCACAACAATAAAGGTCGATCCTGATCACTAATACTAGTCTCCTTAATTATATTCATCGGCTCAACAAATCTCCTAGGTCTATTACCTCACACTTTCACCCCTACTACCCAACTATCAATAAACCTAGGAATAGCTATCCCACTTTGAGCCGGAGCAGTCATTCTAGGGTTTCGACACAAGACAAAGGCATCTTTAGCTCACTTCCTCCCACAAGGGACACCTGTACCCCTAATTCCGATACTCATCATTATCGAAACTATTAGCCTTTTTATTCAACCTATAGCATTAGCCGTTCGACTAACTGCTAACATCACAGCAGGCCACCTCCTTATTCACCTAATTGGAGGGGCAACCCTGGCCCTTCTATCAATCAGCGTTCCTACCGCACTAATTACATTAATCATTCTCATCCTACTAACCATCCTAGAATTTGCCGTAGCTCTAATTCAAGCTTATGTCTTCACTCTCCTAGTCAGCCTCTACCTACACGACAATGCTTAATGACCCACCAAGTTCATCCATACCACATAGTTAACCCGAGCCCTTGACCACTAACAGGAGCCCTATCTGCTCTTCTGTTGACATCTGGTCTAATTATATGATTCCATTTCAACTCCCCTACCCTCCTCCTAATTGGTCTCCTCACTAACCTTCTAACTATATTTCAGTGATGACGAGACGTGATTCGAGAAGGAACTTTTCAAGGACATCATACCCCAATAGTCCAAAAAGGCCTTCGCTATGGCATAGTCCTATTTATCATCTCTGAGATTTTCTTCTTCGCAGGCTTTTTCTGAGCCTTCTACCATTCAAGCCTAGCTCCTACCCATGACCTCGGCGGATGCTGACCTCCAACAGGTATTATCCCTCTAAACCCCTTAGACGTTCCTCTACTTAATACATCTGTTCTCTTAGCCTCCGGAGTATCAATCACATGAGCTCACCACAGCCTAATAGAAGGAAACCGAAATCACATAATTCAAGCCCTATTTATCACAATCGCATTAGGTCTCTACTTCACTATTCTTCAAGCATCAGAATATTTTGAAACTCCTTTCACCATTTCTGACGGAGTCTACGGATCCACATTTTTTATAGCAACAGGCTTCCACGGCCTACACGTAATTATTGGCACAACATTCCTAGTAGTCTGCTTCCTACGACAACTAAGCTTCCACTTCACATCCAAACATCACTTCGGATTTGAGGCTGCTGCGTGATACTGACACTTCGTTGATGTAGTTTGACTTTTCCTTTACGTCTCTATTTACTGATGAGGGTCTTATTCTTTTAGTATTAACCAGTACAGTTGACTTCCAATCAACTAGTTCCGGTAAACCCCGGAAGAGAATAATCAACATATTTTTATCTCTTACTATTAACATCCTCCTCGCATCCGTCCTAGTTATAGTTGCATTCTGACTTCCACAAATAAATATCTACTCAGAAAAAGTTGGCCCCTACGAATGCGGCTTTGACCCTATTGAATCAGCCCGCCTCCCATTTTCAATAAAATTTTTCCTCATTGCTATCACATTCCTTCTTTTTGACCTAGAAATTGCTCTCCTACTTCCTCTTCCATGGGCCACACAAACTAACAAACTCTTGACTGTATTAGCAGTAGCTTTACTCTTAGTATCCATCTTAGCCTTAGGCCTAGCATATGAATGAGTCCAAAAAGGCCTTGAATGAGAGGAATAACCTGATAATTAGTTTAAAAAAAACAAATGATTTCGACTCATTAGATTATGATTTAACTCATAATTATCATTATGCCTTTAATCTATACTAGTCTAATGTTAGCCTTCGCCCTATCACTTCTTGGAACCCTAATATTCCGATCTCACCTAATGTCCACTCTACTATGTCTGGAAGGCATAATGCTAGCTATCTTCGTAACAACTTCTATTAGTACTTTAAACACTCACAATAATCTCTCATTCATATTACCTATCATTATCCTAGTATTTGCCGCATGCGAGGCAGCCGTAGGACTCGCTCTTTTAGTCACAATCTCAAATTCTTACGGCAACGACTACGTCCAAAACCTAAACCTCCTACAATGCTAAAAATTATTATCCCCACAATTATACTCTTTCCCCTTACATGGTGATCAAAACCATCCTTACTATGAATCAACACAACTTCCTACAGCTTCTTAATTAGCCTAATTACTCTACTGAACCTCTACAACCACAACGACGCAACCCACAACTTCTCCCCCTTATTCTTCACGGACCAACTTTCCACACCGTTACTCATCCTAACTTCATGACTCCTCCCCCTAATACTTATTGCAAGCCAGAATCATATATCAAAAGAAACCCCCACACGGAAAAAACTATTTATCTCTATACTTATCACGCTCCAAGTATCCCTTATCATAACCTTCTCAGCCGCCGAATTAATATTCTTCTATATCCTTTTTGAAGCAACCTTAATCCCCACTCTAATTATTATCACTCGATGAGGAAACCAAACCGAGCGCCTAAACGCTGGAGTTTATTTCCTGTTCTACACCCTAGTAGGATCCTTACCCCTTCTAGTAGCCCTACTGGCAAAACGAAACCAATTAGGTACTCTTAACATTATACTCCTCACATTTAACTTTCCCTACTTAGACCCCTCATTATTAAACCAACTAACATGACTAGCCTGCATAATAGCATTCATGGTAAAAATACCACTTTATGGCCTCCACTTATGACTCCCTAAAGCCCATGTAGAAGCCCCTATTGCTGGCTCAATAGTTCTAGCTGCCATCTTACTAAAACTTGGAGGCTACGGAATAATACGAATTACTATCATCCTAAACCCAACATCCATCGATATAGCTTACCCATTTATTCTTCTATCATTATGAGGCATAGTCATAACCAGCTCCATCTGCCTACGCCAAACTGATCTAAAATCTCTCATCGCTTACTCTTCCGTCAGCCATATAGCTTTGGTTATTGCAGCAATCATAATTCAAACCCCCTGAAGCTTTATAGGGGCTACAGCCCTAATAATAGCCCATGGCTTAACCTCTTCCCTATTATTCTGCCTAGCCAATACTAACTACGAACGAATTCACAGCCGGACTATACTTCTGGCACGCGGCCTCCAATCCATCCTCCCACTCATAGCAACCTGATGACTACTAGCGAGCCTTACCAATCTAGCCCTACCTCCATCAATCAACTTTATCGGAGAACTATACATCATCATCTCCTCATTCTCCTGATCTAACCCCTCCATTGTTCTTACAGGAATCAACATACTAATTACAGCCCTGTACACTCTATACATGCTAATTATGACCCAACGAGGCTCAATTTCTAACCATATAAAAACTCTTCTACCTACCTTTACACGAGAATCCACCCTAATAACCCTACACCTAATTCCCCTCATCCTCTTAACAATAAATCCTAAATTTATTATAGGCCCCTTATACTGTAGGTGTAGTTTACTAAAAACACTAGACTGTGAATCTAGAAACAAAAGATTACATCTTTTTACCTACCAAGAGAGTAATCAGGAACTGCTAACTCCTGCTCCCACAACTAAACTTGTGGCTCCCTTACTTTTATAGGATAGAAGTATTCCGTTGGTCTTAGGAACCAAAAAATTGGTGCAACTCCAAATAAAAGTAATTAACATAATTACCTCAATCTCCCTACTCTACTTACTTATCCTTGCTATGCCAGCTCTTTGATCAATTACAACAACAAAAACTGATAAACTAGCTAACTATATCAACTATTCCATCAAATACTCATTCTTCTTAAGCTTAATTCCCCTACTAGTCTACCTCCACTCAGGCTATGAATCTACAATCACCAATTGACACTGAATCTCAATCCAACCAACCAATTTAATGATAAGCTTCAAATTAGACTTCTACTCCCTTCTCTTTATGCCAGTAGCCTTATACGTTACCTGATCTATCATAGAATTCTCCACCTGATACATGCACTCAGACCCTAACCTAGACCGATTTATTAAATATTTACTTATCTTCCTAATTACAATAATAATTTTAGTCTCAGCAAACAATCTCATACAACTCTTTATTGGCTGAGAAGGAGTAGGAATCATATCTTTCCTTCTAATCGGGTGATGATTTGGACGCTCAGATGCTAACACTGCAGCCTTACAGGCCATTCTGTATAACCGGATCGGTGACATCGGCCTTATCCTCGCTATATCCTGATTTATGTGAAAACTAAACTCATGAGACCTTAAATTTATCCTTACTGCAAACACCCCTATCTCCTCCCTTCCTCTTATCGGGCTCATCCTAGCTGCAACTGGAAAATCAGCCCAGTTCGGTCTACACCCTTGACTACCCTCAGCTATAGAAGGCCCTACTCCAGTATCAGCCCTACTGCACTCCAGCACTATAGTCGTTGCAGGCGTATTCTTACTAATCCGATTCTACCCTATCCTTGACAATGACGTAATAAAAACCTTAATACTATGCCTAGGCTCCCTCACCACTCTATTCACAGCTATTTGTGCCTTAACACAGAACGATATCAAAAAAATCGTAGCATTCTCCACATCAAGCCAACTAGGCCTTATAGTCGTAACCCTAGGAATTGGCCAACCCTACCTAGCTTTCCTACACATTTGCACCCACGCCTTCTTTAAAGCTATACTATTCCTATGCTCAGGATCAGTCATCCATAGTCTCAACGACGAACAAGACATCCGAAAAATAGGTGGTTTAGCTAAAGCTATACCCTTCACCACGACCGCATTAACAATCGGGAGCCTCGCCTTAGTAGGCACCCCATTCCTTACAGGTTTCTACTCAAAAGACTTAATCATTGAAACCATAAATACGTCTTATACAAACGCCTGAGCCCTAATTATTACCTTAATCGCTACCTCTATAACAGCAATGTACAGCCTACGAATTATCTTTTTCGCCTTCATAGGAAACCCGCGATTCCTCCCTCTAGTCCTAATTAATGAATCCTCCCCCTCCATAATCAACCCAATCAAACGTCTAGTAGCAGGAAGCATCTTTGCTGGCTATCTAATAACCAGCCTCATTCCACCAATCACTACCCCTCAAATAACAATACCCTTAGCACTAAAAATAGCAGCCCTTCTAGTAACCGTCACAGGACTAATTTTAGCTTTAGAACTAAATAATCTTACACTGAACCTAACCTCCAAATCACCAAACCCCTATCACAACTTCTCCACTATACTAGGTTTCTACCCAACCATCATGCACCGCCTCCTACCCCTGAAAAATCTGAGCACCAGCCAAAAAACAGCATTCAAAGCCCTAGACTTAATCTGACTAGAATACTCACTACCCAAACTCCTATCATACTTCAACTCCCTAGCCTCATCAATTACCTCTGATCAAAAAGGAATAATTAAAATTTACTTCATGTCTTTCCTCCTTACTCTACCAATCCCCCTAATTCTAGCCCTAAACTAATTCCCCCGAACAATCTCAATTACAATGAAAATACTAACAAACAGAGACCACCCAGCCAAAACTATCAACCACCACCCGAAATCATAAATAGCAGACACTCCAGCTATATCTTCCCCTATATACCCCCCAGACTCACCATCTAAAACCACTCAATCTCCTATATCATCAAAACCCACAACCATCTTTGCATCCCCAGAACTTGCTAATCAAATAGAACCAACTAACTCAACCATAAAACCAAAAACAAGCATAAAGCTTACCACTCAATTAGAAGCCCAAGTCTCAGGGTAATCCTCAGTAGCTATAGCAGTAGTATATCCAAATACCACTATTATCCCACCCAAATAAATTAAAAACACCATCAACCCTAAATAACTCCCCCCAAACTCCAAAATTAACCCACAACCTAATCCTCCCCCCACAATTAACCCTAACCCACCATAAATGGGTGATGGCTTAGTCGCAAAAGCGATAAAGCACGAAACAAACAACAAACTTAATAAGAAAATTGACATAGTCATTATTTCTGCATGGAATAACCATGACCTATGACATGAAAAATCATCGTTGTAAATCAACTACAGAAACCCTTATGACCAACATCCGAAAATCTCATCCCTTAATAAAAATTGTCAACGAATCTTTCATTGATCTCCCCACCCCATCCAACATTTCCGCATGATGAAATTTCGGCTCTCTGCTAGGCATGTGCCTAATTATCCAAATTGCCACAGGACTCTTCCTAGCTATACACTACACATCTGACACCATAACTGCTTTCTCATCCGTAACCCATATTTGCCGAGACGTAAACTACGGCTGGCTAATCCGTTACCTCCACGCCAACGGAGCCTCTATATTTTTTATCTGCTTATTCTTGCATGTAGGCCGTGGGCTCTATTACGGATCCTACACTTTTATCGAAACATGAAACGTTGGCATTCTCCTCCTATTCGCAGTCATAGCTACAGCATTCATAGGCTACGTTCTTCCCTGAGGACAAATATCCTTCTGAGGAGCTACAGTAATTACCAACCTTCTATCAGCTATCCCCTACATTGGCACAACCCTAGTAGAATGAATCTGAGGAGGTTTCTCAGTAGACAAAGCCACACTTACTCGATTCTTCGCCTTCCACTTTATTCTCCCATTCATCATCGCAGCCTTAGCTGTAGTCCACCTCTTATTTCTTCATGAAACTGGCTCGAACAACCCAATCGGCCTTAACTCTGACGCAGACAAAATCCCCTTCCACCCCTACTACACAATCAAAGACGCCCTAGGCTTCGTACTAATATTTATAGTTCTTCTCTCCCTAGTACTTTTTTGCCCCGATTTACTAGGAGACCCTGACAACTACATGCCAGCAAACCCGCTCAACACCCCTCCACATATCAAACCTGAATGATATTTCCTATTCGCCTACGCTATTCTCCGATCAATCCCTAATAAACTTGGTGGCGTAGTAGCCCTAGTCCTCTCTATTCTGATCCTTGCTATTGTCCCATTCCTCCACAACTCCAAACAACGAAGTATAATTTTCCGACCCATTAGCCAATGCATATACTGACTCTTAGTAGCTGATCTCCTCACACTCACTTGAATCGGAGGCCAACCAGTCGAACACCCATTTATTATTATCGGACAAGTCGCATCCGTCTTATACTTTACTATTATTCTAATTCTAATACCACTCTCTAGCATAGTAGAAAACAAAATCTTAAAATGAAGACCCATGCCCCTATAGTATAAAACTATTACTCTGGTCTTGTAAACCAACAATGAGAGATCAGCTCTCTAAGGGCATCATCAAGAAAGAGGCCTACAGCCCCACCATCAGCACCCAAAGCTGAAATTCTTAATAAACTATTTCTTGAAAACGTCCATACTATGTATATCGTGCATAATATTATATGCCCCATGCATATAAGCTAGTACATACCTCTATATATCTTACATAATACATTATATGCTTAATCCACATTATATTATCCCCCCCATGTCTATTCTTAACTACTAAAACTGCATGAATTAAGGAATTTAAATTCAAAAGGAGATTGCATAGACCATTCTGTCAGGCTGCCTAGACTACATTCTAGTCAGAATGACTATCCCTATCCGATCGTTGGTCGCTTATTCTACCATCCTCCGTGAAATCATCAACCCGCCAGGGTCGTGTCCCTCTTCTCGCTCAGCGCCCATATAACTTGGGGGTAGCTAACAATGATCTTTACAATTCATCTGGTTCTTACTTCAGGGCCATACCCTCTAAGACGCCCACTCGATGACCTTAAATAAGACATCTCGATGGTTCTGTGTCTATCTCTCTCACACCAACAACTGGATGAGCTGTCAGGCAGATGGTATTTTTAATTTTTTGGGGGGGGGAAACTGCATCGATTCACCTAAGCCTAAGTCGGCTCTGAGCCGGGATAAGATCTGTAGCTGGACTTTATCTCCTTGCAAGCTCTGGCACACCAATCGAGGAGGACTAATTTTTCATGCTTGACGGACATATTTGAAACCTACACGCACGAATGCACGCGCACAAATGCACACACACACACACACACACACACACACACACACACACACACACACACACACGCATACGCATACGCATACGCATACGCATACGCATACGCATACACACACGCATACGCATACGCATACACACACGCGCACCTAAACTAACCATGTAATTATTATCTCAACAAACCCCCCTACCCCCCAT
>EJN2
CACGCATACGCATACGCGCACCTAAACTAACCATGTAATTATTATCTCAACAAACCCCCCTACCCCCCATCTGCACCTACTTAGTCGTTTATTTAATTAGCTTGCCAAACCCCAAAAACAAGCGTTAAACAAACCATAAATGCAGAGGTATAATAAATTCCCTAACTACACTCACAAGCCACTCTCAAAACCCATTAAACATAAAAGAAGATCCAGGCCTTTTAACGCCCACCTTTCTTCTTCTTTTAGGAATAAGATATTTGTGAACTTCTTCATCAGTGCATTTCTCAACACGGTTATTGTAGCTTAACCAAAGCGAAGCGCTGAAAATGCTTAGATGGACTTCTAGTCCCATTAACATCCAAAAGGTTTGGTCCTGGCCTTTTTATTAGTTTATAGCAAATTTACACATGCAAGCCTCCCCACACCAGTGAGAATACCCTTAAATTAATCTAATCTGATTGTAAGGAGTAGGTATCAAGCTCACTAAAGTTGCTCAAGACACCTTGCTTAGCCACACCCCCACGGGAAACAGCAGTGATAAAAATTAGGCAATAAACGAAAGTTCGACCTAGTTATGCTATAGAGGGTTGGTCAATTTCGTGCCAGCCACCGCGGTCATACGATTAACCCATACTAATAAACCTACGGCGTAAAGCGTGTTTAAAGAACCACCTCTTGAATAAGATTAAACTCCAACTAATACGTAGAAATTCATAGTTAGAAGTAAAATAAACTACGAAAGTGATCTTAACATTCTTGAACACACGATAGCTAGGAGACAAACTGGGATTAGATACCCCATTATGCCTAGCCTTAAACAGAGATAGCCCCCTAACAAGGCTACCCGCCTGAGAACTACTAGCTACCGCTTAAAACTCAAAGGACTTGGCGGTACTTTATATCCACCTAGAGGAGCCTGTTCTATAACCGATAAACCCCGTTCAACCTCACCACTTCTTGCTAATTCAGCCTGTATACCGCCATCTTCAGCGAACCCCTATAGGGAACAAAAGTAAGCTCAATAACTCTACCCGTAAAAACGTTAGGTCAAGGTGTAGCCTATGAAGTGGAAAGAAATGGGCTACATTTTCTCTTCCGAGAACATCAACGATACCCTCTTTGAAACAAGAGAGACAAGGAGGATTTAGTAGTAAATTAAGAATAGAGTGCTTAATTGAATAGTGCAATGAAGTACGCACACACCGCCCGTCACCCTCCTCAAATACCTTTCTAAGACTACTTCATAATTCCAAGGATACCCGTATAAGAGGAGATAAGTCGTAACATGGTAAGCATACTGGAAAGTGTGCTTGGATGAATCAAAACGTAGCTTAACAAAAGCACCTGACTTACACTCAGGAGATTTCCCTGACTAAAGGAACGCTTTGAACTACTTCTAGCCCAATAAATAAGTCAACTCAATTATGTAACCCCATCAATTAAATCATTCACCTAAAATCAAAGTATAGGAGATAGAAATGATTACTGGCGCTATAGAGAAAGTACCGCAAGGGAAAGATGAAAGAAACCTAGTAAAAGTACAAAAAAGCAAAGATTAACCCTTGTACCTTTTGCATAATGGACCAACTAGACTCAGTCCAGCAAAAAGAATTTAAGTCGGACATCCCGAAACCAAACGAGCTACCTAGGAACAATTTTATGAATGAACCCGTCTATGTGGCAAAATAGTGGGAAGATTCCTAGGTAGAGGTGAAAAGCCTAACGAGCTTGGTGATAGCTGGTTATCCAGAGAAGAATTTTAGTTCTGCTTTAAGCTTACCCAAAGGACCTGACAACCTACCTGTAAGCTTAACTGTTAATCTAAAGAGGGACAGCTCTTTAGATAAAGGATAGAACCTAAACTAGAGAATAAGAACTGCAAACATACCATAGTTGGCCTAAAAGCAGCCATCAATAAAGAAAGCGTTAAAGCTCAAATACTTCTACTATTCCAATACCTAAATTCTCACCCATTTCCTAGATTAAAACTGGATTAATCTACTAAAAAGTAGATGAATTAATGTTGGTATGAGTAACAAGAAAACTTTTCTCCTTGCACAAGTGTATATCAGATCGGATACCCACTGATAATTAACTCAAAATGAAAATATACTCTAAATCTAAATCCTTTTCTACCAGTAGAGTTAATCCAACACAGGAGTGCACCTAAGGAAAGATAAAAAGAAGTAAAAGGAACTCGGCAAACACAAGCCCCGCCTGTTTACCAAAAACATCACCTCTAGCATAAAAAGTATTAGAGGCACTGCCTGCCCGGTGACTCACGTTAAACGGCCGCGGTATCCTGACCGTGCAAAGGTAGCATAATCATTTGTTCCTTAATTAGGGACTTGTATGAACGGCAAGACGAGGGCTTAACTGTCTCTTACTTCCTATCAGTGAAATTGACCTTCCAGTGAAGAGGCTGGAATAAAATAATAAGACGAGAAGACCCTATGGAGCTTCAACCAATTGACTTACTAAACTAATTTACTCCCCTAAAGGACCTAAACACCTCAGTTTACTCTAAGTCAACGGTTTCGGTTGGGGTGACCTCGGAGCACAAAAAAACCTCCGAGTATATTAAACCAAGACCTACTAGTCTAAGTTATCCAAATTATTTATTGACCCAATTTTTGATCAACGGACCAAGTTACCCTAGGGATAACAGCGCTATCCTATTCAAGAGTTCATATCGACAATAGGGTTTACGACCTCGATGTTGGATCAGGACATCCCAATGGTGCAGAAGCTATTAAAGGTTCGTTTGTTCAACGATTAAAGTCCTACGTGATCTGAGTTCAGACCGGAGTAATCCAGGTCGGTTTCTATCTATTAGCAATTTTTCTTAGTACGAAAGGACCAGAAAAATAGAGCCTCCTACGCTATAGCGCTCTTAAATCTATAGATGAAATAATCTTAATCTAGAAATTATGCAAACTAACAGCCCAAGAACAGGGTTGCTAAGATGGCAGAGCCCGGTAATTGCACAAGACTTAAACCCTTGGACCCAGAGGTTCAACTCCTCTTCTTAGCACTCATGCAACTTCTCAACATTCTTACCCTAATCCTTCCTATCCTAATTGCTATAGCTTTCCTCACGCTCATCGAGCGAAAAATCCTCGGCTACATGCAACTACGCAAGGGCCCAAACGTTGTAGGCCCGTACGGCCTATTACAACCATTCTCCGACGCCATAAAACTATTCATTAAAGAACCCCTACGACCCAACTTCTCCTCTACTGCTCTATTTATAATTGCCCCTACTCTCTCTCTAACACTAGCCCTAAGCCTATGAATCCCCCTACCAATACCCTACCCGCTTATAGATCTTAACTTAGGCATCTTATTCATCCTAGCCCTATCTAGCCTAGCTGTTTACTCTATCCTATGATCAGGATGAGCATCAAATTCCAAATATGCCCTAATCGGCGCCCTCCGAGCAGTAGCCCAAACAATCTCCTATGAAGTCTCCCTAGCTATTATTCTTCTTTCCGTACTTCTAATAAGCGGATCCTACTCTCTAAGTACCCTTATTTACTCCCAAGAAAACATTTGATTTATTATCCCAACCTGACCCTTAGCCATAATATGATTTATCTCAACACTAGCTGAAACCAACCGAGCCCCATTTGACCTCACAGAAGGAGAATCTGAACTCGTCTCAGGCTTTAACGTCGAATACGCAGCAGGGCCATTTGCCCTATTCTTCATAGCCGAATATATAAACATTATCCTCATAAATGCTTTAACAACTATCATTTTCCTAGGCTCACTAACCTCTCTATCGTCCCCAGAAATGTTTACACTAGAATTCATAATCAAAACCCTAATTCTATCATCTGCTTTCCTATGAATCCGAGCATCCTACCCTCGCTTCCGCTACGACCAACTCATACACCTTCTATGAAAAAACTTCCTGCCCCTAACACTAGCTCTATGCATATGACACACATCCCTGCCAATCTCTATATCGTTCATCCCCCCTTACACCTAGAAATATGTCTGATAAAAGAGTTACTTTGATAGAGTAAAGCATAGAGGTTTAAACCCTCTTATTTCTAGAATCATAGGACTTGAACCTACTCTTAAGAATTCAAAAATCTTCGTGCTACCTAATTACACTATATTCTAAGTAAGGTCAGCTAACTAAGCTATCGGGCCCATACCCCGAAAATGTTGGTTTATACCCCTTCCCGTACTAATAAAAATTATTACTAACCTTTCTATTTTCCTAACAATCATTTCAGGAACTCTCATTACCCTACTAAGCTCTCACCTTCTACTAATATGAATCGGCCTAGAAATAAGCATGCTCGCTATTATTCCCATTCTTATCAAAAAAATTAACCCCCGATCAACAGAAGCCGCCACTAAATATTTTCTCACACAAGCAACCGCCTCTATAATTTTCCTAGCCTCAATTACTTCAAACTTTATCACTTCCGGCCTATGATCCTTTAACCCTTCATCCAACCAGCTATGCCTGAACCTAGCATCACTAGCACTTCTGATAAAACTAGGCTTAGCCCCATTCCACTTCTGAATACCTGAAGTTACTCAAGGAGTCTCCCTTATATCAGGCCTAATAATCCTCACATGACAAAAATTAGCCCCTATATCCATCCTATATCACTTAGCCCCCTTAACATCCACACCCCTATTACTCTCATCAGGTCTCCTATCGGTAGTAGTTGGAGGATGAGGAGGACTTAACCAAACCCAACTACGCAAAATTCTAGCCTATTCATCCATTGCCCATATAGGCTGAATAATCGTAATTTTATCCTACAACTCCTCAATCATGTTAATCAATCTTCTCATCTATATTCTCCTTACACTCACCCTATTCATTTCTTTTAACCTTCACTCCAACCACACAATTTCATCTCTATCCCTCACATGAAGCAAATCTCCCATTATAATTATTTCAACATTAACAGTACTCCTATCGCTAGGAGGTCTCCCTCCACTCACAGGATTCATCCCTAAATGACTAATCATCAATGACCTAACTATAAATAATAACACACATATAGCTACTTTAATAGCCATCCTAGCCCTACTAAACCTATTTTTCTACCTACGCCTAGTTTATGCTTCATCCCTAACCCTTTTTCCCACTTCAAACAACATAAAGATAAAATGACAATACAACTCCTTAAAACACTTCACCCTACTTCCTCCCCTCATCATCTTCTCCACCCTTACCCTCCCTCTAACCACACTTTTCATTACCCCAAACTAGAAGTTTAGGTTATTCACAGACCAAGAGCCTTCAAAGCTCTAAGAAAGTAGACGTTACTTAACTTCTGACCTAAGGATTGCAGAAATTCACTCTACATCTAATGATTGCAAATCATTCACTTTTATTAAGCTAAATCCTCTCTAGATTGGTGGGCTCTGACCCCACGAAACTTTAGTTAACAGCTAAAAACCCTAAATCAACTGGCTTCAATCTACTTCTCCCGCCTAGGGCGGAAGAAAAGGCGGGAGAAGTCCCGGCAGAGTTAAAGCTGCTCCTTTGAATTTGCAATTCAATATGATAATCACCTCGAGACTTGGTAAAAAGAGGACTAAAACCTCTGTCTTTAGATTTACAGTCTAATGCTTACTCAGCCATTTTACCTATGTTCGTCACACGTTGACTATTCTCAACAAACCATAAAGACATCGGTACCCTCTACATAATTTTCGCCGCTTGAGCCGGAATAATCGGGACCGCCCTAAGCATTCTCATCCGAGCTGAACTAGGTCAGCCTGGAGCCTTAATAGGGGACGACCAAATCTACAATGTCGTAGTTACAGCCCACGCCTTCGTAATAATTTTCTTTATAGTAATACCCATAATAATTGGAGGTTTCGGAAACTGACTCGTACCCCTAATGATTGGAGCCCCAGACATAGCCTTCCCTCGAATAAACAACATAAGTTTCTGACTTCTACCCCCATCCTTCTTACTACTCCTGGCCTCCTCTATAGTTGAAGCCGGCGCTGGTACAGGCTGAACAGTGTACCCCCCACTAGCCGGAAACCTAGCCCATGCTGGAGCATCTGTGGACCTAGCTATTTTCTCCCTTCACCTGGCCGGAGTCTCCTCTATCCTAGGGGCCATCAATTTTATTACAACTATCATCAATATAAAACCACCTGCCCTTTCCCAGTACCAAACTCCCTTGTTCGTCTGATCAGTGCTGATTACGGCTGTGCTTCTACTGCTCTCTCTCCCCGTACTAGCAGCTGGAATTACTATACTCTTAACAGACCGAAACCTCAACACAACATTCTTCGACCCCGCTGGAGGAGGGGACCCAATTCTTTATCAACACTTATTCTGATTCTTTGGCCACCCCGAAGTATATATTCTAATTTTACCCGGGTTTGGAATCATCTCACATATTGTAACTTACTATTCAGGTAAGAAAGAGCCCTTCGGTTATATAGGTATGGTCTGAGCAATAATGTCAATCGGCTTCTTAGGCTTTATCGTTTGAGCCCACCACATATTCACTGTAGGACTAGACGTAGACACTCGAGCTTACTTTACATCTGCAACAATAATCATTGCAATTCCAACTGGCGTTAAAGTCTTTAGCTGACTGGCTACACTACACGGAGGTAACATTAAATGATCCCCAGCCATATTATGAGCCCTAGGCTTTATTTTCCTCTTTACAGTAGGCGGTCTGACGGGAATTGTCCTATCCAATTCCTCCCTTGACATTGTCCTGCATGACACATACTACGTCGTAGCTCACTTTCACTATGTTCTATCTATAGGAGCTGTCTTTGCTATTATGGCAGGATTTGTTCACTGATTTCCATTATTCACTGGTTATACTCTAGATGACACCTGAGCAAAAATTCACTTTTCCGTAATATTCGTTGGTGTAAACATAACATTCTTCCCACAACACTTCCTAGGGTTATCAGGAATGCCTCGACGATACTCAGACTACCCAGATGCCTACTCTACATGAAATACAGTATCTTCGATAGGATCTTTTATTTCTCTAACAGCAGTAATAATCATAATCTTCATGATCTGAGAAGCATTTGCATCCAAACGTGAAGTAGACTCCGTAGAGCTAACAGCCACTAACCTAGAGTGACTCCATGGATGCCCTCCCCCATATCATACTTTCGAAGAACCTGCCTACGTAAAAGCTTACTAAGAAAGGAAGGAATCGAACCCCCAATTACTGGTTTCAAGCCAGCACCATAACCTTTATGACTTTCTCTATAAGAGGTATTAGTAAAGACATTACATGACTTTGTCAAAGTCAAATCATAGGATAACTACCTATATATCTCTATGGCTTATCCGTTCCAACTAGGACTCCAAGATGCCTCCTCCCCTATCATAGAAGAACTTACTAACTTTCACGATCACACTCTTATAATTGTGTTCCTAATCAGCTCCTTAGTACTATACATCATTTCAGCTATGCTGACAACTAAACTCACCCATACAAGCACAATAGACGCCCAAGAAGTAGAGACAATCTGAACTATTCTACCCGCAATCATTTTAATCCTAATCGCACTACCTTCTCTACGCATCCTCTACATAATGGACGAAATTAATAACCCTGCCCTAACAGTAAAAACCATAGGCCACCAATGATACTGAAGCTATGAATATACTGATTACGAAGATTTAACCTTTGACTCCTACATAATTCCAACAACAGACCTGAAATCAGGGGATTTACGACTATTAGAAGTTGATAATCGCGTAGTTCTTCCTATAGAGTTACCAATCCGTATGCTAATTTCGTCCGAAGACGTTCTTCACTCCTGAGCCATACCATCCCTCGGAATCAAAACTGATGCTATCCCAGGACGCCTAAACCAAGCAACACTAACCTCAACTCGACCAGGCCTATTTTACGGACAGTGTTCTGAAATTTGCGGGTCTAACCACAGCTTCATACCTATTGTCTTAGAAGTAGTTCCACTAAAACATTTCGAAAACTGATCCCTATCAATGACCTAATCTATCATTATGAAGCTTATAGAGCATTAGCCTTTTAAGCTAAAGAAGAGGCAACCGAGCCCCCATAATGATATGCCACAACTGGACACTTCAACTTGATTTATCACAATCCTCTCTATATTCCTATCTTTATTTATTCTCTTCCAAACAAAGATCTCTTCTTTTATCTACTTCTCTCTCCCCACTCCTAAGCTCCTAGCTTCTAAAAAGTTAGAAAACCCTTGAGATTCAAAATGAACGAAAATCTATTTGCCTCTTTCATTACCCCTACTCTAATAGGACTACCTGTAGTAATTCTTATCATTGCAATCCCAAACATTTTTATTCCCTCCTCCAGCCGATTACTCACTAACCGAGTCCTAACTATACAACGATGACTTGTCCAAACAATCTTAAAACAAATAATGACAATGCACAACAATAAAGGTCGATCCTGATCACTAATACTAGTCTCCTTAATTATATTCATCGGCTCAACAAATCTCCTAGGTCTATTACCTCATACCTTCACCCCTACTACCCAACTATCAATAAACCTAGGAATAGCTATCCCACTTTGAGCCGGAGCAGTCATTCTAGGGTTTCGACACAAGACAAAGGCATCTTTAGCTCACTTCCTCCCACAAGGGACACCTGTACCCCTAATTCCGATACTCATCATTATCGAAACTATTAGCCTTTTTATTCAACCTATAGCATTAGCCGTTCGACTAACTGCTAACATCACAGCAGGCCACCTCCTTATTCACCTAATTGGAGGGGCAACCCTGGCCCTTCTATCAATCAGCGTTCCTACCGCACTAATTACATTAATCATTCTCATCCTACTAACCATCCTAGAATTTGCCGTAGCTCTAATTCAAGCTTATGTCTTCACTCTCCTAGTCAGCCTCTACCTACACGACAATGCTTAATGACCCACCAAGTTCATCCATACCACATAGTTAACCCGAGCCCTTGACCACTAACAGGAGCCCTATCTGCTCTTCTGTTGACATCTGGTCTAATTATATGATTCCATTTCAACTCCTCTACCCTCCTCCTAATTGGTCTCCTCACTAACCTTCTAACTATATTTCAGTGATGACGAGACGTGATTCGAGAAGGAACTTTTCAAGGACATCATACCCCAATAGTCCAAAAAGGCCTTCGCTATGGCATAGTCCTATTTATCATCTCTGAGATTTTCTTCTTCGCAGGCTTTTTCTGAGCCTTCTACCATTCAAGCCTAGCTCCTACCCATGACCTCGGCGGATGCTGACCTCCAACAGGTATTATCCCTCTAAACCCCTTAGACGTTCCTCTACTTAATACATCTGTTCTCTTAGCCTCCGGAGTATCAATCACATGAGCTCACCACAGCCTAATAGAAGGAAACCGAAATCACATAATTCAAGCCCTATTTATCACAATCGCATTAGGTCTCTACTTCACTATTCTTCAAGCATCAGAATATTTTGAAACTCCTTTCACCATTTCTGACGGAGTCTACGGATCCACATTTTTTATAGCAACAGGCTTCCACGGCCTACACGTAATTATTGGCACAACATTCCTAGTAGTCTGCTTCCTACGACAACTAAGCTTCCACTTCACATCCAAACATCACTTCGGATTTGAGGCTGCTGCGTGATACTGACACTTCGTTGATGTAGTCTGACTTTTCCTTTACGTCTCTATTTACTGATGAGGGTCTTATTCTCTTAGTATTAACCAGTACAGTTGACTTCCAATCAACTAGTTCCGGTAAACCCCGGAAGAGAATAATCAACATATTTTTATCTCTTACTATTAACATCCTCCTCGCATCCGTCCTAGTTATAGTTGCATTCTGACTTCCACAAATAAATATCTACTCAGAAAAAGTTGGCCCCTACGAATGCGGCTTTGACCCTATTGAATCAGCCCGCCTCCCATTTTCAATAAAATTTTTCCTCATTGCTATCACATTCCTTCTTTTTGACCTAGAAATTGCTCTCCTACTTCCTCTTCCATGGGCCACACAAACTAACAAACTCTTGACTGTATTAGCAGTAGCTTTACTCTTAGTATCCATCTTAGCCTTAGGCCTAGCATATGAATGAGTCCAAAAAGGCCTTGAATGAGAGGAATAACCTGATAATTAGTTTAAAAAAAAACAAATGATTTCGACTCATTAGATTATGATTTAACTCATAATTATCATTATGCCTTTAATCTATACTAGTCTAATGTTAGCCTTCGCCCTATCACTTCTTGGAACCCTAATATTTCGATCTCACCTAATGTCCACTCTACTATGTCTGGAAGGCATAATGCTAGCTATCTTCGTAACAACTTCTATTAGTACTTTAAACACTCACAATAATCTCTCATTCATATTACCTATCATTATCCTAGTATTTGCCGCATGCGAGGCAGCCGTAGGACTCGCTCTTTTAGTCACAATCTCAAATTCTTACGGCAATGACTACGTCCAAAACCTAAACCTCCTACAATGCTAAAAATTATTATCCCCACAATTATACTCTTTCCCCTTACATGGTGATCAAAACCATCCTTACTATGAATCAACACAACTTCCTACAGCTTCTTAATTAGCCTAATTACTCTACTGAACCTCTACAACCACAACGACGCAACCCACAACTTCTCCCCCTTATTCTTCACAGACCAACTTTCCACACCGTTACTCATCCTAACTTCATGACTCCTCCCCCTAATACTTATTGCAAGCCAAAATCATATATCAAAAGAAACCCCCACACGGAAAAAACTATTTATCTCTATACTTATCACGCTCCAAGTATCCCTTATCATAACCTTCTCAGCCGCCGAATTAATATTCTTCTATATCCTTTTTGAAGCAACCTTAATCCCCACTCTAATTATTATCACTCGATGAGGAAACCAAACCGAGCGCCTAAACGCTGGAGTTTATTTCCTGTTCTACACCCTAGTAGGATCCTTACCCCTTCTAGTAGCCCTACTGGCAAAACGAAACCAATTAGGTACTCTTAACATTATACTCCTCACATTTAACTTTCCCTACTTAGACCCCTCATTATTAAACCAACTAACATGACTAGCCTGCATAATAGCATTCATGGTAAAAATACCACTTTATGGCCTCCACTTATGACTCCCTAAAGCCCATGTAGAAGCTCCTATTGCTGGCTCAATAGTTCTAGCTGCCATCTTACTAAAACTTGGAGGCTACGGAATGATACGAATTACTATCATCCTAAACCCAACATCCATCGATATAGCTTACCCATTTATTCTTCTATCATTATGAGGCATAGTCATAACCAGCTCCATCTGCCTACGCCAAACTGATCTAAAATCCCTCATCGCTTACTCTTCCGTCAGCCATATAGCTTTGGTTATTGCAGCAATCATAATTCAAACCCCCTGAAGCTTTATAGGGGCTACAGCCCTAATAATAGCCCATGGCTTAACCTCTTCCCTATTATTCTGCCTAGCCAATACTAACTACGAACGAATTCACAGCCGGACTATACTTCTGGCACGCGGCCTCCAATCCATCCTCCCACTCATAGCAACCTGATGACTACTAGCGAGCCTTACCAATCTAGCCCTACCTCCATCAATCAACTTTATCGGAGAACTATACATCATCATCTCCTCATTCTCCTGATCTAACCCCTCCATTGTTCTTACAGGAATCAACATACTAATTACAGCCCTGTACACTCTATACATGCTAATTATGACCCAACGAGGCTCAATTACTAACCATATAAAAACTCTTCTACCTACCTTTACACGAGAATCCACCCTAATAACCCTACACCTAATTCCCCTCATCCTCTTAACAATAAGTCCTAAATTTATTATAGGCCCCTTATACTGTAGGTGTAGTTTACTAAAAACACTAGACTGTGAATCTAGAAACAAAAGATTACATCTTTTTACCTACCAAGAGAGTAATCAGGAACTGCTAACTCCTGCTCCCACAACTAAACTTGTGGCTCCCTTACTTTTATAGGATAGAAGTATTCCGTTGGTCTTAGGAACCAAAAAATTGGTGCAACTCCAAATAAAAGTAATTAACATAATTACCTCAATCTCCCTACTCTACTTACTTATCCTTGCTATGCCAGCTCTTTGATCAATTACAACAACAAAAACTGATAAACTAGCTAACTATATCAACTATTCCATCAAATACTCATTCTTCTTAAGCTTAATTCCCCTACTAGTCTACCTCCACTCAGGCTATGAATCTACAATCACCAATTGACACTGAATCTCAATCCAACCAACCAATTTAATGATAAGCTTCAAATTAGACTTCTACTCCCTTCTCTTTATGCCAGTAGCCTTATACGTTACCTGATCTATCATAGAATTCTCCACCTGATACATGCACTCAGACCCTAACCTAGACCGATTTATTAAATATTTACTTATCTTCCTAATTACAATAATAATTTTAGTCTCAGCAAACAATCTCATACAACTCTTTATTGGCTGAGAAGGAGTAGGAATCATATCTTTCCTTCTAATCGGGTGATGATTTGGACGCTCAGATGCTAACACTGCAGCCTTACAGGCCATTCTGTATAACCGGATCGGTGACATCGGCCTTATCCTCGCTATATCCTGATTTATGTGAAAACTAAACTCATGAGACCTTAAATTTATCCTTACTGCAAACACCCCTATCTCCTCCCTTCCTCTTATCGGGCTCATCCTAGCTGCAACTGGAAAATCAGCCCAGTTCGGTCTACACCCTTGACTACCCTCAGCTATAGAAGGCCCTACTCCAGTATCAGCCCTACTGCACTCCAGCACTATAGTCGTTGCAGGTGTATTCTTACTAATCCGATTCTACCCTATCCTTGACAATGACGTAATAAAAACCTTAATACTATGCCTAGGCTCCCTCACCACTCTATTCACAGCTATTTGTGCCTTAACACAGAACGATATCAAAAAAATCGTAGCATTCTCCACATCAAGCCAACTAGGCCTTATAGTCGTAACCCTAGGAATTGGCCAACCCTACCTAGCTTTCCTACACATTTGCACCCACGCCTTCTTTAAAGCTATACTATTCCTATGCTCAGGATCAGTCATCCATAGTCTCAACGACGAACAAGACATCCGAAAAATAGGTGGTTTAGCTAAAGCTATACCCTTCACCACGACCGCATTAACAATCGGGAGCCTCGCCTTAGTAGGCACCCCATTCCTTACAGGTTTCTACTCAAAAGACTTAATCATTGAAACCATAAATACGTCTTATACAAACGCCTGAGCCCTAATTATTACCTTAATCGCTACCTCTATAACAGCAATGTACAGCCTACGAATTATCTTTTTCGCCTTCATAGGAAACCCGCGATTCCTCCCTCTAGTCCTAATTAATGAATCCTCCCCCTCCATAATCAACCCAATCAAACGTCTAGTAGCAGGAAGCATCTTTGCTGGCTATCTAATAACCAGCCTCATTCCACCAATCACTACCCCTCAAATAACAATACCCTTAGCATTAAAAATAGCAGCCCTTCTAGTAACCGTCACAGGACTAATTTTAGCTTTAGAACTAAATAATCTTACACTGAACCTAACCTCCAAATCACCAAACCCCTATCACAACTTCTCCACTATACTAGGTTTCTACCCAACCATCATGCACCGCCTCCTACCCCTGAAAAATCTGAGCACCAGCCAAAAAACAGCATTCAAAGCCCTAGACTTAATCTGACTAGAATACTCACTACCCAAACTCCTATCATACTTCAACTCCCTAGCCTCATCAATTACCTCTGATCAAAAAGGAATAATTAAAATTTACTTCATGTCTTTCCTCCTTACTCTACCAATCCCCCTAATTCTAGCCCTAAACTAATTCCCCCGAACAATCTCAATTACAATGAAAATACTAACAAACAGAGACCACCCAGCCAAAACTATCAACCACCACCCGAAATCATAAATAGCAGACACTCCAGCTATATCTTCCCCTATATACCCCCCAGACTCACCATCTAAAACCACTCAATCTCCTATATCATCAAAACCCACAACCATCTTTGCATCCCCAGAACTTGCTAATCAAATAGAACCAACTAACTCAACCATAAAACCAAAAACAAGCATAAAGCTTACCACTCAATTAGAAGCCCAAGTCTCAGGGTAATCCTCAGTAGCTATAGCAGTAGTATATCCAAATACCACTATTATCCCACCCAAATAAATTAAAAACACCATCAACCCTAAATAACTCCCCCCAAACTCCAAAATTAACCCACAACCTAATCCTCCCCCCACAATTAACCCTAACCCACCATAAATGGGTGATGGCTTAGTCGCAAAAGCGATAAAGCACGAAACAAACAACAAACTTAATAAGAAAATTGACATAGTCATTATTTCTGCATGGAATAACCATGACCTATGACATGAAAAATCATCGTTGTAAATCAACTACAGAAACCCTTATGACCAACATCCGAAAATCTCATCCCTTAATAAAAATTGTCAACGAATCTTTCATTGATCTCCCCACCCCATCCAACATTTCCGCATGATGAAATTTCGGCTCTCTGCTAGGCATGTGCCTAATTATCCAAATTGCCACAGGACTCTTCCTAGCTATACACTACACATCTGACACCATAACTGCTTTCTCATCCGTAACCCATATTTGCCGAGACGTAAACTACGGCTGACTAATCCGTTACCTCCACGCCAACGGAGCCTCTATATTTTTTATCTGCTTATTCTTGCATGTAGGCCGTGGGCTCTATTACGGATCCTACACTTTTATCGAAACATGAAACGTTGGCATTCTCCTCCTATTCGCAGTCATAGCTACAGCATTCATAGGCTACGTTCTTCCCTGAGGACAAATATCCTTCTGAGGAGCTACAGTAATTACCAACCTTCTATCAGCTATCCCCTACATTGGCACAACCCTAGTAGAATGAATCTGAGGAGGTTTCTCAGTAGACAAAGCCACACTTACTCGATTCTTCGCCTTCCACTTTATTCTCCCATTCATCATCGCAGCCTTAGCTGTAGTCCACCTCTTATTTCTTCATGAAACTGGCTCGAACAACCCAATCGGCCTTAACTCTGACGCAGACAAAATCCCCTTCCACCCCTACTACACAATCAAAGACGCCCTAGGCTTCGTACTAATATTTATAGTTCTTCTCTCCCTAGTACTTTTTTGCCCCGATTTACTAGGAGACCCTGACAACTACATGCCAGCAAACCCGCTCAACACCCCTCCACATATCAAACCTGAATGATATTTCCTATTCGCCTACGCTATTCTCCGATCAATCCCTAATAAACTTGGTGGCGTAGTAGCCCTAGTCCTCTCTATTCTGATCCTTGCTATTGTCCCATTCCTCCACAACTCCAAACAACGAAGTATAATTTTCCGACCCATTAGCCAATGCATATACTGACTCTTAGTAGCTGATCTCCTCACACTCACTTGAATCGGAGGCCAACCAGTCGAACACCCATTTATTATTATCGGACAAGTCGCATCCGTCTTATACTTTACTATTATTCTAATTCTAATACCACTCTCTAGCATAGTAGAAAACAAAATCTTAAAATGAAGACCCATGCCCTTATAGTATAAAACTATTACTCTGGTCTTGTAAACCAACAATGAGAGATCAGCTCTCTAAGGGCATCATCAAGAAAGAGGCCTACAGCCCCACCATCAGCACCCAAAGCTGAAATTCTTAATAAACTATTTCTTGAAAACGTCCATACTATGTATATCGTGCATAATATTATATGCCCCATGCATATAAGCTAGTACATACCTCTATATATCTTACATAATACATTATATGCTTAATCCACATTATATTATCCCCCCCATGTCTATTCTTAACTACTAAAACTGCATGAATTAAGGAATTTAATTTCAAAAGGAGATTGCATAGACCATTCTGTCAGGCTGCCTAGACTACATTCTAGTCAGAATGACTATCCCTATCCGATCGTTGGTCGCTTATTCTACCATCCTCCGTGAAATCATCAACCCGCCAGGGTCGTGTCCCTCTTCTCGCTCAGCGCCCATATAACTTGGGGGTAGCTAACAATGATCTTTACAATTCATCTGGTTCTTACTTCAGGGCCATACCCTCTAAGACGCCCACTCGATGACCTTAAATAAGACATCTCGATGGTTCTGTGTCTATCTCTCTCACACCAACAACTGGATGAGCTGTCAGGCAGATGGTATTTTTAATTTTTAGGGGGGGGGAAACTGCATCGATTCACCTAAGCCTAAGTCGGCTCTGAGCCGGGATAAGATCTGTAGCTGGACTTTATCTCCTTGCAAGCTCTGGCACACCAATCGAGGAGGACTAATTTTTCATGCTTGACGGACATATTTGAAACCTACACGCACGAATGCACGCGCACAAATGCACACACACACACACACACACACACACACACACACACACACACGCATACGCATACGCATACGCATACGCATACGCATACGCATACGCATACGCATACGCATACGCATACGCATACGCATACGCATACGCATACGCATACGCATACGCATACGCATACGCATACGCATACGCATACGCATACGCATACGCA
>EJN3
CACGCACACGCGCACCTATACTAACCATGTAATTATTATCTCAACAAACCCCCCTACCCCCCATCTGCACCTACTTAGTCGTTTATTTAATTAGCTTGCCAAACCCCAAAAACAAGCGTTAAACAAACCATAAATGCAGAGGTATAATAAATTCCCTAACTACACTCACAAGCCACTCTCAAAACCCATTAAACATAAAAGAAGATCCAGGCCTTTTAACGCCCACCTTTCTTCTTCTTTTAGGAATAAGATATTTGTGAACTTCTTCATCAGTGCATTTCTCAACACAGTTATTGTAGCTTAACCAAAGCGAAGCGCTGAAAATGCTTAGATGGACTTCTAGTCCCATTAACATCCAAAAGGTTTGGTCCTGGCCTTTTTATTAGTTTATAGCAAATTTACACATGCAAGCCTCCCCATACCAGTGAGAATACCCTTAAATTAATCTAATCTGATTGTAAGGAGTAGGTATCAAGCTCACTAAAGTTGCTCAAGACACCTTGCTTAGCCACACCCCCACGGGAAACAGCAGTGATAAAAATTAGGCAATAAACGAAAGTTCGACCTAGTTATGCTATAGAGGGTTGGTCAATTTCGTGCCAGCCACCGCGGTCATACGATTAACCCATACTAATAAACCTACGGCGTAAAGCGTGTTTAAAGAACCACCTCTTGAATAAGATTAAACTCCAACTAATACGTAGAAATTCATAGTTAGAAGTAAAATAAACTACGAAAGTGATCTTAACATTCTTGAACACACGATAGCTAGGAGACAAACTGGGATTAGATACCCCATTATGCCTAGCCTTAAACAGAGATAGCCCCCTAACAAGGCTACCCGCCTGAGAACTACTAGCTACCGCTTAAAACTCAAAGGACTTGGCGGTACTTTATATCCACCTAGAGGAGCCTGTTCTATAACCGATAAACCCCGTTCAACCTCACCACTTCTTGCTAATTCAGCCTGTATACCGCCATCTTCAGCGAACCCCTATAGGGAACAAAAGTAAGCTCAATAACTCTACCCGTAAAAACGTTAGGTCAAGGTGTAGCCTATGAAGTGGAAAGAAATGGGCTACATTTTCTCTTCCGAGAACATCAACGATACCCTCTTTGAAACAAGAGGGACAAGGAGGATTTAGTAGTAAATTAAGAATAGAGTGCTTAATTGAATAGTGCAATGAAGTACGCACACACCGCCCGTCACCCTCCTCAAATACCTTTCTAAGACTACTTCATAATTCCAAGGATACCCGTATAAGAGGAGATAAGTCGTAACATGGTAAGCATACTGGAAAGTGTGCTTGGATGAATCAAAACGTAGCTTAACAAAAGCACCTGACTTACACTCAGGAGATTTCCCTGACTAAAGGAACGCTTTGAACTACTTCTAGCCCAATAAATAAGTCAACTCAATTATGTAACCCCATCAATTAAATCATTCACCTAAAATCAAAGTATAGGAGATAGAAATGATTACTGGCGCTATAGAGAAAGTACCGCAAGGGAAAGATGAAAGAAACCTAGTAAAAGTACAAAAAAGCAAAGATTAACCCTTGTACCTTTTGCATAATGGACCAACTAGACTCAGTCCAGCAAAAAGAATTTAAGTCGGACATCCCGAAACCAAACGAGCTACCTAGGAACAATTTTATGAATGAACCCGTCTATGTGGCAAAATAGTGGGAAGATTCCTAGGTAGAGGTGAAAAGCCTAACGAGCTTGGTGATAGCTGGTTATCCAGAGAAGAATTTTAGTTCTGCTTTAAGCTTACCCAAAGGACCTGACAACCTACCTGTAAGCTTAACTGTTAATCTAAAGAGGGACAGCTCTTTAGATAAAGGATAGAACCTAAACTAGAGAATAAGAACTGCAAACATACCATAGTTGGCCTAAAAGCAGCCATCAATAAAGAAAGCGTTAAAGCTCAAATACTTCTACTATTCCAATACCTAAATTCTCACCCATTTCCTAGATTAAAACTGGATTAATCTACTAAAAAGTAGATGAATTAATGTTGGTATGAGTAACAAGAAAACTTTTCTCCTTGCACAAGTGTATATCAGATCGGATACCCACTGATAATTAACTCAAAATGAAAATATACTCTAAATCTAAATCCTTTTCTACCAGTAGAGTTAATCCAACACAGGAGTGCACCTAAGGAAAGATAAAAAGAAGTAAAAGGAACTCGGCAAACACAAGCCCCGCCTGTTTACCAAAAACATCACCTCTAGCATAAAAAGTATTAGAGGCACTGCCTGCCCGGTGACTCACGTTAAACGGCCGCGGTATCCTGACCGTGCAAAGGTAGCATAATCATTTGTTCCTTAATTAGGGACTTGTATGAACGGCAAGACGAGGGCTTAACTGTCTCTTACTTCCTATCAGTGAAATTGACCTTCCAGTGAAGAGGCTGGAATAAAATAATAAGACGAGAAGACCCTATGGAGCTTCAACCAATTGACTTACTAAACTAATTTACTCCCCTAAAGGACCTAAACACCTCAGTTTACTCTAAGTCAACGGTTTCGGTTGGGGTGACCTCGGAGCACAAAAAAACCTCCGAGTATATTAAACCAAGACCTACTAGTCTAAGTTATCCAAATTATTTATTGACCCAATTTTTGATCAACGGACCAAGTTACCCTAGGGATAACAGCGCTATCCTATTCAAGAGTTCATATCGACAATAGGGTTTACGACCTCGATGTTGGATCAGGACATCCCAATGGTGCAGAAGCTATTAAAGGTTCGTTTGTTCAACGATTAAAGTCCTACGTGATCTGAGTTCAGACCGGAGTAATCCAGGTCGGTTTCTATCTATTAGCAATTTTTCTTAGTACGAAAGGACCAGAAAAATAGAGCCTCCTACGCTATAGCGCTCTTAAATCTATAGATGAAATAATCTTAATCTAGAAATTATGCAAACTAACAGCCCAAGAACAGGGTTGCTAAGATGGCAGAGCCCGGTAATTGCACAAGACTTAAACCCTTGGACCCAGAGGTTCAACTCCTCTTCTTAGCACTCATGCAACTTCTCAACATTCTTACCCTAATCCTTCCTATCCTAATTGCTATAGCTTTCCTCACGCTCATCGAGCGAAAAATCCTCGGCTACATGCAACTACGCAAGGGCCCAAACGTTGTAGGCCCGTACGGCCTATTACAACCATTCTCCGACGCCATAAAACTATTCATTAAAGAACCCCTACGACCCAACTTCTCCTCTACTGCTCTATTTATAATTGCCCCTACTCTCTCTCTAACACTAGCCCTAAGCCTATGAATCCCCCTACCAATACCCTACCCGCTTATAGATCTTAACTTAGGTATCTTATTCATCCTAGCCCTATCTAGCCTAGCTGTTTACTCTATCCTATGATCAGGATGAGCATCAAATTCCAAATATGCCCTAATCGGCGCCCTCCGAGCAGTAGCCCAAACAATCTCCTATGAAGTCTCCCTAGCTATTATTCTTCTTTCCGTACTTCTAATAAGCGGATCCTACTCTCTAAGTACCCTTATTTACTCCCAAGAAAACATTTGATTTATTATCCCAACCTGACCCTTAGCCATAATATGATTTATCTCAACACTAGCTGAAACCAACCGAGCCCCATTTGACCTCACAGAAGGAGAATCTGAACTCGTCTCAGGCTTTAATGTTGAATACGCAGCAGGGCCATTTGCCCTATTCTTCATAGCCGAATATATAAACATTATCCTCATAAATGCTTTAACAACTATCATTTTCCTAGGCTCACTAACCTCTCTATCGTCCCCAGAAATGTTTACACTAGAATTCATAATCAAAACCCTAATTCTATCATCTGCTTTCCTATGAATCCGAGCATCCTACCCTCGCTTCCGCTACGACCAACTCATACACCTTCTATGAAAAAACTTCCTGCCCCTAACACTAGCTCTATGCATATGACACACATCCCTGCCAATCTCTATATCGTTCATCCCCCCTTACACCTAGAAATATGTCTGATAAAAGAGTTACTTTGATAGAGTAAAGCATAGAGGTTTAAACCCTCTTATTTCTAGAATCATAGGACTTGAACCTACTCTTAAGAATTCAAAAATCTTCGTGCTACCTAATTACACTATATTCTAAGTAAGGTCAGCTAACTAAGCTATCGGGCCCATACCCCGAAAATGTTGGTTTATACCCCTTCCCGTACTAATAAAAATTATTACTAACCTTTCTATTTTCCTAACAATCATTTCAGGAACTCTCATTACCCTACTAAGCTCTCACCTTCTACTAATATGAATCGGCCTAGAAATAAGCATGCTCGCTATTATTCCCATTCTTATCAAAAAAATTAACCCCCGATCAACAGAAGCCGCCACTAAATATTTTCTCACACAAGCAACCGCCTCTATAATTTTCCTAGCCTCAATTACTTCAAACTTTATCACTTCCGGCCTATGATCCTTTAACCCTTCATCCAACCAGCTATGCCTGAACCTAGCATCACTAGCACTTCTGATAAAACTAGGCTTAGCCCCATTCCACTTCTGAATACCTGAAGTTACTCAAGGAGTCTCCCTTATATCAGGCCTAATAATCCTCACATGACAAAAATTAGCCCCTATATCCATCCTATATCACTTAGCCCCCTTAACATCCACACCCCTATTACTCTCATCAGGTCTCCTATCGGTAGTAGTTGGAGGATGAGGAGGACTTAACCAAACCCAACTACGCAAAATTCTAGCCTATTCATCCATTGCCCATATAGGCTGAATAATCGTAATTTTATCCTACAACTCCTCAATCATGTTAATCAATCTTCTCATCTATATTCTCCTTACACTCACCCTATTCATTTCTTTTAACCTTCACTCCAACCACACAATTTCATCTCTATCCCTCACATGAAGCAAATCTCCCATTATAATTATTTCAACATTAACAGTACTCCTATCGCTAGGAGGTCTCCCTCCACTCACAGGATTCATCCCTAAATGACTAATCATCAATGACCTAACTATAAATAATAACACACATATAGCTACTTTAATAGCCATCCTAGCCCTACTAAACCTATTTTTCTACCTACGCCTAGTTTATGCTTCATCCCTAACCCTTTTTCCCACTTCAAACAACATAAAGATAAAATGACAATACAACTCCTTAAAACACTTCACCCTACTTCCTCCCCTCATCATCTTCTCCACCCTTACCCTCCCTCTAACCACACTTTTCATTACCCCAAACTAGAAGTTTAGGTTATTCACAGACCAAGAGCCTTCAAAGCTCTAAGAAAGTAGACGTTACTTAACTTCTGACCTAAGGATTGCAGAAATTCACTCTACATCTAATGATTGCAAATCATTCACTTTTATTAAGCTAAATCCTCTCTAGATTGGTGGGCTCTGACCCCACGAAACTTTAGTTAACAGCTAAAAACCCTAAATCAACTGGCTTCAATCTACTTCTCCCGCCTAGGGCGGAAGAAAAGGCGGGAGAAGTCCCGGCAGAGTTAAAGCTGCTCCTTTGAATTTGCAATTCAATATGATAATCACCTCGAGACTTGGTAAAAAGAGGACTAAAACCTCTGTCTTTAGATTTACAGTCTAATGCTTACTCAGCCATTTTACCTATGTTCGTCACACGTTGACTATTCTCAACAAACCATAAAGACATCGGTACCCTCTACATAATTTTCGCCGCTTGAGCCGGAATAATCGGGACCGCCCTAAGCATTCTCATCCGAGCTGAACTAGGTCAGCCTGGAGCCTTAATAGGGGACGACCAAATCTACAATGTCGTAGTTACAGCCCACGCCTTCGTAATAATTTTCTTTATAGTAATACCCATAATAATTGGAGGTTTCGGAAACTGACTCGTACCCCTAATGATTGGAGCCCCAGACATAGCCTTCCCTCGAATAAACAACATAAGTTTCTGACTTCTACCCCCATCCTTCTTACTACTCCTGGCCTCCTCTATAGTTGAAGCCGGCGCTGGTACAGGCTGAACAGTGTACCCCCCACTAGCCGGAAACCTAGCCCATGCTGGAGCATCTGTGGACCTAGCTATTTTCTCCCTTCACCTGGCCGGAGTCTCCTCTATCCTAGGGGCCATCAATTTTATTACAACTATCATCAATATAAAACCACCTGCCCTTTCCCAGTACCAAACTCCCTTGTTCGTCTGATCAGTGCTGATTACGGCTGTGCTTCTACTGCTCTCTCTCCCCGTACTAGCAGCTGGAATTACTATACTCTTAACAGACCGAAACCTCAACACAACATTCTTCGACCCCGCTGGAGGAGGGGACCCAATTCTTTATCAACACTTATTCTGATTCTTTGGCCACCCCGAAGTATATATTCTAATTTTACCCGGGTTTGGAATCATCTCACATATTGTAACTTACTATTCAGGTAAGAAAGAGCCCTTCGGTTATATAGGTATGGTCTGAGCAATAATGTCAATCGGCTTCTTAGGCTTTATCGTTTGAGCCCACCACATATTCACTGTAGGACTAGACGTAGACACTCGAGCTTACTTTACATCTGCAACAATAATCATTGCAATTCCAACTGGCGTTAAAGTCTTTAGCTGACTGGCTACACTACACGGAGGTAACATTAAATGATCCCCAGCCATATTATGAGCCCTAGGCTTTATTTTCCTCTTTACAGTAGGCGGTCTGACGGGAATTGTCCTATCCAATTCCTCCCTTGACATTGTCCTGCATGACACATACTACGTCGTAGCTCACTTTCACTATGTTCTATCTATAGGAGCTGTCTTTGCTATTATGGCAGGATTTGTTCACTGATTTCCATTATTCACTGGTTATACTCTAGATGACACCTGAGCAAAAATTCACTTTTCCGTAATATTCGTTGGTGTAAACATAACATTCTTCCCACAACACTTCCTAGGGTTATCAGGAATGCCTCGACGATACTCAGACTACCCAGATGCCTACTCTACATGAAATACAGTATCTTCGATAGGATCTTTTATTTCTCTAACAGCAGTAATAATCATAATCTTCATGATCTGAGAAGCATTTGCATCCAAACGTGAAGTAGACTCCGTAGAGCTAACAGCCACTAACCTAGAGTGACTCCATGGATGCCCTCCCCCATATCATACTTTCGAAGAACCTGCCTACGTAAAAGCTTACTAAGAAAGGAAGGAATCGAACCCCCAATTACTGGTTTCAAGCCAGCACCATAACCTTTATGACTTTCTCTATAAGAGGTATTAGTAAAGACATTACATGACTTTGTCAAAGTCAAATCATAGGATAACTACCTATATATCTCTATGGCTTATCCGTTCCAACTAGGACTCCAAGATGCCTCCTCCCCTATCATAGAAGAACTTACTAACTTTCACGATCACACTCTTATAATTGTGTTCCTAATCAGCTCCTTAGTACTATACATCATTTCAGCTATGCTGACAACTAAACTCACCCATACAAGCACAATAGACGCCCAAGAAGTAGAGACAATCTGAACTATTCTACCCGCAATCATTTTAATCCTAATCGCACTACCTTCTCTACGCATCCTCTACATAATGGACGAAATTAATAACCCTGCCCTAACAGTAAAAACCATAGGCCACCAATGATACTGAAGCTATGAATACACTGATTACGAAGATTTAACCTTTGACTCCTACATAATTCCAACAACAGACCTGAAATCAGGGGATTTACGACTATTAGAAGTTGATAATCGCGTAGTTCTTCCTATAGAGTTACCAATCCGTATGCTAATTTCGTCCGAAGACGTTCTTCACTCCTGAGCCATACCATCCCTCGGAATCAAAACTGATGCTATCCCAGGACGCCTAAACCAAGCAACACTAACCTCAACTCGACCAGGCCTATTTTACGGACAGTGTTCTGAAATTTGCGGGTCTAACCACAGCTTCATACCTATTGTCTTAGAAGTAGTTCCACTAAAACATTTCGAAAACTGATCCCTATCAATGACCTAATCTATCATTATGAAGCTTATAGAGCATTAGCCTTTTAAGCTAAAGAAGAGGCAACCGAGCCCCCATAATGATATGCCACAACTGGACACTTCAACTTGATTTATCACAATCCTCTCTATATTCCTATCTTTATTTATTCTCTTCCAAACAAAGATCTCTTCTTTTATCTACTTCTCTCTCCCCACTCCTAAGCCCCTAGCTTCTAAAAAGTTAGAAAACCCTTGAGATTCAAAATGAACGAAAATCTATTTGCCTCTTTCATTACCCCTACTCTAATAGGACTACCTGTAGTAATTCTTATCATTGCAATCCCAAACATTTTTATTCCCTCCTCCAGCCGATTACTCACTAACCGAGTCCTAACTATACAACGATGACTTGTCCAAACAATCTTAAAACAAATAATGACAATGCACAACAATAAAGGTCGATCCTGATCACTAATACTAGTCTCCTTAATTATATTCATCGGCTCAACAAATCTCCTAGGTCTATTACCTCACACCTTCACCCCTACTACCCAACTATCAATAAACCTAGGAATAGCTATCCCACTTTGAGCCGGAGCAGTCATTCTAGGGTTTCGACACAAGACAAAGGCATCTTTAGCTCACTTCCTCCCACAAGGGACACCTGTACCCCTAATTCCGATACTCATCATTATCGAAACTATTAGCCTTTTTATTCAACCTATAGCATTAGCCGTTCGACTAACTGCTAACATCACAGCAGGCCACCTCCTTATTCACCTAATTGGAGGGGCAACCCTGGCCCTTCTATCAATCAGCGTTCCTACCGCACTAATTACATTAATCATTCTCATCCTACTAACCATCCTAGAATTTGCCGTAGCTCTAATTCAAGCTTATGTCTTCACTCTCCTAGTCAGCCTCTACCTACACGACAATGCTTAATGACCCACCAAGTTCATCCATACCACATAGTTAACCCGAGCCCTTGACCACTAACAGGAGCCCTATCTGCTCTTCTGTTGACATCTGGTCTAATTATATGATTCCATTTCAACTCCTCTACCCTCCTCCTAATTGGTCTCCTCACTAACCTTCTAACTATATTTCAGTGATGACGAGACGTGATTCGAGAAGGAACTTTTCAAGGACATCATACCCCAATAGTCCAAAAAGGCCTTCGCTATGGCATAGTCCTATTTATCATCTCTGAGATTTTCTTCTTCGCAGGCTTTTTCTGAGCCTTCTACCATTCAAGCCTAGCTCCTACCCATGACCTCGGCGGATGCTGACCTCCAACAGGTATTATCCCTCTAAACCCCTTAGACGTTCCTCTACTTAATACATCTGTTCTCTTAGCCTCCGGAGTATCAATCACATGAGCTCACCACAGCCTAATAGAAGGAAACCGAAATCACATAATTCAAGCCCTATTTATCACAATCGCATTAGGTCTCTACTTCACTATTCTTCAAGCATCAGAATATTTTGAAACTCCTTTCACCATTTCTGACGGAGTCTACGGATCCACATTTTTTATAGCAACAGGCTTCCACGGCCTACACGTAATTATTGGCACAACATTCCTAGTAGTCTGCTTCCTACGACAACTAAGCTTCCACTTCACATCCAAACATCACTTCGGATTTGAGGCTGCTGCGTGATACTGACACTTCGTTGATGTAGTTTGACTTTTCCTTTACGTCTCTATTTACTGATGAGGGTCTTATTCTTTTAGTATTAACCAGTACAGTTGACTTCCAATCAACTAGTTCCGGTAAACCCCGGAAGAGAATAATCAACATATTTTTATCTCTTACTATTAACATCCTCCTCGCATCCGTCCTAGTTATAGTTGCATTCTGACTTCCACAAATAAATATCTACTCAGAAAAAGTTGGCCCCTACGAATGCGGCTTTGACCCTATTGAATCAGCCCGCCTTCCATTTTCAATAAAATTTTTCCTCATTGCTATCACATTCCTTCTTTTTGACCTAGAAATTGCTCTCCTACTTCCTCTTCCATGGGCCACACAAACTAACAAACTCTTGACTGTATTAGCAGTAGCTTTACTCTTAGTATCCATCTTAGCCTTAGGCCTAGCATATGAATGAGTCCAAAAAGGCCTTGAATGAGAGGAGTAACCTGATAATTAGTTTAAAAAAAACAAATGATTTCGACTCATTAGATTATGATTTAACTCATAATTATCATTATGCCTTTAATCTATACTAGTCTAATGTTAGCCTTCACCCTATCACTTCTTGGAACCCTAATATTCCGATCTCACCTAATGTCCACTCTACTATGTCTGGAAGGCATAATGCTAGCTATCTTCGTAACAACTTCTATTAGTACTTTAAACACTCACAATAATCTCTCATTCATATTACCTATCATTATCCTAGTATTTGCCGCATGCGAGGCAGCCGTAGGACTCGCTCTTTTAGTCACAATCTCAAATTCTTACGGCAACGACTACGTCCAAAACCTAAACCTCCTACAATGCTAAAAATTATTATCCCCACAATTATACTCTTTCCCCTTACATGGTGATCAAAACCATCCTTACTATGAATCAACACAACTTCCTACAGCTTCTTAATTAGCCTAATTACTCTACTGAACCTCTACAACCACAACGACGCAACCCACAACTTCTCCCCCTTATTCTTCACGGACCAACTTTCCACACCGTTACTCATCCTAACTTCATGACTCCTCCCCCTAATACTTATTGCAAGCCAAAATCATATATCAAAAGAAACCCCCACACGGAAAAAACTATTTATCTCTATACTTATCACGCTCCAAGTATCCCTTATCATAACCTTCTCAGCCGCCGAATTAATATTCTTCTATATCCTTTTTGAAGCAACCTTAATCCCCACTCTAATTATTATCACTCGATGAGGAAACCAAACCGAGCGCCTAAACGCTGGAGTTTATTTCCTGTTCTACACCCTAGTAGGATCCTTACCCCTTCTAGTAGCCCTACTGGCAAAACGAAACCAATTAGGTACTCTTAACATTATACTCCTCACATTTAACTTTCCCTACTTAGACCCCTCATTATTAAACCAACTAACATGACTAGCCTGCATAATAGCATTCATGGTAAAAATACCACTTTATGGCCTCCACTTATGACTCCCTAAAGCCCATGTAGAAGCCCCTATTGCTGGCTCAATAGTTCTAGCTGCCATCTTACTAAAACTTGGAGGCTACGGAATGATACGAATTACTATCATCCTAAACCCAACATCCATCGATATAGCTTACCCATTTATTCTTCTATCATTATGAGGCATAGTCATAACCAGCTCCATCTGCCTACGCCAAACTGATCTAAAATCTCTCATCGCTTACTCTTCCGTCAGCCATATAGCTTTGGTTATTGCAGCAATCATAATTCAAACCCCCTGAAGCTTTATAGGGGCTACAGCCCTAATAATAGCCCATGGCTTAACCTCTTCCCTATTATTCTGCCTAGCCAATACTAACTACGAACGAATTCACAGCCGGACTATACTTCTGGCACGCGGCCTCCAATCCATCCTCCCACTCATAGCAACCTGGTGACTACTAGCGAGCCTTACCAATCTAGCCCTACCTCCATCAATCAACTTTATCGGAGAACTATACATCATCATCTCCTCATTCTCCTGATCTAACCCCTCCATTGTTCTTACAGGAATCAACATACTAATTACAGCCCTGTACACTCTATACATGCTAATTATGACCCAACGAGGCTCAATTACTAACCATATAAAAACTCTTCTACCTACCTTTACACGAGAGTCCACCCTAATAACCCTACACCTAATTCCCCTCATCCTCTTAACAATAAATCCTAAATTTATTATAGGCCCCTTATACTGTAGGTGTAGTTTACTAAAAACACTAGACTGTGAATCTAGAAACAAAAGATTACATCTTTTTACCTACCAAGAGAGTAATCAGGAACTGCTAACTCCTGCTCCCACAACTAAACTTGTGGCTCCCTTACTTTTATAGGATAGAAGTATTCCGTTGGTCTTAGGAACCAAAAAATTGGTGCAACTCCAAATAAAAGTAATTAACATAATTACCTCAATCTCCCTACTCTACTTACTTATCCTTGCTATGCCAGCTCTTTGATCAATTACAACAACAAAAACTGATAAACTAGCTAACTATATTAACTATTCCATCAAATACTCATTCTTCTTAAGCTTAATTCCCCTACTAGTCTACCTCCACTCAGGCTATGAATCTACAATCACCAATTGACACTGAATCTCAATCCAACCAACCAATTTAATGATAAGCTTCAAATTAGACTTCTACTCCCTTCTCTTCATGCCAGTAGCCTTATACGTTACCTGATCTATCATAGAATTCTCCACCTGATACATGCACTCAGACCCTAACCTAGACCGATTTATTAAATATTTACTTATCTTCCTAATTACAATAATAATTTTAGTCTCAGCAAACAATCTCATACAACTCTTTATTGGCTGAGAAGGAGTAGGAATCATATCTTTCCTTCTAATCGGGTGATGATTTGGACGCTCAGATGCTAACACTGCAGCCTTACAGGCCATTCTGTATAACCGGATCGGTGACATCGGCCTTATCCTCGCTATATCCTGATTTATGTGAAAACTAAACTCATGAGACCTTAAATTTATCCTTACTGCAAACACCCCTATCTCCTCCCTTCCTCTTATCGGGCTCATCCTAGCTGCAACTGGAAAATCAGCCCAGTTCGGTCTACACCCTTGACTACCCTCAGCTATAGAAGGCCCTACTCCAGTATCAGCCCTACTGCACTCCAGCACTATAGTCGTTGCAGGCGTATTCTTACTAATCCGATTCTACCCTATCCTTGACAATGACGTAATAAAAACCTTAATACTATGCCTAGGCTCCCTCACCACTCTATTCACAGCTATTTGTGCCTTAACACAGAACGATATCAAAAAAATCGTAGCATTCTCCACATCAAGCCAACTAGGCCTTATAGTCGTAACCCTAGGAATTGGCCAACCCTACCTAGCTTTCCTACACATTTGCACCCACGCCTTCTTTAAAGCTATGCTATTCCTATGCTCAGGATCAGTCATCCATAGTCTCAACGACGAACAAGACATCCGAAAAATAGGTGGTTTAGCTAAAGCTATACCCTTCACCACGACCGCATTAACAATCGGGAGCCTCGCCTTAGTAGGCACCCCATTCCTTACAGGTTTCTACTCAAAAGACTTAATCATTGAAACCATAAATACGTCTTATACAAACGCCTGAGCCCTAATTATTACCTTAATCGCTACCTCTATAACAGCAATGTACAGCCTACGAATTATCTTTTTCGCCTTCATAGGAAACCCGCGATTCCTCCCTCTAGTCCTAATTAATGAATCCTCCCCCTCCATAATCAACCCAATCAAACGTCTAGTAGCAGGAAGCATCTTTGCTGGCTATCTAATAACCAGCCTCATTCCACCAATCACTACCCCTCAAATAACAATACCCTTAGCACTAAAAATAGCAGCCCTTCTAGTAACCGTCACAGGACTAATTTTAGCTTTAGAACTAAATAATCTTACACTGAACCTAACCTCCAAATCACCAAACCCCTATCACAACTTCTCCACTATACTAGGTTTCTACCCAACCATCATGCACCGCCTCCTACCCCTGAAAAATCTGAGCACCAGCCAAAAAACAGCATTCAAAGCCCTAGACTTAATCTGACTAGAATACTCACTACCCAAACTCCTATCATACTTCAACTCCCTAGCCTCATCAATTACCTCTGATCAAAAAGGAATAATTAAAATTTACTTCATGTCTTTCCTCCTTACTCTACCAATCCCCCTAATTCTAGCCCTAAACTAATTCCCCCGAACAATCTCAATTACAATGAAAATACTAACAAACAGAGACCACCCAGCCAAAACTATCAACCACCACCCGAAATCATAAATAGCAGACACTCCAGCTATATCTTCCCCTATATACCCCCCAGACTCACCATCTAAAACCACTCAATCTCCTATATCATCAAAACCCACAACCATCTTTGCATCCCCAGAACTTGCTAATCAAATAGAACCAACTAACTCAACCATAAAACCAAAAACAAGCATAAAGCTTACCACTCAATTAGAAGCCCAAGTCTCAGGGTAATCCTCAGTAGCTATAGCAGTAGTATATCCAAATACCACTATTATCCCACCCAAATAAATTAAAAACACCATCAACCCTAAATAACTCCCCCCAAACTCCAAAATTAACCCACAACCTAATCCTCCCCCCACAATCAACCCTAACCCACCATAAATGGGTGATGGCTTAGTCGCAAAAGCGATAAAGCACGAAACAAACAACAAACTTAATAAGAAAATTGACATAGTCATTATTTCTGCATGGAATAACCATGACCTATGACATGAAAAATCATCGTTGTAAATCAACTACAGAAACCCTTATGACCAACATCCGAAAATCTCATCCCTTAATAAAAATTGTCAACGAATCTTTCATTGATCTCCCCACCCCATCCAACATTTCCGCATGATGAAATTTCGGCTCTCTGCTAGGCATGTGCCTAATTATCCAAATTGCCACAGGACTCTTCCTAGCTATACACTACACATCTGACACCATAACTGCTTTCTCATCCGTAACCCATATTTGCCGAGACGTAAACTACGGCTGGCTAATCCGTTACCTCCACGCCAACGGAGCCTCTATATTTTTTATCTGCTTATTCTTGCATGTAGGCCGTGGGCTCTATTACGGATCCTACACTTTTATCGAAACATGAAACGTTGGCATTCTCCTCCTATTCGCAGTCATAGCTACAGCATTCATAGGCTACGTTCTTCCCTGAGGACAAATATCCTTCTGAGGAGCTACAGTAATTACCAACCTTCTATCAGCTATCCCCTACATTGGCACAACCCTAGTAGAATGAATCTGAGGAGGTTTCTCAGTAGACAAAGCCACACTTACTCGATTCTTCGCCTTCCACTTTATTCTCCCATTCATCATCGCAGCCTTAGCTGTAGTCCACCTCTTATTTCTTCATGAAACTGGCTCGAACAACCCAATCGGCCTTAACTCTGACGCAGACAAAATCCCCTTCCACCCCTACTACACAATCAAAGACGCCCTAGGCTTCGTACTAATATTTATAGTTCTTCTCTCCCTAGTACTTTTTTGCCCCGATTTACTAGGAGACCCTGACAACTACATGCCAGCAAACCCGCTCAACACCCCTCCACATATCAAACCTGAATGATATTTCCTATTCGCCTACGCTATTCTCCGATCAATCCCTAACAAACTTGGTGGCGTAGTAGCCCTAGTCCTCTCTATTCTGATCCTTGCTATTGTCCCATTCCTCCACAACTCCAAACAACGAAGTATAATCTTCCGACCCATTAGCCAATGCATATACTGACTCTTAGTAGCTGACCTCCTCACACTCACTTGAATCGGAGGCCAACCAGTCGAACACCCATTTATTATTATCGGACAAGTCGCATCCGTCTTATACTTTACTATTATTCTAATTCTAATACCACTCTCTAGCATAGTAGAAAACAAAATCTTAAAATGAAGACCCATGCCCTTATAGTATAAAACTATTACTCTGGTCTTGTAAACCAACAATGAGAGATCAGCTCTCTAAGGGCATCATCAAGAAAGAGGCCTACAGCCCCACCATCAGCACCCAAAGCTGAAATTCTTAATAAACTATTTCTTGAAAACGTCCATACTATGTATATCGTGCATAATATTATATGCCCCATGCATATAAGCTAGTACATACTTCTATATATCTTACATAATACATTATATGCTTAATCCACATTATATTATCCCCCCCATGTCTATTCTTAACTACTAAAACTGCATGAATTAAGGAATTTAAATTCAAAAGGAGATTGCATAGACCATTCTGTCAGGCTGCCTAGACTACATTCTAGTCAGAATGACTATCCCTATCCGATCGTTGGTCGCTTATTCTACCATCCTCCGTGAAATCATCAACCCGCCAGGGTCGTGTCCCTCTTCTCGCTCAGCGCCCATATAACTTGGGGGTAGCTAACAATGATCTTTACAATTCATCTGGTTCTTACTTCAGGGCCATATCCTCTAAGACGCCCACTCGATGACCTTAAATAAGACATCTCGATGGTTCTGTGTCTATCTCTCTCACACCAACAACTGGATGAGCTGTCAGGCAGATGGTATTTTTAATTTTTTGGGGGGGGGAAACTGCATCGATTCACCTAAGCCTAAGTCGGCTCTGAGCCGGGATAAGATCTGTAGCTGGACTTTATCTCCTTGCAAGCTCTGGCACACCAATCGAGGAGGACTAATTTTTCATGCTTGACGGACATATTTGAAACCTACACGCACGAATGCACGCGCACAAATGCACACACACACACACACACACACGCATACGCATACGCATACACGCATACGCATACGCATACACGCATACGCATACGCATACACACATACGCATACGCATACGCATACGCATACACACATACGCATACGCATACGCATACGCATACGCATACGCATACGCATACGCATACGCATACGCATACGCATACGCATACGCATACGCATACGCATACGCATACGCATACGCATACGCATACGCATACGCA
>HRQ1
AACCCCCCTACCCCCCATCTGCACCTACTTAGTCGTTTATTTAATTAGCTTGCCAAACCCCAAAAACAAGCGTTAAACAAACCATAAATGCAGTGGTATAATAAAACCCCTAACTACACCCACAAGCCACTCTCAAAACCCATTAAACATAAAAGAAGATCCAGGCCTTTTAACGCCCACCTTTCTTCTTCTTTTAGGAACAAGATATTTGTGAACTTCTTCATCAGTGCATTTCTCAACACAGTTATTGTAGCTTAACCAAAGCGAAGCGCTGAAAATGCTTAGATGGACTTCTAGTCCCATTAACATCCAAAAGGTTTGGTCCTGGCCTTTTTATTAGTTTATAGCAAATTTACACATGCAAGCCTCCCCATACCAGTGAGAATACCCTTAAATTAATCTAACCTGATTGTAAGGAGTAGGTATCAAGCTCACTAAAGTTGCTCAAGACACCTTGCTTAGCCACACCCCCACGGGAAACAGCAGTGATAAAAATTAGGCAATAAACGAAAGTTCGACCTAGTTATGCTATAGAGGGTTGGTCAATTTCGTGCCAGCCACCGCGGTCATACGATTAACCCATACTAATAAACCTACGGCGTAAAGCGTGTTTAAAGAACCACCTCTTGAATAAGATTAAACTCCAACTAATACGTAGAAATTCATAGTTAGAAGTAAAATAAGCTACGAAAGTGATCTTAACATTCTTGAACACACGATAGCTAGGAGACAAACTGGGATTAGATACCCCATTATGCCTAGCCCTAAACAGAGATAGCCCCCTAATAAGGCTACCCGCCTGAGAACTACTAGCCACCGCTTAAAACTCAAAGGACTTGGCGGTACTTTATATCCACCTAGAGGAGCCTGTTCTATAACCGATAAACCCCGTTCAACCTCACCACTTCTTGCTAATTCAGCCTGTATACCGCCATCTTCAGCGAACCCCTATAAGGAACAAAAGTAAGCTCAATAACTCTGCCCGTAAAAACGTTAGGTCAAGGTGTAGCCTATGAAGTGGAAAGAAATGGGCTACATTTTCTCTTCCGAGAACATCAACGATACCCTCTTTGAAACAAGAGAGACAAGGAGGATTTAGTAGTAAATTAAGAGTAGAGTGCTTAATTGAATAGTGCAATGAAGTACGCACACACCGCCCGTCACCCTCCTCAAATACCTTTCTAAAATTACTTTATAATTCCAAGGATACCCGTATAAGAGGAGATAAGTCGTAACATGGTAAGCATACTGGAAAGTGTGCTTGGATGAATCAAAACGTAGCTTAACAAAAGCACCTGACTTACACTCAGGAGATTTCCCTGACTAAAGGAACGCTTTGAACTACTTCTAGCCCAATAAATAAGCCAACTCAATTATGCAACCCCATCAATTAAATCATTCACCTAAAATCAAAGTATAGGAGATAGAAATGATTACTGGCGCTATAGAGAAAGTACCGTAAGGGAAAGATGAAAGAAACCTAGTAAAAGTACAAAAAAGCAAAGATTAACCCTTGTACCTTTTGCATAATGGATCAACTAGACTCAGTCCAGCAAAAAGAATTTAAGTCGGACATCCCGAAACCAAACGAGCTACCTAGGAACAATTTTGTGAATGAACCCGTCTATGTGGCAAAATAGTGGGAAGATTCCTAGGTAGAGGTGAAAAGCCTAACGAGCTTGGTGATAGCTGGTTATCCAGAGAAGAATTTTAGTTCTGCTTTAAGCTTACCCAAAGGACCTGACAACCCACCTGTAAGCTTAACTGTTAATCTAAAGAGGGACAGCTCTTTAGATAAAGGATAGAACCTAAACTAGAGAATAAGAACTGCAAACATACCATAGTTGGCCTAAAAGCAGCCACCAATAAAGAAAGCGTTAAAGCTCAAATACTTCTACTATTCTAATACCTAAATTCTCACCCATTTCCTAGATTAAAACTGGATTAATCTACTAAAAAGTAGATGAATTAATGTTGGTATGAGTAACAAGAAAACTTTTCTCCTTGCACAAGTGTATATCAGATCGGATACCCACTGATAATTAACTCAAAATGAAAATATACTCTAAACCTAAATCCTTTTCTACCAGTAAAGTTAATCCAACACAGGAGTGCACCTAAGGAAAGATAAAAAGAAGTAAAAGGAACTCGGCAAACACAAGCCCCGCCTGTTTACCAAAAACATCACCTCTAGCATAAAAAGTATTAGAGGCACTGCCTGCCCGGTGACTCACGTTAAACGGCCGCGGTATCCTGACCGTGCAAAGGTAGCATAATCATTTGTTCCTTAATTAGGGACTTGTATGAACGGCAAGACGAGGGTTTAACTGTCTCTTACTTCCTATCAGTGAAATTGACCTTCCAGTGAAGAGGCTGGAATAAAATAATAAGACGAGAAGACCCTATGGAGCTTCAACCAATTGACTTACTAAACTAATTTACCCCCCCCCTAAAGGACCTAAACACCTCAGTTTACTCTAAGTCAACGGTTTCGGTTGGGGTGACCTCGGAGCACAAAAAAACCTCCGAGTATATTAAACCAAGACCTACTAGTCTAAGTTATCCAAATTATTTATTGACCCAATTTTTGATCAACGGACCAAGTTACCCTAGGGATAACAGCGCTATCCTATTCAAGAGTTCATATCGACAATAGGGTTTACGACCTCGATGTTGGATCAGGACATCCCAATGGTGCAGAAGCTATTAAAGGTTCGTTTGTTCAACGATTAAAGTCCTACGTGATCTGAGTTCAGACCGGAGTAATCCAGGTCGGTTTCTATCTATTAGCAATTTTTCTTAGTACGAAAGGACCAGAAAAATAGAGCCTCCTACACTATAGCGCTCTTAAATCTATAGATGAAATAATCTCAATCTAGAAATTATGCAAACTAACAACCCAAGAACAGGGTTGCTAAGATGGCAGAGCCCGGTAATTGCACAAGACTTAAACCCTTGGACCCAGAGGTTCAACTCCTCTTCTTAGCACTCATGCAACTTCTCAACATTCTCACCCTGATCCTTCCTATCCTAATTGCTATAGCTTTCCTCACGCTCATCGAGCGAAAAATCCTCGGCTACATACAACTACGCAAGGGCCCAAACGTTGTAGGCCCATATGGCCTATTACAACCATTCTCCGACGCCATAAAACTATTCATTAAAGAACCTCTACGACCCAACTTCTCCTCTACTGCCCTATTTATAATTGCCCCTACTCTTTCTCTAACACTAGCCCTAAGCCTATGAATTCCCCTACCAATACCCTACCCACTTATAGATCTTAATTTAGGCATTTTGTTCATCCTAGCCCTGTCCAGCCTAGCTGTTTACTCTATCCTATGATCAGGATGAGCATCAAATTCCAAATATGCCCTAATCGGCGCCCTCCGAGCAGTAGCCCAAACAATCTCCTATGAAGTCTCCCTAGCTATCATCCTTCTTTCCGTACTTCTAATAAGCGGATCCTACTCTCTAAGTACCCTCATCTACTCCCAAGAAAACGTTTGATTTATTATCCCAACCTGACCCTTGGCCATAATATGATTTATCTCAACACTAGCTGAAACCAACCGAGCCCCATTTGACCTCACAGAAGGAGAATCTGAACTCGTCTCAGGCTTCAATGTAGAATACGCAGCAGGGCCATTCGCCCTCTTCTTCATAGCCGAATATATAAACATCATCCTCATAAATGCTTTAACAACTATCATTTTCCTAGGCTCATTAACTTCTCTATCGTCTCCAGAATTATTTACATTAGAATTCATAACCAAAACCCTAATTTTATCATCTGCTTTCCTATGAATCCGAGCATCCTACCCTCGCTTCCGCTACGACCAACTCATACACCTTCTATGAAAAAACTTCCTACCCCTAACACTAGCTCTATGCATATGACACACATCTCTGCCAATCTCTATATCATTCATCCCCCCCTACACCTAGAAATATGTCTGATAAAAGAGTTACTTTGATAGAGTAAAACATAGAGGTTAAAACCCTCTTATTTCTAGAATTATAGGACTTGAACCTACTCTTAAGAATTCAAAAATCTTCGTGCTACCTATTTACACTATATTCTAAGTAAGGTCAGCTAACTAAGCTATCGGGCCCATACCCCGAAAATGTTGGTTTATACCCCTTCCCGTACTAATAAAAATTATTACTAACCTTTCCATTTTCCTAACAATCATTTCAGGAACTCTCATCACCCTACTAAGCTCTCACCTTCTACTGATATGAATCGGCCTAGAAATAAGCATACTCGCTATTATTCCTATTCTTATCAAAAAAATTAACCCCCGATCAACAGAAGCCGCCACTAAATATTTTCTCACACAAGCAACCGCCTCAATAATTTTCCTAGCCTCAATCACTTCAAACTTTATCACTTCCGGCCTATGATCCTTTAACTCTTCATCTAACCAGCTATGCCTCAATCTAGCATCACTAGCACTCCTGATAAAACTAGGCTTAGCCCCATTCCACTTCTGAATACCTGAAGTCACTCAAGGAGTCTCCCTTATATCAGGCCTAATAATCCTCACATGACAAAAACTAGCCCCTATATCTATCCTATATCACTTAGCCCCTTTAACATCCACACCCCTATTACTCTCATCGGGTCTCCTATCAGTAATAGTTGGAGGATGGGGAGGACTTAACCAGACCCAACTACGCAAAATTCTAGCCTATTCATCCATTGCCCATATAGGCTGAATAATCGTAATTTTATCCTATAACTCCTCAATCATGTTAGTCAATCTCCTCATCTATATCCTCCTTACACTCACCCTATTCATTTCTTTTAACCTTCACTCCAACCACACAATTTCATCTCTATCCCTCACATGAAGCAAATCTCCCATTATAATTATCTCAACATTAACAGTACTCCTATCGCTAGGAGGTCTCCCCCCACTCACAGGATTTATCCCTAAATGACTGATCATCAATGACCTAACTATAAATAATAACACACATATAGCCACCTTAATAGCCATCCTAGCCCTACTAAACCTATTTTTCTACCTACGCCTAGTTTATGCTTCATCCCTTACTCTTTTTCCCACTTCAAACAACATAAAGATAAAATGACAATACAACTCCTTAAAGCACTTCACCCTACTTCCTCCCCTCATCATCTTCTCCACCCTTACCCTTCCCCTAACCACACTTTTCATTACCCCAAACTAGAAGTTTAGGTTATTCACAGACCAAGAGCCTTCAAAGCTCTAAGAAAGTAGACGTTACTTAACTTCTGACCTAAGGATTGCAGAAATTCACTCTACATCTAATGATTGCAAATCATTCACTTTTATTAAGCTAAATCCTTTCTAGATTGGTGGGCTCTGACCCCACGAAACTTTAGTTAACAGCTAAAAACCCTAAATCAACTGGCTTCAATCTACTTCTCCCGCCTAGGGCGGAAGAAAAGGCGGGAGAAGTCCCGGCAGAGTTAAAGCTGCTCCTTTGAATTTGCAATTCAATATGACAATCACCTCGAGACTTGGTAAAAAGAGGACTAAAACCTCTGTCTTTAGATTTACAGTCTAATGCTTACTCAGCCATTTTACCTATGTTCGTCACACGTTGACTATTCTCAACAAACCATAAAGACATCGGTACCCTCTACATAATTTTCGCCGCTTGAGCCGGAATAATCGGGACCGCCCTAAGCATTCTCATCCGAGCCGAACTAGGCCAGCCTGGAGCCTTAATAGGGGATGACCAGATCTACAATGTCGTAGTTACAGCCCACGCCTTCGTAATAATTTTCTTTATAGTAATACCTATAATAATTGGAGGTTTCGGAAACTGACTCGTACCCCTAATGATTGGAGCCCCAGACATAGCCTTCCCTCGAATAAACAACATAAGCTTCTGACTTCTACCCCCATCCTTCTTACTACTCCTGGCCTCCTCTATAGTTGAAGCCGGCGCTGGTACAGGCTGAACAGTGTACCCCCCACTAGCCGGAAACCTAGCCCATGCTGGAGCATCCGTAGACCTAGCTATTTTCTCCCTTCACCTAGCCGGAGTCTCTTCTATCCTAGGGGCTATCAATTTTATTACAACTATCATCAATATAAAACCACCCGCCCTTTCCCAGTATCAAACTCCCTTGTTCGTCTGATCAGTACTAATTACGGCTGTGCTTCTACTGCTCTCTCTCCCCGTACTAGCAGCTGGAATCACTATACTCTTAACGGACCGAAACCTTAACACGACATTCTTCGACCCCGCTGGAGGAGGAGACCCAATTCTTTACCAACACTTATTCTGATTCTTTGGCCACCCCGAAGTATATATTCTAATTTTACCTGGGTTTGGAATCATCTCACATATTGTAACCTACTACTCAGGTAAGAAAGAGCCCTTCGGTTATATAGGTATGGTCTGAGCAATGATATCAATCGGCTTCTTAGGCTTTATCGTTTGAGCCCACCACATATTCACTGTAGGACTAGACGTAGACACTCGAGCTTACTTTACATCTGCAACAATAATTATTGCAATTCCAACTGGCGTTAAAGTCTTTAGCTGACTGGCTACGCTACACGGAGGTAACATTAAATGATCCCCAGCCATATTATGAGCCTTAGGCTTTATTTTCCTCTTTACAGTAGGCGGTCTGACAGGAATTGTCCTATCCAACTCCTCCCTCGACATTGTCTTGCATGACACATACTACGTCGTAGCTCACTTTCACTATGTCCTATCTATAGGAGCTGTCTTTGCTATTATGGCAGGATTTGTTCACTGATTTCCATTATTCACTGGTTATACTCTAGATGACACCTGAGCAAAAATTCACTTTTCCGTAATGTTCGTTGGTGTAAACATAACATTCTTCCCACAACACTTCCTAGGGTTATCAGGAATGCCTCGACGATACTCAGACTACCCAGATGCCTACTCTACATGAAATACAGTATCTTCAATAGGATCTTTTATTTCTCTAACAGCAGTAATAATCATAATTTTCATGATCTGAGAAGCATTTGCATCCAAACGTGAAGTAGACTCCGTAGAGCTAACAGCCACTAACCTAGAGTGACTCCATGGATGCCCTCCCCCATATCATACTTTCGAAGAACCTGCCTACGTAAAAGCTTACTAAGAAAGGAAGGAATCGAACCCCCAATTACTGGTTTCAAGCCAGCACCATAACCTTTATGACTTTCTCTATAAGAGGTATTAGTAAAGACATTACATGACTTTGTCAAAGTCAAATCATAGGATAACTACCTATATATCTCTATGGCTTATCCATTCCAATTAGGACTCCAAGATGCCTCCTCCCCTATTATAGAAGAACTTACTAACTTTCACGACCACACTCTTATAATTGTGTTCCTAATCAGCTCCTTAGTACTATACATTATTTCAGCTATACTAACAACTAAACTCACTCATACAAGCACAATAGACGCTCAAGAAGTAGAGACAATCTGAACTATTCTACCCGCAATCATTTTAATCCTAATCGCACTACCTTCTCTACGTATCCTCTACATAATGGACGAAATTAATAACCCTGCCCTTACAGTAAAAACCATAGGTCACCAATGATACTGAAGCTATGAGTACACTGATTACGAAGACTTAACCTTTGACTCCTACATAATTCCAACAACAGACCTAAAATCAGGGGATTTACGACTATTAGAAGTTGATAATCGCGTAGTTCTTCCTATAGAGTTACCAATCCGTATACTAATTTCGTCCGAAGACGTTCTTCACTCCTGAGCCATACCATCCCTCGGAATCAAAACTGATGCTATCCCAGGACGTCTAAACCAAGCAACACTAACCTCAACTCGACCAGGCCTATTTTACGGACAGTGTTCTGAAATTTGCGGGTCTAACCACAGCTTCATACCTATTGTCTTAGAAGTAGTTCCACTAAAACATTTCGAAAACTGATCCCTATCAATGACCTAATCCATCATTATGAAGCTTATAGAGCATTAGCCTTTTAAGCTAAAGAAGAGGCAACCAAGCCCCCATAATGGTATGCCACAGCTGGACACTTCAACTTGATTTATCACAATCCTCTCTATATTCTTATCTTTATTTATTCTCTTCCAAACAAAAATCTCTTCTTTTATCTACTTCTCTCTTCCCACTCCTAAGCTCCTATCTTCTAAAAAGCTAGAAAACCCTTGAGATTCAAAATGAACGAAAATCTATTTGCCTCTTTCATTACCCCTTCTCTAATAGGACTACCTGTAGTAATTCTTATTATTGCAGTCCCAAACATTTTTATTCCCTCCTCCAACCGATTGCTCACTAACCGAGTCCTAACTATACAACGATGACTTGTCCAAACAATCTTAAAGCAAATAATGACAATACACAATAATAAAGGTCGATCCTGATCACTAATACTAGTCTCCTTAATTATATTCATCGGCTCAACAAATCTCCTAGGCCTTCTACCTCATACCTTCACCCCTACAACCCAACTATCAATAAACCTAGGAATAGCTATCCCACTTTGAGCCGGAGCAGTCATTCTAGGGTTTCGACACAAAACAAAGGCATCTTTAGCTCACTTCCTCCCACAAGGGACACCTGTACCCCTAATTCCAATACTTATCATTATCGAAACTATTAGCCTTTTTATTCAACCTATAGCATTAGCCGTTCGACTAACTGCTAACATCACAGCAGGCCACCTCCTTATTCACCTGATCGGAGGGGCAACCCTGGCCCTCCTATCAATCAGCGTTCCTACCGCATTAATTACATTAATTATTCTCATCCTATTAACCGTCCTAGAATTTGCCGTAGCTCTAATTCAAGCCTATGTCTTTACTCTCCTAGTCAGCCTCTATCTACACGACAATGCTTAATGACCCACCAAGTTCATCCATACCACATAGTTAACCCGAGCCCTTGACCACTTACAGGAGCCCTATCTGCCCTTCTGTTGACATCTGGTCTAATCATATGATTCCATTTCAACTCCTCTACCCTCCTCCTAATCGGCCTCCTCACTAACCTTCTAACCATATTTCAATGATGACGAGACGTGATCCGAGAGGGAACTTTTCAAGGACATCATACCCCAATAGTCCAAAAAGGCCTTCGCTATGGCATAGTCCTATTTATCATCTCTGAGATTTTCTTCTTCGCAGGCTTTTTCTGAGCCTTCTACCATTCAAGCCTAGCCCCAACCCATGACCTCGGCGGATGCTGACCCCCAACAGGTATTATCCCTCTAAACCCTTTAGACGTTCCTTTACTTAACACGTCTGTTCTCTTAGCCTCCGGAGTATCAATTACATGGGCTCACCACAGCCTAATAGAAGGAAATCGAAATCATATAATTCAAGCCCTATTTATCACAATCGCATTAGGCCTCTACTTCACTATTCTTCAAGCATCAGAATATTTTGAAACTCCTTTCACCATTTCTGACGGAGTCTACGGATCCACATTTTTTATAGCAACAGGTTTCCACGGCCTACACGTAATTATTGGCACAACATTCCTAGTAGTCTGCTTCCTACGACAACTAAGCTTCCACTTCACATCCAAACATCACTTCGGATTTGAGGCTGCTGCATGATACTGACATTTCGTTGATGTAGTTTGACTTTTCCTTTATGTCTCTATTTACTGATGAGGGTCTTATTCTTTTAGTATTAACCAGTACAGTTGACTTCCAATCAACTAGTTCCGGTAAACCCCGGAAAAGAATAATCAACATATTTTTATCTCTTACTATTAATATCCTCCTCGCGTCCGTCCTAGTTATAGTCGCATTCTGACTTCCACAAATGAATATTTACTCAGAAAAAATTGGCCCCTACGAATGCGGCTTTGACCCTATTGAATCAGCCCGCCTCCCATTTTCAATAAAATTTTTCCTCATTGCTATCACATTCCTCCTTTTTGACCTAGAAATCGCCCTCCTACTTCCTCTTCCATGGGCCACACAAACTAATAAACTCTTGACTGTATTAGCAGTAGCTTTACTCTTAGTATCCATCTTAGCCTTAGGCCTAGCATATGAATGAGTCCAAAAAGGCCTTGAATGAGAGGAATAATATGATAATTAGTTTAAAAAAAAACAAATGATTTCGACTCATTAGATTATGATTTAACTCATAATTATCATTATGCCTTTAATCTATACTAGTCTAATGTTAGCCTTCGCCCTATCACTTCTTGGAACCCTAATATTCCGATCCCACCTAATGTCCACTCTACTATGTCTGGAAGGCATAATGCTAGCTATCTTCGTAACAACTTCAATCACTACTTTAAATACTCACAGTAATCTCTCATTCATATTACCTATCATTATCCTAGTATTTGCCGCATGCGAGGCAGCCGTAGGACTCGCCCTTTTAGTCACAATCTCAAATTCTTACGGCAACGACTATGTCCAAAACCTAAACCTCCTACAATGCTAAAAATTATTATTCCCACAATCATACTCTTCCCCCTTACATGGTGATCAAAACCATCCTTACTATGAATCAACACAACTTCCTACAGCTTCTTGATCAGCTTAATTACTCTACTGAACCTCTACAACCACAATGACGCAACCCACAACTTCTCCCCCCTATTCTTCACGGATCAACTTTCCACACCGTTACTCATCCTAACTTCATGACTCCTCCCCCTAATACTTATTGCAAGCCAAAATCATATATCAAAAGAAACCCCCACACGGAAAAAACTATTCATCTCTATACTTATCACGCTCCAAGTATCCCTTATCATAACCTTCTCAGCCGCCGAATTAATATTCTTCTATATCCTTTTTGAAGCAACTTTAATTCCCACTCTAATCATTATCACTCGATGAGGAAACCAAACCGAGCGCCTAAACGCTGGAGTTTACTTCCTGTTCTACACCTTAGTAGGATCTCTACCACTTCTAGTAGCTCTACTGGCAAAACGAAACCAATTAGGTACTCTTAACATTATACTCCTCACATTTAACTTTCCTTATTTAGACCCCTCATTATTAAACCAACTAACATGACTAGCCTGCATAATAGCATTCATGGTAAAGATACCACTTTATGGCCTCCACTTATGACTCCCTAAAGCCCATGTAGAGGCCCCTATTGCTGGCTCAATAGTTCTAGCTGCCATCTTACTAAAACTTGGAGGCTACGGAATGATACGAATTACTATTATCCTAAACCCAACATCCATCGATATAGCCTACCCATTTATTCTTCTATCACTATGGGGCATGGTCATAACCAGCTCTATCTGCCTACGCCAAACTGATCTAAAATCTCTCATCGCTTACTCTTCCGTCAGCCATATAGCTTTGGTTATTGCAGCAATCATAATTCAAACCCCCTGAAGCTTTATAGGGGCTACAGCCCTAATAATAGCCCATGGCTTAACCTCTTCCCTATTATTCTGCCTAGCTAATACTAACTACGAACGAATTCACAGCCGGACTATACTTCTAGCACGCGGCCTTCAATCAATCCTCCCACTCATAGCAACCTGATGACTACTAGCAAGCCTTACCAACCTAGCCCTACCCCCATCAATCAACTTTATCGGAGAACTATACGTCATCATCTCCTCATTCTCCTGGTCTAACCCCTCCATTGTTCTTACAGGAATCAATATACTAATTACAGCCCTGTACACTCTATACATGCTAATCATGACCCAACGGGGCTCAATTACTAACCATATAAAAACTCTTCTACCTACCTTTACACGAGAATCCACCCTAATAACCCTACACCTAATTCCCCTCATTCTCTTAACAATAAATCCTAAATTTATTATAGGCCCCTTATACTGTAGGTGTAGTTTACTAAAAACACTAGACTGTGAATCTAGAAACAAAAGATCGCATCTTTTTACCTACCAAGAGAGAAATCAGGAACTGCTAACTCCTGCTACCACAACTAAACTTGTGGCTCCCTTACTTTTATAGGATAGAAGTATTCCGTTGGTCTTAGGAACCAAAAAATTGGTGCAACTCCAAATAAAAGTAATTAACATAATTACCTCAATCTCTCTACTCTACTTACTTATCCTTGTCATACCAGCTCTTTGATCTATTACAACAACAAAAACTGATAAACTGGCTAACTATATCAACTATTCTATCAAATACTCATTCTTCTTAAGCTTAATCCCCCTACTAATCTACTTCCACTCGGGCTATGAATCCACAATCACCAACTGACACTGAATCTCAATCCAACCAACCAATTTAATAATAAGCTTCAAATTAGACTTCTACTCCCTCCTCTTTATGCCAGTAGCCCTATACGTTACCTGATCTATCATAGAATTCTCCACCTGATACATGCACTCAGATCCTAACCTAAACCGATTTATTAAATACTTACTTATCTTCCTAATTACAATAATAATTTTAGTCTCAGCAAACAATCTCATACAACTCTTTATTGGCTGGGAAGGAGTAGGAATTATATCTTTCCTCCTAATTGGGTGATGATTTGGACGCTCAGATGCTAACACTGCAGCCTTACAAGCCATTCTGTATAACCGGATCGGTGACATCGGCCTTATCCTCGCTATATCCTGATTTATGTGGAAACTAAATTCATGAGACCTTAAATTTATCCTTACTACAAACACCCCTATCTCCTCCCTCCCTCTTATAGGGCTCATTCTGGCTGCAACTGGAAAGTCAGCCCAATTCGGTCTACATCCTTGACTACCCTCAGCTATAGAAGGCCCTACTCCAGTATCAGCCCTACTGCACTCCAGCACTATAGTTGTCGCAGGCGTATTCTTATTAATCCGATTCTACCCTATCCTTGATAATGAGATAATAAAAACTTTAATGCTATGCCTAGGCTCCCTCACCACTCTATTCACAGCTATTTGTGCCTTAACACAAAACGATATCAAAAAAATCGTAGCATTCTCCACATCAAGCCAACTAGGCCTTATAGTCGTAACCCTAGGAATTGGTCAACCCTACCTAGCTTTCCTACACATTTGCACCCACGCCTTCTTTAAAGCTATACTATTCCTATGCTCAGGGTCAATCATCCATAGCCTCAACGACGAACAAGATATCCGGAAAATAGGTGGTTTAGCTAAAGCTATACCCTTCACCACGACCGCATTAACAATCGGGAGCCTCGCCTTAGTAGGTACCCCATTCCTCACAGGCTTTTACTCAAAAGACTTAATCATTGAGACCATGAATACGTCTTATACAAACGCCTGAGCCCTAATTATTACCTTAATCGCCACCTCCATAACAGCAATATACAGCCTACGAATTATCTTTTTCGCCTTCATAGGAAACCCACGATTCCTCCCCCTAGTCCTAATTAATGAATCCTCCCCCTCCATAATCAACCCAATCAAACGTCTAGTAGCAGGAAGCATCTTTGCCGGCTATCTAATAACCAACCTCATTCCACCAATCACTACCCCTCAAATGACAATACCCTTAGTACTAAAAATAGCAGCCCTTCTAGTAACCGTCACAGGACTAATTTTAGCTTTAGAACTAAATAATCTAACACTAAACCTAACCCCCAAATCACCAAACCCCTATCACAACTTCTCCACTATACTAGGCTTCTACCCAACCATCATGCACCGCCTCCTACCCCTAAAAAATCTGACCACCAGCCAAAAAACAGCATTCAAAGCCCTAGACTTAATCTGACTAGAATACTCACTACCCAAACTCCTATCATACTTCAACTCCCTAGCCTCATCAATTACCTCTGATCAAAAGGGAATAATCAAAATTTACTTCATGTCTTTCCTCCTTACTCTACCAATCCCCCTAATTCTAGCCCTAAACTAATTCCCCCGAACAATCTCAATTACAATGAAAATACTAACAAACAAAGACCACCCAGCCAAGACTATCAACCACCACCCGAAATCATAAATAGCGGATACTCCAGCTATATCTTCCCCTATATATCCCCCAGACTCACCATCTAAAACTACTCAATCCCCTATATCATCAAAACCCACAACCATCTTTACATCCCCAGAGCTTGCTAACCAAATAGAACCAACCAACTCGACCATAAAACCAAAAACAAGCATAAAGCTTACCACCCAATTAGAAGCCCAAGTCTCGGGGTAATCCTCAGTAGCTATAGCAGTAGTATATCCAAATACCACTATTATCCCACCCAAATAAATTAAAAACACCATCAACCCTAAATAACTCCCCCCAAACTCCAAAATTAACCCACAACCCAACCCTCCCCCCACAATTAACCCTAATCCACCATAAATAGGTGATGGCTTAGTCGCAAAAGCGATAAAGCACGAAACAAATAACAAACTTAATAAGAAAATTGACATAGTCATTATTTCTGCATGGAATAACCATGACCTATGACATGAAAAATCATCGTTGTAATTCAACTACAGAAACCCTTATGACCAACATCCGAAAATCCCATCCCTTAATAAAAATTGTCAACAAATCTTTCATTGATCTCCCCACCCCATCCAACATCTCCGCATGATGAAATTTTGGCTCTCTACTAGGCATGTGCCTAATTATCCAAATCGCCACAGGACTCTTCCTAGCTATACACTACACATCTGACACCATAACCGCTTTCTCATCCGTAACCCATATTTGCCGAGACGTAAACTACGGCTGACTAATCCGTTACCTCCACGCCAACGGAGCCTCCATATTTTTTATCTGCCTATTCTTGCATGTAGGCCGTGGGCTCTATTACGGATCCTACACCTTTATCGAAACATGAAACGTTGGCATTCTCCTCCTATTCGCAGTCATAGCCACAGCATTCATAGGCTACGTTCTTCCCTGAGGACAAATATCCTTCTGAGGAGCTACAGTAATTACCAACCTTCTATCAGCTATCCCCTACATTGGTACAACCCTAGTAGAATGAATCTGGGGTGGTTTCTCAGTAGACAAAGCTACACTGACTCGATTCTTCGCCTTCCACTTTATTCTCCCATTCATCATCGCAGCCTTAGCTGTAGTCCACCTCCTATTTCTCCATGAAACCGGCTCCAACAACCCAATCGGCCTTAACTCTGACGCAGACAAAATCCCCTTCCACCCCTACTACACAATCAAAGACGCCCTAGGCTTCGTATTAATATTTATAGTTCTCCTCTCCCTAGTACTTTTTTGCCCCGATTTACTAGGAGACCCTGACAACTACATGCCAGCAAACCCGCTCAACACCCCTCCTCATATCAAACCCGAATGATACTTCCTATTCGCCTACGCTATCCTCCGGTCAATCCCTAATAAACTTGGCGGCGTAGTAGCTCTAGTCCTCTCTATTCTAATCCTCGCTATTGTCCCATTCCTCCACAACTCTAAACAACGAAGTATAATTTTCCGACCCATTAGCCAATGTATATACTGACTCTTAGTAGCTGATCTCCTCACACTCACTTGAATCGGAGGCCAACCAGTCGAACACCCATTTATTATTATTGGACAAGTCGCATCCGTCTTATACTTTACTATTATTCTAGTTCTAATACCACTCTCTAGCATAGTAGAAAACAAAATCTTAAAATGAAGACCCATGCCCTTATAGTATAAAACTATTACTCTGGTCTTGTAAACCAACAATGAGAGATTGGCTCTCTAAGGGCATCATCAAGAAAGAGGCCTACTAGCCCCACCATCAGCACCCAAAGCTGAAATTCTTAATAAACTATTTCTTGAAAACATTCATACTATGTATATCGTGCATAATATTATATGCCCCATGCATATAAGCTAGTACATACTTCTATATATCTTACATAATACATTATATGCTTAATCCACATTATATTATCCCCCCCATGTCTATTCTTAACTACTAAAACTGTATGAATTAAGGAATTTAGGTTCAAAAGGAGATTGCATAAACCATTCTGTCAGGCTGCCTAGACTAAGTTCTAGTCAGAATGACTATCCCTATCCGATCGTTGGTCGCTTATTCTACCATCCTCCGTGAAATCATCAACCCGCCAGGGTCGTGTCCCTCTTCTCGCTCAGCGCCCATATAACTTGGGGGTAGCTAACAATGATCTTTACAATTCATCTGGTTCTTACTTCAGGGCCATATTCCCTAAGACGCCCACTCGATGACCTTAAATAAGACATCTCGATGGTTCTGTGTCTATCTCTCTCACACCAACAACTGGGTGAGCTGTCAGGCAGATGGTATTTTTAATTTTTAGGGGGGGGGAAACTGCATCGATTCACCTAAGCCTAAGTCGGCTCTGAGCCGGGATAAGATCTGTAGCTGGACTTTCTCTCCTTGCAAGCTCTGGCACACCAATCGAGGAGGACTAACTTTTCATGCTTGACGGACATATTTGAAACCTACACGCACAAATGCACGCGCACAAATGCACACACACACACACACACACACACACACACACACACACACACACACACACACACACACACACACACACACACACGCATACGCACACGCATACGCACACGCATACGCACACGCACACGCATACGCACACGCATACGCACACGCATACGCACACGCATACGCACACGCATACGCACACGCATACGCACACGCATACACACACGCATACACACACGCATACGCACACGCACACGCATACGCACACGCATACGCACACGCATACGCACACGCACACGCACACGCATACGCACACACGCACCTAAACCAACTATGTAATTATTATCTCAACA
>HRQ2
GCATACGCATACGCACACGCATACGCACACGCATACGCACACGCATACGCACACGCATACGCATACGCATACGCACACGCATACGCACACGCATACGCATACGCACACGCACACGCACACGCATACGCATACGCATACGCATACGCATACGCATACGCATACGCATACGCATACGCACACGCATACGCATACGCATACGCACACACGCACCTAAACCAACTATGTAATTATTATCTCAACAAACCCCCCTACCCCCCATCTGCACCTACTTAGTCGTTTATTTAATTAGCTTGCCAAACCCCAAAAACAAGCGTTAAACAAACCATAAATGCAGTGGTATAATAAAACCCCTAACTACACCCACAAGCCACTCTCAAAACCCATTAAACATAAAAGAAGATCCAGGCCTTTTAACGCCCACCTTTCTTCTTCTTTTAGGAACAAGATATTTGTGAACTTCTTCATCAGTGCATTTCTCAACACAGTTATTGTAGCTTAACCAAAGCGAAGCGCTGAAAATGCTTAGATGGACTTCTAGTCCCATTAACATCCAAAAGGTTTGGTCCTGGCCTTTTTATTAGTTTATAGCAAATTTACACATGCAAGCCTCCCCATACCAGTGAGAATACCCTTAAATTAATCTAACCTGATTGTAAGGAGTAGGTATCAAGCTCACTAAAGTTGCTCAAGACACCTTGCTTAGCCACACCCCCACGGGAAACAGCAGTGATAAAAATTAGGCAATAAACGAAAGTTCGACCTAGTTATGCTATAGAGGGTTGGTCAATTTCGTGCCAGCCACCGCGGTCATACGATTAACCCATACTAATAAACCTACGGCGTAAAGCGTGTTTAAAGAACCACCTCTTGAATAAGATTAAACTCCAACTAATACGTAGAAATTCATAGTTAGAAGTAAAATAAGCTACGAAAGTGATCTTAACATTCTTGAACACACGATAGCTAGGAGACAAACTGGGATTAGATACCCCATTATGCCTAGCCCTAAACAGAGATAGCCCCCTAATAAGGCTACCCGCCTGAGAACTACTAGCCACCGCTTAAAACTCAAAGGACTTGGCGGTACTTTATATCCACCTAGAGGAGCCTGTTCTATAACCGATAAACCCCGTTCAACCTCACCACTTCTTGCTAATTCAGCCTGTATACCGCCATCTTCAGCGAACCCCTATAAGGAACAAAAGTAAGCTCAATAACTCTGCCCGTAAAAACGTTAGGTCAAGGTGTAGCCTATGAAGTGGAAAGAAATGGGCTACATTTTCTCTTCCGAGAACATCAACGATACCCTCTTTGAAACAAGAGAGACAAGGAGGATTTAGTAGTAAATTAAGAGTAGAGTGCTTAATTGAATAGTGCAATGAAGTACGCACACACCGCCCGTCACCCTCCTCAAATACCTTTCTAAAATTACTTTATAATTCCAAGGATACCCGTATAAGAGGAGATAAGTCGTAACATGGTAAGCATACTGGAAAGTGTGCTTGGATGAATCAAAACGTAGCTTAACAAAAGCACCTGACTTACACTCAGGAGATTTCCCTGACTAAAGGAACGCTTTGAACTACTTCTAGCCCAATAAATAAGCCAACTCAATTATGCAACCCCATCAATTAAATCATTCACCTAAAATCAAAGTATAGGAGATAGAAATGATTACTGGCGCTATAGAGAAAGTACCGTAAGGGAAAGATGAAAGAAACCTAGTAAAAGTACAAAAAAGCAAAGATTAACCCTTGTACCTTTTGCATAATGGATCAACTAGACTCAGTCCAGCAAAAAGAATTTAAGTCGGACATCCCGAAACCAAACGAGCTACCTAGGAACAATTTTGTGAATGAACCCGTCTATGTGGCAAAATAGTGGGAAGATTCCTAGGTAGAGGTGAAAAGCCTAACGAGCTTGGTGATAGCTGGTTATCCAGAGAAGAATTTTAGTTCTGCTTTAAGCTTACCCAAAGGACCTGACAACCCACCTGTAAGCTTAACTGTTAATCTAAAGAGGGACAGCTCTTTAGATAAAGGATAGAACCTAAACTAGAGAATAAGAACTGCAAACATACCATAGTTGGCCTAAAAGCAGCCACCAATAAAGAAAGCGTTAAAGCTCAAATACTTCTACTATTCTAATACCTAAATTCTCACCCATTTCCTAGATTAAAACTGGATTAATCTACTAAAAAGTAGATGAATTAATGTTGGTATGAGTAACAAGAAAACTTTTCTCCTTGCACAAGTGTATATCAGATCGGATACCCACTGATAATTAACTCAAAATGAAAATATACTCTAAACCTAAATCCTTTTCTACCAGTAAAGTTAATCCAACACAGGAGTGCACCTAAGGAAAGATAAAAAGAAGTAAAAGGAACTCGGCAAACACAAGCCCCGCCTGTTTACCAAAAACATCACCTCTAGCATAAAAAGTATTAGAGGCACTGCCTGCCCGGTGACTCACGTTAAACGGCCGCGGTATCCTGACCGTGCAAAGGTAGCATAATCATTTGTTCCTTAATTAGGGACTTGTATGAACGGCAAGACGAGGGTTTAACTGTCTCTTACTTCCTATCAGTGAAATTGACCTTCCAGTGAAGAGGCTGGAATAAAATAATAAGACGAGAAGACCCTATGGAGCTTCAACCAATTGACTTACTAAACTAATTTACCCCCCCCCCCCCAAAGGACCTAAACACCTCAGTTTACTCTAAGTCAACGGTTTCGGTTGGGGTGACCTCGGAGCACAAAAAAACCTCCGAGTATATTAAACCAAGACCTACTAGTCTAAGTTATCCAAATTATTTATTGACCCAATTTTTGATCAACGGACCAAGTTACCCTAGGGATAACAGCGCTATCCTATTCAAGAGTTCATATCGACAATAGGGTTTACGACCTCGATGTTGGATCAGGACATCCCAATGGTGCAGAAGCTATTAAAGGTTCGTTTGTTCAACGATTAAAGTCCTACGTGATCTGAGTTCAGACCGGAGTAATCCAGGTCGGTTTCTATCTATTAGCAATTTTTCTTAGTACGAAAGGACCAGAAAAATAGAGCCTCCTACACTATAGCGCTCTTAAATCTATAGATGAAATAATCTCAATCTAGAAATTATGCAAACTAACAACCCAAGAACAGGGTTGCTAAGATGGCAGAGCCCGGTAATTGCACAAGACTTAAACCCTTGGACCCAGAGGTTCAACTCCTCTTCTTAGCACTCATGCAACTTCTCAACATTCTCACCCTGATCCTTCCTATCCTAATTGCTATAGCTTTCCTCACGCTCATCGAGCGAAAAATCCTCGGCTACATACAACTACGCAAGGGCCCAAACGTTGTAGGCCCATATGGCCTATTACAACCATTCTCCGACGCCATAAAACTATTCATTAAAGAACCTCTACGACCCAACTTCTCCTCTACTGCCCTATTTATAATTGCCCCTACTCTTTCTCTAACACTAGCCCTAAGCCTATGAATTCCCCTACCAATACCCTACCCACTTATAGATCTTAATTTAGGCATTTTGTTCATCCTAGCCCTGTCCAGCCTAGCTGTTTACTCTATCCTATGATCAGGATGAGCATCAAATTCCAAATATGCCCTAATCGGCGCCCTCCGAGCAGTAGCCCAAACAATCTCCTATGAAGTCTCCCTAGCTATCATCCTTCTTTCCGTACTTCTAATAAGCGGATCCTACTCTCTAAGTACCCTCATCTACTCCCAAGAAAACGTTTGATTTATTATCCCAACCTGACCCTTGGCCATAATATGATTTATCTCAACACTAGCTGAAACCAACCGAGCCCCATTTGACCTCACAGAAGGAGAATCTGAACTCGTCTCAGGCTTCAATGTAGAATACGCAGCAGGGCCATTCGCCCTCTTCTTCATAGCCGAATATATAAACATCATCCTCATAAATGCTTTAACAACTATCATTTTCCTAGGCTCATTAACTTCTCTATCGTCTCCAGAATTATTTACATTAGAATTCATAACCAAAACCCTAATTTTATCATCTGCTTTCCTATGAATCCGAGCATCCTACCCTCGCTTCCGCTACGACCAACTCATACACCTTCTATGAAAAAACTTCCTACCCCTAACACTAGCTCTATGCATATGACACACATCTCTGCCAATCTCTATATCATTCATCCCCCCCTACACCTAGAAATATGTCTGATAAAAGAGTTACTTTGATAGAGTAAAACATAGAGGTTAAAACCCTCTTATTTCTAGAATTATAGGACTTGAACCTACTCTTAAGAATTCAAAAATCTTCGTGCTACCTATTTACACTATATTCTAAGTAAGGTCAGCTAACTAAGCTATCGGGCCCATACCCCGAAAATGTTGGTTTATACCCCTTCCCGTACTAATAAAAATTATTACTAACCTTTCCATTTTCCTAACAATCATTTCAGGAACTCTCATCACCCTACTAAGCTCTCACCTTCTACTGATATGAATCGGCCTAGAAATAAGCATACTCGCTATTATTCCTATTCTTATCAAAAAAATTAACCCCCGATCAACAGAAGCCGCCACTAAATATTTTCTCACACAAGCAACCGCCTCAATAATTTTCCTAGCCTCAATCACTTCAAACTTTATCACTTCCGGCCTATGATCCTTTAACTCTTCATCTAACCAGCTATGCCTCAATCTAGCATCACTAGCACTCCTGATAAAACTAGGCTTAGCCCCATTCCACTTCTGAATACCTGAAGTCACTCAAGGAGTCTCCCTTATATCAGGCCTAATAATCCTCACATGACAAAAACTAGCCCCTATATCTATCCTATATCACTTAGCCCCTTTAACATCCACACCCCTATTACTCTCATCGGGTCTCCTATCAGTAATAGTTGGAGGATGGGGAGGACTTAACCAGACCCAACTACGCAAAATTCTAGCCTATTCATCCATTGCCCATATAGGCTGAATAATCGTAATTTTATCCTATAACTCCTCAATCATGTTAGTCAATCTCCTCATCTATATCCTCCTTACACTCACCCTATTCATTTCTTTTAACCTTCACTCCAACCACACAATTTCATCTCTATCCCTCACATGAAGCAAATCTCCCATTATAATTATCTCAACATTAACAGTACTCCTATCGCTAGGAGGTCTCCCCCCACTCACAGGATTTATCCCTAAATGACTGATCATCAATGACCTAACTATAAATAATAACACACATATAGCCACCTTAATAGCCATCCTAGCCCTACTAAACCTATTTTTCTACCTACGCCTAGTTTATGCTTCATCCCTTACTCTTTTTCCCACTTCAAACAACATAAAGATAAAATGACAATACAACTCCTTAAAGCACTTCACCCTACTTCCTCCCCTCATCATCTTCTCCACCCTTACCCTTCCCCTAACCACACTTTTCATTACCCCAAACTAGAAGTTTAGGTTATTCACAGACCAAGAGCCTTCAAAGCTCTAAGAAAGTAGACGCTACTTAACTTCTGACCTAAGGATTGCAGAAATTCACTCTACATCTAATGATTGCAAATCATTCACTTTTATTAAGCTAAATCCTTTCTAGATTGGTGGGCTCTGACCCCACGAAACTTTAGTTAACAGCTAAAAACCCTAAATCAACTGGCTTCAATCTACTTCTCCCGCCTAGGGCGGAAGAAAAGGCGGGAGAAGTCCCGGCAGAGTTAAAGCTGCTCCTTTGAATTTGCAATTCAATATGACAATCACCTCGAGACTTGGTAAAAAGAGGACTAAAACCTCTGTCTTTAGATTTACAGTCTAATGCTTACTCAGCCATTTTACCTATGTTCGTCACACGTTGACTATTCTCAACAAACCATAAAGACATCGGTACCCTCTACATAATTTTCGCCGCTTGAGCCGGAATAATCGGGACCGCCCTAAGCATTCTCATCCGAGCCGAACTAGGCCAGCCTGGAGCCTTAATAGGGGATGACCAGATCTACAATGTCGTAGTTACAGCCCACGCCTTCGTAATAATTTTCTTTATAGTAATACCTATAATAATTGGAGGTTTCGGAAACTGACTCGTACCCCTAATGATTGGAGCCCCAGACATAGCCTTCCCTCGAATAAACAACATAAGCTTCTGACTTCTACCCCCATCCTTCTTACTACTCCTGGCCTCCTCTATAGTTGAAGCCGGCGCTGGTACAGGCTGAACAGTGTACCCCCCACTAGCCGGAAACCTAGCCCATGCTGGAGCATCCGTAGACCTAGCTATTTTCTCCCTTCACCTAGCCGGAGTCTCTTCTATCCTAGGGGCTATCAATTTTATTACAACTATCATCAATATAAAACCACCCGCCCTTTCCCAGTATCAAACTCCCTTGTTCGTCTGATCAGTACTAATTACGGCTGTGCTTCTACTGCTCTCTCTCCCCGTACTAGCAGCTGGAATCACTATACTCTTAACGGACCGAAACCTTAACACGACATTCTTCGACCCCGCTGGAGGAGGAGACCCAATTCTTTACCAACACTTATTCTGATTCTTTGGCCACCCCGAAGTATATATTCTAATTTTACCTGGGTTTGGAATCATCTCACATATTGTAACCTACTACTCAGGTAAGAAAGAGCCCTTCGGTTATATAGGTATGGTCTGAGCAATGATATCAATCGGCTTCTTAGGCTTTATCGTTTGAGCCCACCACATATTCACTGTAGGACTAGACGTAGACACTCGAGCTTACTTTACATCTGCAACAATAATTATTGCAATTCCAACTGGCGTTAAAGTCTTTAGCTGACTGGCTACGCTACACGGAGGTAACATTAAATGATCCCCAGCCATATTATGAGCCTTAGGCTTTATTTTCCTCTTTACAGTAGGCGGTCTGACAGGAATTGTCCTATCCAACTCCTCCCTCGACATTGTCTTGCATGACACATACTACGTCGTAGCTCACTTTCACTATGTCCTATCTATAGGAGCTGTCTTTGCTATTATGGCAGGATTTGTTCACTGATTTCCATTATTCACTGGTTATACTCTAGATGACACCTGAGCAAAAATTCACTTTTCCGTAATGTTCGTTGGTGTAAACATAACATTCTTCCCACAACACTTCCTAGGGTTATCAGGAATGCCTCGACGATACTCAGACTACCCAGATGCCTACTCTACATGAAATACAGTATCTTCAATAGGATCTTTTATTTCTCTAACAGCAGTAATAATCATAATTTTCATGATCTGAGAAGCATTTGCATCCAAACGTGAAGTAGACTCCGTAGAGCTAACAGCCACTAACCTAGAGTGACTCCATGGATGCCCTCCCCCATATCATACTTTCGAAGAACCTGCCTACGTAAAAGCTTACTAAGAAAGGAAGGAATCGAACCCCCAATTACTGGTTTCAAGCCAGCACCATAACCTTTATGACTTTCTCTATAAGAGGTATTAGTAAAGACATTACATGACTTTGTCAAAGTCAAATCATAGGATAACTACCTATATATCTCTATGGCTTATCCATTCCAATTAGGACTCCAAGATGCCTCCTCCCCTATTATAGAAGAACTTACTAACTTTCACGACCACACTCTTATAATTGTGTTCCTAATCAGCTCCTTAGTACTATACATTATTTCAGCTATACTAACAACTAAACTCACTCATACAAGCACAATAGACGCTCAAGAAGTAGAGACAATCTGAACTATTCTACCCGCAATCATTTTAATCCTAATCGCACTACCTTCTCTACGTATCCTCTACATAATGGACGAAATTAATAACCCTGCCCTTACAGTAAAAACCATAGGTCACCAATGATACTGAAGCTATGAGTACACTGATTACGAAGACTTAACCTTTGACTCCTACATAATTCCAACAACAGACCTAAAATCAGGGGATTTACGACTATTAGAAGTTGATAATCGCGTAGTTCTTCCTATAGAGTTACCAATCCGTATACTAATTTCGTCCGAAGACGTTCTTCACTCCTGAGCCATACCATCCCTCGGAATCAAAACTGATGCTATCCCAGGACGTCTAAACCAAGCAACACTAACCTCAACTCGACCAGGCCTATTTTACGGACAGTGTTCTGAAATTTGCGGGTCTAACCACAGCTTCATACCTATTGTCTTAGAAGTAGTTCCACTAAAACATTTCGAAAACTGATCCCTATCAATGACCTAATCCATCATTATGAAGCTTATAGAGCATTAGCCTTTTAAGCTAAAGAAGAGGCAACCAAGCCCCCATAATGGTATGCCACAGCTGGACACTTCAACTTGATTTATCACAATCCTCTCTATATTCTTATCTTTATTTATTCTCTTCCAAACAAAAATCTCTTCTTTTATCTACTTCTCTCTTCCCACTCCTAAGCTCCTATCTTCTAAAAAGCTAGAAAACCCTTGAGATTCAAAATGAACGAAAATCTATTTGCCTCTTTCATTACCCCTTCTCTAATAGGACTACCTGTAGTAATTCTTATTATTGCAGTCCCAAACATTTTTATTCCCTCCTCCAACCGATTGCTCACTAACCGAGTCCTAACTATACAACGATGACTTGTCCAAACAATCTTAAAGCAAATAATGACAATACACAATAATAAAGGTCGATCCTGATCACTAATACTAGTCTCCTTAATTATATTCATCGGCTCAACAAATCTCCTAGGCCTTCTACCTCATACCTTCACCCCTACAACCCAACTATCAATAAACCTAGGAATAGCTATCCCACTTTGAGCCGGAGCAGTCATTCTAGGGTTTCGACACAAAACAAAGGCATCTTTAGCTCACTTCCTCCCACAAGGGACACCTGTACCCCTAATTCCAATACTTATCATTATCGAAACTATTAGCCTTTTTATTCAACCTATAGCATTAGCCGTTCGACTAACTGCTAACATCACAGCAGGCCACCTCCTTATTCACCTGATCGGAGGGGCAACCCTGGCCCTCCTATCAATCAGCGTTCCTACCGCATTAATTACATTAATTATTCTCATCCTATTAACCGTCCTAGAATTTGCCGTAGCTCTAATTCAAGCCTATGTCTTTACTCTCCTAGTCAGCCTCTATCTACACGACAATGCTTAATGACCCACCAAGTTCATCCATACCACATAGTTAACCCGAGCCCTTGACCACTTACAGGAGCCCTATCTGCCCTTCTGTTGACATCTGGTCTAATCATATGATTCCATTTCAACTCCTCTACCCTCCTCCTAATCGGCCTCCTCACTAACCTTCTAACCATATTTCAATGATGACGAGACGTGATCCGAGAGGGAACTTTTCAAGGACATCATACCCCAATAGTCCAAAAAGGCCTTCGCTATGGCATAGTCCTATTTATCATCTCTGAGATTTTCTTCTTCGCAGGCTTTTTCTGAGCCTTCTACCATTCAAGCCTAGCCCCAACCCATGACCTCGGCGGATGCTGACCCCCAACAGGTATTATCCCTCTAAACCCTTTAGACGTTCCTTTACTTAACACGTCTGTTCTCTTAGCCTCCGGAGTATCAATTACATGGGCTCACCACAGCCTAATAGAAGGAAATCGAAATCATATAATTCAAGCCCTATTTATCACAATCGCACTAGGCCTCTACTTCACTATTCTTCAAGCATCAGAATATTTTGAAACTCCTTTCACCATTTCTGACGGAGTCTACGGATCCACATTTTTTATAGCAACAGGTTTCCACGGCCTACACGTAATTATTGGCACAACATTCCTAGTAGTCTGCTTCCTACGACAACTAAGCTTCCACTTCACATCCAAACATCACTTCGGATTTGAGGCTGCTGCATGATACTGACATTTCGTTGATGTAGTTTGACTTTTCCTTTATGTCTCTATTTACTGATGAGGGTCTTATTCTTTTAGTATTAACCAGTACAGTTGACTTCCAATCAACTAGTTCCGGTAAACCCCGGAAAAGAATAATCAACATATTTTTATCTCTTACTATTAATATCCTCCTCGCGTCCGTCCTAGTTATAGTCGCATTCTGACTTCCACAAATGAATATTTACTCAGAAAAAATTGGCCCCTACGAATGCGGCTTTGACCCTATTGAATCAGCCCGCCTCCCATTTTCAATAAAATTTTTCCTCATTGCTATCACATTCCTCCTTTTTGACCTAGAAATCGCCCTCCTACTTCCTCTTCCATGGGCCACACAAACTAATAAACTCTTGACTGTATTAGCAGTAGCTTTACTCTTAGTATCCATCTTAGCCTTAGGCCTAGCATATGAATGAGTCCAAAAAGGCCTTGAATGAGAGGAATAATATGATAATTAGTTTAAAAAAAACAAATGATTTCGACTCATTAGATTATGATTTAACTCATAATTATCATTATGCCTTTAATCTATACTAGTCTAATGTTAGCCTTCGCCCTATCACTTCTTGGAACCCTAATATTCCGATCCCACCTAATGTCCACTCTACTATGTCTGGAAGGCATAATGCTAGCTATCTTCGTAACAACTTCAATCACTACTTTAAATACTCACAGTAATCTCTCATTCATATTACCTATCATTATCCTAGTATTTGCCGCATGCGAGGCAGCCGTAGGACTCGCCCTTTTAGTCACAATCTCAAATTCTTACGGCAACGACTATGTCCAAAACCTAAACCTCCTACAATGCTAAAAATTATTATTCCCACAATCATACTCTTCCCCCTTACATGGTGATCAAAACCATCCTTACTATGAATCAACACAACTTCCTACAGCTTCTTGATCAGCTTAATTACTCTACTGAACCTCTACAACCACAATGACGCAACCCACAACTTCTCCCCCCTATTCTTCACGGATCAACTTTCCACACCGTTACTCATCCTAACTTCATGACTCCTCCCCCTAATACTTATTGCAAGCCAAAATCATATATCAAAAGAAACCCCCACACGGAAAAAACTATTCATCTCTATACTTATCACGCTCCAAGTATCCCTTATCATAACCTTCTCAGCCGCCGAATTAATATTCTTCTATATCCTTTTTGAAGCAACTTTAATTCCCACTCTAATCATTATCACTCGATGAGGAAACCAAACCGAGCGCCTAAACGCTGGAGTTTACTTCCTGTTCTACACCTTAGTAGGATCTCTACCACTTCTAGTAGCCCTACTGGCAAAACGAAACCAATTAGGTACTCTTAACATTATACTCCTCACATTTAACTCTCCTTATTTAGACCCCTCATTATTAAACCAACTAACATGACTAGCCTGCATAATAGCATTCATGGTAAAGATACCACTTTATGGCCTCCACTTATGACTCCCTAAAGCCCATGTAGAGGCCCCTATTGCTGGCTCAATAGTTCTAGCTGCCATCTTACTAAAACTTGGAGGCTACGGAATGATACGAATTACTATTATCCTAAACCCAACATCCATCGATATAGCCTACCCATTTATTCTTCTATCACTATGGGGCATGGTCATAACCAGCTCTATCTGCCTACGCCAAACTGATCTAAAATCTCTCATCGCTTACTCTTCCGTCAGCCATATAGCTTTGGTTATTGCAGCAATCATAATTCAAACCCCCTGAAGCTTTATAGGGGCTACAGCCCTAATAATAGCCCATGGCTTAACCTCTTCCCTATTATTCTGCCTAGCTAATACTAACTACGAACGAATTCACAGCCGGACTATACTTCTAGCACGCGGCCTTCAATCAATCCTCCCACTCATAGCAACCTGATGACTACTAGCAAGCCTTACCAACCTAGCCCTACCCCCATCAATCAACTTTATCGGAGAACTATACGTCATCATCTCCTCATTCTCCTGGTCTAACCCCTCCATTGTTCTTACAGGAATCAATATACTAATTACAGCCCTGTACACTCTATACATGCTAATCATGACCCAACGGGGCTCAATTACTAACCATATAAAAACTCTTCTACCTACCTTTACACGAGAATCCACCCTAATAACCCTACACCTAATTCCCCTCATTCTCTTAACAATAAATCCTAAATTTATTATAGGCCCCTTATACTGTAGGTGTAGTTTACTAAAAACACTAGACTGTGAATCTAGAAACAAAAGATCGCATCTTTTTACCTACCAAGAGAGAAATCAGGAACTGCTAACTCCTGCTACCACAACTAAACTTGTGGCTCCCTTACTTTTATAGGATAGAAGTATTCCGTTGGTCTTAGGAACCAAAAAATTGGTGCAACTCCAAATAAAAGTAATTAACATAATTACCTCAATCTCTCTACTCTACTTACTTATCCTTGTCATACCAGCTCTTTGATCTATTACAACAACAAAAACTGATAAACTGGCTAACTATATCAACTATTCTATCAAATACTCATTCTTCTTAAGCTTAATCCCCCTACTAATCTACTTCCACTCGGGCTATGAATCCACAATCACCAACTGACACTGAATCTCAATCCAACCAACCAATTTAATGATAAGCTTCAAATTAGACTTCTACTCCCTCCTCTTTATGCCAGTAGCCCTATACGTTACCTGATCTATCATAGAATTCTCCACCTGATACATGCACTCAGATCCTAACCTAAACCGATTTATTAAATACTTACTTATCTTCCTAATTACAATAATAATTTTAGTCTCAGCAAACAATCTCATACAACTCTTTATTGGCTGGGAAGGAGTAGGAATTATATCTTTCCTCCTAATTGGGTGATGATTTGGACGCTCAGATGCTAACACTGCAGCCTTACAAGCCATTCTGTATAACCGGATCGGTGACATCGGCCTTATCCTCGCTATATCCTGATTTATGTGGAAACTAAATTCATGAGACCTTAAATTTATCCTTACTACAAACACCCCTATCTCCTCCCTCCCTCTTATAGGGCTCATTCTGGCTGCAACTGGAAAGTCAGCCCAATTCGGTCTACATCCTTGACTACCCTCAGCTATAGAAGGCCCTACTCCAGTATCAGCCCTACTGCACTCCAGCACTATAGTTGTCGCAGGCGTATTCTTATTAATCCGATTCTACCCTATCCTTGATAATGAGATAATAAAAACTTTAATGCTATGCCTAGGCTCCCTCACCACTCTATTCACAGCTATTTGTGCCTTAACACAAAACGATATCAAAAAAATCGTAGCATTCTCCACATCAAGCCAACTAGGCCTTATAGTCGTAACCCTAGGAATTGGTCAACCCTACCTAGCTTTCCTACACATTTGCACCCACGCCTTCTTTAAAGCTATACTATTCCTATGCTCAGGGTCAATCATCCATAGCCTCAACGACGAACAAGATATCCGGAAAATAGGTGGTTTAGCTAAAGCTATACCCTTCACCACGACCGCATTAACAATCGGGAGCCTCGCCTTAGTAGGTACCCCATTCCTCACAGGCTTTTACTCAAAAGACTTAATCATTGAGACCATGAATACGTCTTATACAAACGCCTGAGCCCTAATTATTACCTTAATCGCCACCTCCATAACAGCAATATACAGCCTACGAATTATCTTTTTCGCCTTCATAGGAAACCCACGATTCCTCCCCCTAGTCCTAATTAATGAATCCTCCCCCTCCATAATCAACCCAATCAAACGTCTAGTAGCAGGAAGCATCTTTGCCGGCTATCTAATAACCAACCTCATTCCACCAATCACTACCCCTCAAATGACAATACCCTTAGTACTAAAAATAGCAGCCCTTCTAGTAACCGTCACAGGACTAATTTTAGCTTTAGAACTAAATAATCTAACACTAAACCTAACCCCCAAATCACCAAACCCCTATCACAACTTCTCCACTATACTAGGCTTCTACCCAACCATCATGCACCGCCTCCTACCCCTAAAAAATCTGACCACCAGCCAAAAAACAGCATTCAAAGCCCTAGACTTAATCTGACTAGAATACTCACTACCCAAACTCCTATCATACTTCAACTCCCTAGCCTCATCAATTACCTCTGATCAAAAGGGAATAATCAAAATTTACTTCATGTCTTTCCTCCTTACTCTACCAATCCCCCTAATTCTAGCCCTAAACTAATTCCCCCGAACAATCTCAATTACAATGAAAATACTAACAAACAAAGACCACCCAGCCAAGACTATCAACCACCACCCGAAATCATAAATAGCGGATACTCCAGCTATATCTTCCCCTATATATCCCCCAGACTCACCATCTAAAACTACTCAATCCCCTATATCATCAAAACCCACAACCATCTTTACATCCCCAGAGCTTGCTAACCAAATAGAACCAACCAACTCGACCATAAAACCAAAAACAAGCATAAAGCTTACCACCCAATTAGAAGCCCAAGTCTCGGGGTAATCCTCAGTAGCTATAGCAGTAGTATATCCAAATACCACTATTATCCCACCCAAATAAATTAAAAACACCATCAACCCTAAATAACTCCCCCCAAACTCCAAAATTAACCCACAACCCAACCCTCCCCCCACAATTAACCCTAATCCACCATAAATAGGTGATGGCTTAGTCGCAAAAGCGATAAAGCACGAAACAAATAACAAACTTAATAAGAAAATTGACATAGTCATTATTTCTGCATGGAATAACCATGACCTATGACATGAAAAATCATCGTTGTAATTCAACTACAGAAACCCTTATGACCAACATCCGAAAATCCCATCCCTTAATAAAAATTGTCAACAAATCTTTCATTGATCTCCCCACCCCATCCAACATCTCCGCATGATGAAATTTTGGCTCTCTACTAGGCATGTGCCTAATTATCCAAATCGCCACAGGACTCTTCCTAGCTATACACTACACATCTGACACCATAACCGCTTTCTCATCCGTAACCCATATTTGCCGAGACGTAAACTACGGCTGACTAATCCGTTACCTCCACGCCAACGGAGCCTCCATATTTTTTATCTGCCTATTCTTGCATGTAGGCCGTGGGCTCTATTACGGATCCTACACCTTTATCGAAACATGAAACGTTGGCATTCTCCTCCTATTCGCAGTCATAGCCACAGCATTCATAGGCTACGTTCTTCCCTGAGGACAAATATCCTTCTGAGGAGCTACAGTAATTACCAACCTTCTATCAGCTATCCCCTACATTGGTACAACCCTAGTAGAATGAATCTGGGGTGGTTTCTCAGTAGACAAAGCTACACTGACTCGATTCTTCGCCTTCCACTTTATTCTCCCATTCATCATCGCAGCCTTAGCTGTAGTCCACCTCCTATTTCTCCATGAAACCGGCTCCAACAACCCAATCGGCCTTAACTCTGACGCAGACAAAATCCCCTTCCACCCCTACTACACAATCAAAGACGCCCTAGGCTTCGTATTAATATTTATAGTTCTCCTCTCCCTAGTACTTTTTTGCCCCGATTTACTAGGAGACCCTGACAACTACATGCCAGCAAACCCGCTCAACACCCCTCCTCATATCAAACCCGAATGATACTTCCTATTCGCCTACGCTATCCTCCGGTCAATCCCTAATAAACTTGGCGGCGTAGTAGCTCTAGTCCTCTCTATTCTAATCCTCGCTATTGTCCCATTCCTCCACAACTCTAAACAACGAAGTATAATTTTCCGACCCATTAGCCAATGTATATACTGACTCTTAGTAGCTGATCTCCTCACACTCACTTGAATCGGAGGCCAACCAGTCGAACACCCATTTATTATTATTGGACAAGTCGCATCCGTCTTATACTTTACTATTATTCTAGTTCTAATACCACTCTCTAGCATAGTAGAAAACAAAATCTTAAAATGAAGACCCATGCCCTTATAGTATAAAACTATTACTCTGGTCTTGTAAACCAACAATGAGAGATTGGCTCTCTAAGGGCATCATCAAGAAAGAGGCCTACTAGCCCCACCATCAGCACCCAAAGCTGAAATTCTTAATAAACTATTTCTTGAAAACATTCATACTATGTATATCGTGCATAATATTATATGCCCCATGCATATAAGCTAGTACATACTTCTATATATCTTACATAATACATTATATGCTTAATCCACATTATATTATCCCCCCCATGTCTATTCTTAACTACTAAAACTGTATGAATTAAGGAATTTAGGTTCAAAAGGAGATTGCATAAACCATTCTGTCAGGCTGCCTAGACTAAGTTCTAGTCAGAATGACTATCCCTATCCGATCGTTGGTCGCTTATTCTACCATCCTCCGTGAAATCATCAACCCGCCAGGGTCGTGTCCCTCTTCTCGCTCAGCGCCCATATAACTTGGGGGTAGCTAACAATGATCTTTACAATTCATCTGGTTCTTACTTCAGGGCCATATTCCCTAAGACGCCCACTCGATGACCTTAAATAAGACATCTCGATGGTTCTGTGTCTATCTCTCTCACACCAACAACTGGGTGAGCTGTCAGGCAGATGGTATTTTTAATTTTTAGGGGGGGGGAAACTGCATCGATTCACCTAAGCCTAAGTCGGCTCTGAGCCGGGATAAGATCTGTAGCTGGACTTTCTCTCCTTGCAAGCTCTGGCACACCAATCGAGGAGGACTAACTTTTCATGCTTGACGGACATATTTGAAACCTACACGCACAAATGCACGCGCACAAATGCACACACACACACACACACACACACACACACACACACACACACACACACACACACACACACACAC
>HRQ3
TACGCACACGCATACGCACACGCATACGCACGCACATACGCACACACACACCTAAACCAACTATGTAATTATTATCTCAACAAACCCCCCTACCCCCCATCTGCACCTACTTAGTCGTTTATTTAATTAGCTTGCCAAACCCCAAAAACAAGCGTTAAACAAACCATAAATGCAGTGGTATAATAAAACCCCTAACTACACCCACAAGCCACTCTCAAAACCCATTAAACATAAAAGAAGATCCAGGCCTTTTAACGCCCACCTTTCTTCTTCTTTTAGGAACAAGATATTTGTGAACTTCTTCATCAGTGCATTTCTCAACACAGTTATTGTAGCTTAACCAAAGCGAAGCGCTGAAAATGCTTAGATGGACTTCTAATCCCATTAACATCCAAAAGGTTTGGTCCTGGCCTTTTTATTAGTTTATAGCAAATTTACACATGCAAGCCTCCCCATACCAGTGAGAATACCCTTAAATTAATCTAACCTGATTGTAAGGAGTAGGTATCAAGCTCACTAAAGTTGCTCAAGACACCTTGCTTAGCCACACCCCCACGGGAAACAGCAGTGATAAAAATTAGGCAATAAACGAAAGTTCGACCTAGTTATGCTATAGAGGGTTGGTCAATTTCGTGCCAGCCACCGCGGTCATACGATTAACCCATACTAATAAACCTACGGCGTAAAGCGTGTTTAAAGAACCCCCTCTTGAATAAGATTAAACTCCAACTAATACGTAGAAATTCATAGTTAGAAGTAAAATAAGCTACGAAAGTGATCTTAACATTCTTGAACACACGATAGCTAGGAGACAAACTGGGATTAGATACCCCATTATGCCTAGCCCTAAACAGAGATAGCCCCCTAATAAGGCTACCCGCCTGAGAACTACTAGCCACCGCTTAAAACTCAAAGGACTTGGCGGTACTTTATATCCACCTAGAGGAGCCTGTTCTATAACCGATAAACCCCGTTCAACCTCACCACTTCTTGCTAATTCAGCCTGTATACCGCCATCTTCAGCGAACCCCTATAAGGAACAAAAGTAAGCTCAATAACTCTGCCCGTAAAAACGTTAGGTCAAGGTGTAGCCTATGAAGTGGAAAGAAATGGGCTACATTTTCTCTTCCGAGAACATCAACGATACCCTCTTTGAAACAAGAGAGACAAGGAGGATTTAGTAGTAAATTAAGAGTAGAGTGCTTAATTGAATAGTGCAATGAAGTACGCACACACCGCCCGTCACCCTCCTCAAATACCTTTCTAAAATTACTTTATAATTCCAAGGATACCCGTATAAGAGGAGATAAGTCGTAACATGGTAAGCATACTGGAAAGTGTGCTTGGATGAATCAAAACGTAGCTTAACAAAAGCACCTGACTTACACTCAGGAGATTTCCCTGACTAAAGGAGCGCTTTGAACTACTTCTAGCCCAATAAATAAGCCAACTCAATTATGCAACCCCATCAATTAAATCATTCACCTAAAATCAAAGTATAGGAGATAGAAATGATTACTGGCGCTATAGAGAAAGTACCGTAAGGGAAAGATGAAAGAAACCTAGTAAAAGTACAAAAAAGCAAAGATTAACCCTTGTACCTTTTGCATAATGGATCAACTAGACTCAGTCCAGCAAAAAGAATTTAAGTCGGACATCCCGAAACCAAACGAGCTACCTAGGAACAATTTTGTGAATGAACCCGTCTATGTGGCAAAATAGTGGGAAGATTCCTAGGTAGAGGTGAAAGGCCTAACGAGCTTGGTGATAGCTGGTTATCCAGAGAAGAATTTTAGTTCTGCTTTAAGCTTACCCAAAGGACCTGACAACCCACCTGTAAGCTTAACTGTTAATCTAAAGAGGGACAGCTCTTTAGATAAAGGATAGAACCTAAACTAGAGAATAAGAACTGCAAACATACCATAGTTGGCCTAAAAGCAGCCACCAATAAAGAAAGCGTTAAAGCTCAAATACTTCTACTATTCTGATACCTAAATTCTCACCCATTTCCTAGATTAAAACTGGATTAATCTACTAAAAAGTAGATGAATTAATGTTGGTATGAGTAACAAGAAAACTTTTCTCCTTGCACAAGTGTATATCAGATCGGATACCCACTGATAATTAACTCAAAATGAAAATATACTCTAAACCTAAATCCTTTTCTACCAGTAAAGTTAATCCAACACAGGAGTGCACCTAAGGAAAGATAAAAAGAAGTAAAAGGAACTCGGCAAACACAAGCCCCGCCTGTTTACCAAAAACATCACCTCTAGCATAAAAAGTATTAGAGGCACTGCCTGCCCGGTGACTCACGTTAAACGGCCGCGGTATCCTGACCGTGCAAAGGTAGCATAATCATTTGTTCCTTAATTAGGGACTTGTATGAACGGCAAGACGAGGGTTTAACTGTCTCTTACTTCCTATCAGTGAAATTGACCTTCCAGTGAAGAGGCTGGAATAAAATAATAAGACGAGAAGACCCTATGGAGCTTCAACCAATTGACTTACTAAACTAATTTACCCCCCCCCCCCCTAAAGGACCTAAACACCTCAGTTTACTCTAAGTCAACGGTTTCGGTTGGGGTGACCTCGGAGCACAAAAAAACCTCCGAGTATATTAAACCAAGACCTACTAGTCTAAGTTATCCAAATTATTTATTGACCCAATTTTTGATCAACGGACCAAGTTACCCTAGGGATAACAGCGCTATCCTATTCAAGAGTTCATATCGACAATAGGGTTTACGACCTCGATGTTGGATCAGGACATCCCAATGGTGCAGAAGCTATTAAAGGTTCGTTTGTTCAACGATTAAAGTCCTACGTGATCTGAGTTCAGACCGGAGTAATCCAGGTCGGTTTCTATCTATTAGCAATTTTTCTTAGTACGAAAGGACCAGAAAAATAGAGCCTCCTACACTATAGCGCTCTTAAATCTATAGATGAAATAATCTCAATCTAGAAATTATGCAAACTAACAACCCAAGAACAGGGTTGCTAAGATGGCAGAGCCCGGTAATTGCACAAGACTTAAACCCTTGGACCCAGAGGTTCAACTCCTCTTCTTAGCACTCATGCAACTTCTCAACATTCTCACCCTGATCCTTCCTATCCTAATTGCTATAGCTTTCCTCACGCTCATCGAGCGAAAAATCCTCGGCTACATGCAACTACGCAAGGGCCCAAACGTTGTAGGCCCATATGGCCTATTACAACCATTCTCCGACGCCATAAAACTATTCATTAAAGAACCTCTACGACCCAACTTCTCCTCTACTGCCCTATTTATAATTGCCCCTACTCTTTCTCTAACACTAGCCCTAAGCCTATGAATTCCCCTACCAATACCCTACCCACTTATAGATCTTAATTTAGGCATTTTGTTCATCCTAGCCCTGTCCAGCCTAGCTGTTTACTCTATCCTATGATCAGGATGAGCATCAAATTCCAAATATGCCCTAATCGGCGCCCTCCGAGCAGTAGCCCAAACAATCTCCTATGAAGTCTCCCTAGCTATCATCCTTCTTTCCGTACTTCTAATAAGCGGATCCTACTCTCTAAGTACCCTCATCTACTCCCAAGAAAACGTTTGATTTATTATCCCAACCTGACCCTTAGCCATAATATGATTTATCTCAACACTAGCTGAAACCAACCGAGCCCCATTTGACCTCACAGAAGGAGAATCTGAACTCGTCTCAGGCTTCAATGTAGAATACGCAGCAGGGCCATTCGCCCTCTTCTTCATAGCCGAATATATAAACATCATCCTCATAAATGCTTTAACAACTATCATTTTCCTAGGCTCATTAACTTCTCTATCCTCTCCAGAATTATTTACATTAGAATTCATAACCAAAACCCTAATTTTATCATCTGCTTTCCTATGAATCCGAGCATCCTACCCTCGCTTCCGCTACGACCAACTCATACACCTTCTATGAAAAAACTTCCTACCCCTAACACTAGCTCTATGCATATGACACACATCTCTGCCAATCTCTATATCATTCATCCCCCCCTACACCTAGAAATATGTCTGATAAAAGAGTTACTTTGATAGAGTAAAACATAGAGGTTAAAACCCTCTTATTTCTAGAATTATAGGACTTGAACCTACTCTTAAGAATTCAAAAATCTTCGTGCTACCTATTTACACTATATTCTAAGTAAGGTCAGCTAACTAAGCTATCGGGCCCATACCCCGAAAATGTTGGTTTATACCCCTTCCCGTACTAATAAAAATTATTACTAACCTTTCCATTTTCCTAACAATCATTTCAGGAACTCTCATCACCCTACTAAGCTCTCACCTTCTACTGATATGAATCGGCCTAGAAATAAGCATACTCGCTATTATTCCTATTCTTATCAAAAAAATTAACCCCCGATCAACAGAAGCCGCCACTAAATATTTTCTCACACAAGCAACCGCCTCAATAATTTTACTAGCCTCAATCACTTCAAACTTTATCACTTCCGGCCTATGATCCTTTAACTCTTCATCTAACCAGCTATGCCTCAATCTAGCATCACTAGCACTCCTGATAAAACTAGGCTTAGCCCCATTCCACTTCTGAATACCTGAAGTCACTCAAGGAGTCTCCCTTATATCAGGCCTAATAATCCTCACATGACAAAAACTAGCCCCTATATCTATCCTATATCACTTAGCCCCTTTAACATCCACACCCCTATTACTCTCATCGGGTCTCCTATCAGTAATAGTTGGAGGATGGGGAGGACTTAACCAGACCCAACTACGCAAAATTCTAGCCTACTCATCCATTGCCCATATAGGCTGAATAATCGTAATTTTATCCTATAACTCCTCAATCATGTTAGTCAATCTCCTCATCTATATCCTCCTTACACTCACCCTATTCATTTCTTTTAACCTTCACTCCAACCACACAATTTCATCTCTATCCCTCACATGAAGCAAATCTCCCATTATAATTATCTCAACATTAACAGTACTCCTATCGCTAGGAGGTCTCCCCCCACTCACAGGATTTATCCCTAAATGACTGATCATCAATGACCTAACTATAAATAATAACACACATATAGCCACCTTAATAGCCATCCTAGCCCTACTAAACCTATTTTTCTACCTACGCCTAGTTTATGCTTCATCCCTTACTCTTTTTCCCACTTCAAACAACATAAAGATAAAATGACAATACAACTCCTTAAAGCACTTCACCCTACTTCCTCCCCTCATCATCTTCTCCACCCTTACCCTTCCCCTAACCACACTTTTCATTACCCCAAACTAGAAGTTTAGGTTATTCACTAGACCAAGAGCCTTCAAAGCTCTAAGAAAGTAGACGTTACTTAACTTCTGACCTAAGGATTGCAGAAATTCACTCTACATCTAATGATTGCAAATCATTCACTTTTATTAAGCTAAATCCTTTCTAGATTGGTGGGCTCTGACCCCACGAAACTTTAGTTAACAGCTAAAAACCCTAAATCAACTGGCTTCAATCTACTTCTCCCGCCTAGGGCGGAAGAAAAGGCGGGAGAAGTCCCGGCAGAGTTAAAGCTGCTCCTTTGAATTTGCAATTCAATATGACAATCACCTCGAGACTTGGTAAAAAGAGGACTAAAACCTCTGTCTTTAGATTTACAGTCTAATGCTTACTCAGCCATTTTACCTATGTTCGTCACACGTTGACTATTCTCAACAAACCATAAAGACATCGGTACCCTCTACATAATTTTCGCCGCTTGAGCCGGAATAATCGGGACCGCCCTAAGCATTCTCATCCGAGCCGAACTAGGCCAGCCTGGAGCCTTAATAGGGGATGACCAGATCTACAATGTCGTAGTTACAGCCCACGCCTTCGTAATAATTTTCTTTATAGTAATACCTATAATAATTGGAGGTTTCGGAAACTGACTCGTACCCCTAATGATTGGAGCCCCAGACATAGCCTTCCCTCGAATAAACAACATAAGCTTCTGACTTCTACCCCCATCCTTCTTACTACTCCTGGCCTCCTCTATAGTTGAAGCCGGCGCTGGTACAGGCTGAACAGTGTACCCCCCACTAGCCGGAAACCTAGCCCATGCTGGAGCATCCGTAGACCTAGCTATTTTCTCCCTTCACCTAGCCGGAGTCTCTTCTATCCTAGGGGCTATCAATTTTATTACAACTATCATCAATATAAAACCACCCGCCCTTTCCCAGTATCAAACTCCCTTGTTCGTCTGATCAGTACTAATTACGGCTGTGCTTCTACTGCTCTCTCTCCCCGTACTAGCAGCTGGAATCACTATACTCTTAACGGACCGAAACCTTAACACGACATTCTTCGACCCCGCTGGAGGAGGAGACCCAATTCTTTACCAACACTTATTCTGATTCTTTGGCCACCCCGAAGTATATATTCTAATTTTACCTGGGTTTGGAATCATCTCACATATTGTAACCTACTATTCAGGTAAGAAAGAGCCCTTCGGTTATATAGGTATGGTCTGAGCAATGATATCAATCGGCTTCTTAGGCTTTATCGTTTGAGCCCACCACATATTCACTGTAGGACTAGACGTAGACACTCGAGCTTACTTTACATCTGCAACAATAATTATTGCAATTCCAACTGGCGTTAAAGTCTTTAGCTGACTGGCTACGCTACACGGAGGTAACATTAAATGATCCCCAGCCATATTATGAGCCTTAGGCTTTATTTTCCTCTTTACAGTAGGCGGTCTGACAGGAATTGTCCTATCCAACTCCTCCCTCGACATTGTCTTGCATGACACATACTACGTCGTAGCTCACTTTCACTATGTCCTATCTATAGGAGCTGTCTTTGCTATTATGGCAGGATTTGTTCACTGATTTCCATTATTCACTGGTTATACTCTAGATGACACCTGAGCAAAAATTCACTTTTCCGTAATGTTCGTTGGTGTAAACATAACATTCTTCCCACAACACTTCCTAGGGTTATCAGGAATGCCTCGACGATACTCAGACTACCCAGATGCCTACTCTACATGAAATACAGTATCTTCAATAGGATCTTTTATTTCTCTAACAGCAGTAATAATCATAATTTTCATGATCTGAGAAGCATTTGCATCCAAACGTGAAGTAGACTCCGTAGAGCTAACAGCCACTAACCTAGAGTGACTCCATGGATGCCCTCCCCCATATCATACTTTCGAAGAACCTGCCTACGTAAAAGCTTACTAAGAAAGGAAGGAATCGAACCCCCAATTACTGGTTTCAAGCCAGCACCATAACCTTTATGACTTTCTCTATAAGAGGTATTAGTAAAGACATTACATGACTTTGTCAAAGTCAAATCATAGGATAACTACCTATATATCTCTATGGCTTATCCATTCCAATTAGGACTCCAAGATGCCTCCTCCCCTATTATAGAAGAACTTACTAACTTTCACGATCACACTCTTATAATTGTGTTCCTAATCAGCTCCTTAGTACTATACATTATTTCAGCTATACTAACAACTAAACTCACTCATACAAGCACAATAGACGCTCAAGAAGTAGAGACAATCTGAACTATTCTACCCGCAATCATTTTAATCCTAATCGCACTACCTTCTCTACGTATCCTCTACATAATGGACGAAATTAATAACCCTGCCCTTACAGTAAAAACCATAGGTCACCAATGATACTGAAGCTATGAGTACACTGATTACGAAGACTTAACCTTTGACTCCTACATAATTCCAACAACAGACCTAAAATCAGGGGATTTACGACTATTAGAAGTTGATAATCGCGTAGTTCTTCCTATAGAGTTACCAATCCGTATACTAATTTCGTCCGAAGACGTTCTTCACTCCTGAGCCATACCATCCCTCGGAATCAAAACTGATGCTATCCCAGGACGTCTAAACCAAGCAACACTAACCTCAACTCGACCAGGCCTATTTTACGGACAGTGTTCTGAAATTTGCGGGTCTAACCACAGCTTCATACCTATTGTCTTAGAAGTAGTTCCACTAAAACATTTCGAAAACTGATCCCTATCAATGACCTAATCCATCATTATGAAGCTTATAGAGCATTAGCCTTTTAAGCTAAAGAAGAGGCAGCCAAGCCCCCATAATGGTATGCCACAGCTGGACACTTCAACTTGATTTATCACAATCCTCTCTATATTCTTATCTTTATTTATTCTCTTCCAAACAAAAATCTCTTCTTTTATCTACTTCTCTCTCCCCACTCCTAAGCTCCTATCTTCTAAAAAGCTAGAAAACCCTTGAGATTCAAAATGAACGAAAATCTATTTGCCTCTTTCATTACCCCTTCTCTAATAGGACTACCTGTAGTAATTCTTATTATTGCAGTCCCAAACATTTTTATCCCCTCCTCCAACCAATTGCTCACTAACCGAGTCCTAACTATACAGCGATGACTTGTCCAAACAATCTTAAAGCAAATAATGACAATACACAATAATAAAGGTCGATCCTGATCACTAATACTAGTCTCCTTAATTATATTCATCGGCTCAACAAATCTCCTAGGCCTTCTACCTCATACCTTCACCCCTACAACCCAACTATCAATAAACCTAGGAATAGCTATCCCACTTTGAGCCGGAGCAGTCATTCTAGGGTTTCGACACAAAACAAAGGCATCTTTAGCTCACTTCCTCCCACAAGGGACACCTGTACCCCTAATTCCAATACTTATCATTATCGAAACTATTAGCCTTTTTATTCAACCTATAGCATTAGCCGTTCGACTAACTGCTAACATCACAGCAGGCCACCTCCTTATTCACCTGATCGGAGGGGCAACCCTGGCCCTCCTATCAATCAGCGTTCCTACCGCATTAATTACATTAATTATTCTCATCCTATTAACCGTCCTAGAATTTGCCGTAGCTCTAATTCAAGCCTATGTCTTTACTCTCCTAGTCAGCCTCTATCTACACGACAATGCTTAATGACCCACCAAGTTCATCCATACCACATAGTTAACCCGAGCCCTTGACCACTTACAGGAGCCCTATCTGCCCTTCTGTTGACATCTGGTCTAATCATATGATTCCATTTCAACTCCTCTACCCTCCTCCTAATCGGCCTCCTCACTAACCTTCTAACCATATTTCAATGATGACGAGACGTGATCCGAGAGGGAACTTTTCAAGGACATCATACCCCAATAGTCCAAAAAGGCCTTCGCTATGGCATAGTCCTATTTATCATCTCTGAGATTTTCTTCTTCGCAGGCTTTTTCTGAGCCTTCTACCATTCAAGCCTAGCTCCAACCCATGACCTCGGCGGATGCTGACCCCCAACAGGTATTATCCCTCTAAACCCTTTAGACGTTCCTTTACTTAACACGTCTGTTCTCTTAGCCTCCGGAGTATCAATTACATGAGCTCACCACAGCCTAATAGAAGGAAATCGAAATCATATAATTCAAGCCCTATTTATCACAATCGCATTAGGCCTCTACTTCACTATTCTTCAAGCATCAGAATATTTTGAAACTCCTTTCACCATTTCTGACGGAGTCTACGGATCCACGTTTTTTATAGCAACAGGTTTCCACGGCCTACACGTAATTATTGGCACAACATTCCTAGTAGTCTGCTTCCTACGACAACTAAACTTCCACTTCACATCTAAACATCACTTCGGATTTGAGGCTGCTGCATGATACTGACATTTCGTTGATGTAGTTTGACTTTTCCTTTATGTCTCTATTTACTGATGAGGGTCTTATTCTTTTAGTATCAACCAGTACAGTTGACTTCCAATCAACTAGTTCCGGTAAACCCCGGAAAAGAATAATCAACATATTTTTATCTCTTACTATTAATATCCTCCTCGCGTCCGTCCTAGTTATAGTCGCATTCTGACTTCCACAAATGAATATTTACTCAGAAAAAATTGGCCCCTACGAATGCGGCTTTGACCCTATTGAATCAGCCCGCCTCCCATTTTCAATAAAATTTTTCCTCATTGCTATCACATTCCTCCTTTTTGACCTAGAAATCGCCCTCCTACTTCCTCTTCCATGGGCCACACAAACTAATAAACTCTTGACTGTATTAGCAGTAGCTTTACTCTTAGTATCTATCTTAGCCTTAGGCCTAGCATATGAATGAGCCCAAAAAGGCCTTGAATGAGAGGAATAATATGATAATTAGTTTAAAAAAAACAAATGATTTCGACTCATTAGATTATGATTTAACTCATAATTATCATTATGCCTTTAATCTATACTAGTCTAATGTTAGCCTTCGCCCTAGCACTTCTTGGAACCCTAATATTCCGATCCCACCTAATGTCCACTCTACTATGTCTGGAAGGCATAATGCTAGCTATCTTCGTAACAACTTCAATCACTACTTTAAATACTCACAGTAATCTCTCATTCATATTACCTATCATTATCCTAGTATTTGCCGCATGCGAGGCAGCCGTAGGACTCGCCCTTTTAGTCACAATCTCAAATTCTTACGGCAACGACTATGTCCAAAACCTAAACCTCCTACAATGCTAAAAATTATTATTCCCACAATCATACTCTTCCCCCTTACATGGTGATCAAAACCATCCTTACTATGAATCAACACAACTTCCTACAGCTTCTTGATCAGCTTAATTACTCTACTGAACCTCTACAACCACAATGACGCAACCCACAACTTCTCCCCCCTATTCTTCACGGATCAACTTTCCACACCGTTACTCATCCTAACTTCATGACTCCTCCCCCTAATACTTATTGCAAGCCAAAATCATATATCAAAAGAAACCCCCACACGGAAAAAACTATTCATCTCTATACTTATCACGCTCCAAGTATCCCTTATCATAACCTTCTCAGCCGCCGAATTAATATTCTTCTATATCCTTTTTGAAGCAACTTTAATTCCCACTCTAATCATTATCACTCGATGAGGAAACCAAACCGAGCGCCTAAACGCTGGAGTTTACTTCCTGTTCTACACCTTAGTAGGATCTCTACCACTTCTAGTAGCCCTACTGGCAAAACGAAACCAATTAGGTACTCTTAACATTATACTCCTCACATTTAACTTTCCTTATTTAGACCCCTCATTATTAAACCAACTAACATGACTAGCCTGCATAATAGCATTCATGGTAAAGATACCACTTTATGGCCTCCACTTATGACTCCCTAAAGCCCATGTAGAGGCCCCTATTGCTGGCTCAATAGTTCTAGCTGCCATCTTACTAAAACTTGGAGGCTACGGAATGATACGAATTACTATTATCCTAAACCCAACATCCATCGATATAGCCTACCCATTTATTCTTCTATCACTATGGGGCATGGTCATAACCAGCTCTATCTGCCTACGCCAAACTGATCTAAAATCTCTCATCGCTTACTCTTCCGTCAGCCATATAGCTTTGGTTATTGCAGCAATCATAATTCAAACCCCCTGAAGCTTTATAGGGGCTACAGCCCTAATAATAGCCCATGGCTTAACCTCTTCCCTATTATTCTGCCTAGCTAATACTAACTACGAACGAATTCACAGCCGGACTATACTTCTAGCACGCGGCCTTCAATCAATCCTCCCACTCATAGCAACCTGATGACTACTAGCAAGCCTTACCAACCTAGCCCTACCCCCATCAATCAACTTTATCGGAGAACTATACGTCATCATCTCCTCATTCTCCTGGTCTAACCCCTCCATTGTTCTTACAGGAATCAATATACTAATTACAGCCCTGTACACTCTATACATGCTAATCATGACCCAACGGGGCTCAATTACTAACCATATAAAAACTCTTCTACCTACCTTTACACGAGAATCCACCCTAATAACCCTACACCTAATTCCCCTCATTCTCTTAACAATAAATCCTAAATTTATTATAGGCCCCTTATACTGTAGGTGTAGTTTACTAAAAACACTAGACTGTGAATCTAGAAACAAAAGATCGCATCTTTTTACCTACCAAGAGAGAAATCAGGAACTGCTAACTCCTGCTACCACAACTAAACTTGTGGCTCCCTTACTTTTATAGGATAGAAGTATTCCGTTGGTCTTAGGAACCAAAAAATTGGTGCAACTCCAAATAAAAGTAATTAACATAATTACCTCAATCTCTCTACTCTACTTACTTATCCTTGTCATACCAGCTCTTTGATCTATTACAACAACAAAAACTGATAAACTGGCTAACTATATCAACTATTCTATCAAATACTCATTCTTCTTAAGCTTAATCCCCCTACTAATCTACTTCCACTCGGGCTATGAATCCACAATCACCAACTGACACTGAATCTCAATCCAACCAACCAATTTAATGATAAGCTTCAAATTAGACTTCTACTCCCTCCTCTTTATGCCAGTAGCCCTATACGTTACCTGATCTATCATAGAATTCTCCACCTGATACATGCACTCAGATCCTAACCTAAACCGATTTATTAAATACTTACTTATCTTCCTAATTACAATAATAATTTTAGTCTCAGCAAACAATCTCATACAACTCTTTATTGGCTGGGAAGGAGTAGGAATTATATCTTTCCTCCTAATTGGGTGATGATTTGGACGCTCAGATGCTAACACTGCAGCCTTACAAGCCATTCTGTATAACCGGATCGGTGACATCGGCCTTATCCTCGCTATATCCTGATTTATGTGGAAACTAAATTCATGAGACCTTAAATTTATCCTTACTACAAACACCCCTATCTCCTCCCTCCCTCTTATAGGGCTCATTCTGGCTGCAACTGGAAAGTCAGCCCAATTCGGTCTACATCCTTGACTACCCTCAGCTATAGAAGGCCCTACTCCAGTATCAGCCCTACTGCACTCCAGCACTATAGTTGTCGCAGGCGTATTCTTATTAATCCGATTCTACCCTATCCTTGATAATGAGATAATAAAAACTTTAATACTATGCCTAGGCTCCCTCACCACTCTATTCACAGCTATTTGTGCCTTAACACAAAACGATATCAAAAAAATCGTAGCATTCTCCACATCAAGCCAACTAGGCCTTATAATCGTAACCCTAGGAATTGGTCAACCCTACCTAGCTTTCCTACACATTTGCACCCACGCCTTCTTTAAAGCTATACTATTCCTATGCTCAGGGTCAATCATCCATAGCCTCAACGACGAACAAGATATCCGGAAAATAGGTGGTTTAGCTAAAGCTATACCCTTCACCACGACCGCATTAACAATCGGGAGCCTCGCCTTAGTAGGTACCCCATTCCTTACAGGCTTTTACTCAAAAGACTTAATCATTGAGACCATGAATACGTCTTATACAAACGCCTGAGCCCTAATTATTACCTTAATCGCCACCTCCATAACAGCAATATACAGCCTACGAATTATCTTTTTCGCCTTCATAGGAAACCCACGATTCCTCCCCCTAGTCCTAATTAATGAATCCTCCCCCTCCATAATCAACCCAATCAAACGTCTAATAGCAGGAAGCATCTTTGCCGGCTATCTAATAACCAACCTCATTCCACCAATCACTACCCCTCAAATGACAATACCCTTAGTACTAAAAATAGCAGCCCTTCTAGTAACCGTCACAGGACTAATTTTAGCTTTAGAACTAAATAATCTAACACTAAACCTAACCCCCAAATCACCAAACCCCTATCACAACTTCTCCACTATACTAGGCTTCTACCCAACCATCATGCACCGCCTCCTACCCCTAAAAAATCTGACCACCAGCCAAAAAACAGCATTCAAAGCCCTAGACTTAATCTGACTAGAATACTCACTACCCAAACTCCTATCATACTTCAACTCCCTAGCCTCATCAATTACCTCTGATCAAAAGGGAATAATTAAAATTTACTTCATGTCTTTCCTCCTTACTCTACCAATCCCCCTAATTCTAGCCCTAAACTAATTCCCCCGAACAATCTCAATTACAATGAAAATACTAACAAACAAAGACCACCCAGCCAAGACTATCAACCACCACCCGAAATCATAAATAGCGGATACTCCAGCTATATCTTCCCCTATATATCCCCCAGACTCACCATCTAAAACTACTCAATCCCCTATATCATCAAAACCCACAACCATCTTTACATCCCCAGAGCTTGCTAACCAAATAGAACCAACCAACTCGACCATAAAACCAAAAACAAGCATAAAGCTTACCACTCAATTAGAAGCCCAAGTCTCGGGGTAATCCTCAGTAGCTATAGCAGTAGTATATCCAAATACCACTATTATCCCACCCAAATAAATTAAAAACACCATCAACCCTAAATAACTCCCCCCAAACTCCAAAATTAACCCACAACCCAACCCTCCCCCCACAATTAACCCTAATCCACCATAAATAGGTGATGGCTTAGTCGCAAAAGCGATAAAGCACGAAACAAATAACAAACTTAATAAGAAAATTGACATAGTCATTATTTCTGCATGGAATAACCATGACCTATGACATGAAAAATCATCGTTGTAATTCAACTACAGAAACCCTTATGACCAACATCCGAAAATCCCATCCCTTAATAAAAATTGTCAACAAATCTTTCATTGATCTCCCCACCCCATCCAACATCTCCGCATGATGAAATTTTGGCTCTCTACTAGGCATGTGCCTAATTATCCAAATCGCCACAGGACTCTTCCTAGCTATACACTACACATCTGACACCATAACCGCTTTCTCATCCGTAACCCATATTTGCCGAGACGTAAACTACGGCTGACTAATCCGTTACCTCCACGCCAACGGAGCCTCCATATTTTTTATCTGCCTATTCTTGCATGTAGGCCGTGGGCTCTATTACGGATCCTACACCTTTATCGAAACATGAAACGTTGGCATTCTCCTCCTATTCGCAGTCATAGCCACAGCATTCATAGGCTACGTTCTTCCCTGAGGACAAATATCCTTCTGAGGAGCTACAGTAATTACCAACCTTCTATCAGCTATCCCCTACATTGGTACAACCCTAGTAGAATGAATCTGGGGTGGTTTCTCAGTAGACAAAGCTACACTGACTCGATTCTTCGCCTTCCACTTTATTCTCCCATTCATCATCGCAGCCTTAGCTGTAGTCCACCTCCTATTTCTCCATGAAACCGGCTCCAACAACCCAATCGGCCTTAACTCTGACGCAGACAAAATCCCCTTCCACCCCTACTACACAATCAAAGACGCCCTAGGCTTCGTATTAATATTTATAGTTCTCCTCTCCCTAGTACTTTTTTGCCCCGATTTACTAGGAGACCCTGACAACTACATGCCAGCAAACCCGCTCAACACCCCTCCTCATATCAAACCCGAATGATACTTCCTATTCGCCTACGCTATCCTCCGGTCAATCCCTAATAAACTTGGCGGCGTAGTAGCTCTAGTCCTCTCTATTCTAATCCTCGCTATTGTCCCATTCCTCCACAACTCTAAACAACGAAGTATAATTTTCCGACCCATTAGCCAATGTATATACTGACTCTTAGTAGCTGATCTCCTCACACTCACTTGAATCGGAGGCCAACCAGTCGAACACCCATTTATTATTATTGGACAAGTCGCATCCGTCTTATACTTTACTATTATTCTAGTTTTAATACCACTCTCTAGCATAGTAGAAAACAAAATCTTAAAATGAAGACCCATGCCCTTATAGTATAAAACTATTACTCTGGTCTTGTAAACCAACAATGAGAGATTGGCTCTCTAAGGGCATCATCAAGAAAGAGGCCTACTAGCCCCACCATCAGCACCCAAAGCTGAAATTCTTAATAAACTATTTCTTGAAAACATTCATACTATGTATATCGTGCATAATATTATATGCCCCATGCATATAAGCTAGTACATACTTCTATATATCTTACATAATACATTATATGCTTAATCCACATTATATTATCCCCCCCATGTCTATTCTTAACTACTAAAACTGTATGAATTAAGGAATTTAGGTTCAAAAGGAGATTGCATAAACCATTCTGTCAGGCTGCCTAGACTAAGTTCTAGTCAGAATGACTATCCCTATCCGATCGTTGGTCGCTTATTCTACCATCCTCCGTGAAATCATCAACCCGCCAGGGTCGTGTCCCTCTTCTCGCTCAGCGCCCATATAACTTGGGGGTAGCTAACAATGATCTTTACAATTCATCTGGTTCTTACTTCAGGGCCATATTCCCTAAGACGCCCACTCGATGACCTTAAATAAGACATCTCGATGGTTCTGTGTCTATCTCTCTCACACCAACAACTGGGTGAGCTGTCAGGCAGATGGTATTTTTAATTTTTAGGGGGGGGGAAACTGCATCGATTCACCTAAGCCTAAGTCGGCTCTGAGCCGGGATAAGATCTGTAGCTGGACTTTCTCTCCTTGCAAGCTCTGGCACACCAATCGAGGAGGACTAATTTTTCATGCTTGACGGACATATTTGAAACCTACACGCACAAATGCACGCGCACAAATGCACACACACACACACACACACACACACACACACGCACACGCACACGCACACGCATACGCATACGCATACGCATACGCATACGCACACGCATACGCACACGCACACGCATACGCACACGCACACGCATACGCACACGCACACGCATACGCACACGCATACGCATACGCACACGCATACGCATACGCATACGCATACGCATACGCATACGCATACGCATACGCATACGCATACGCATACGCA
>HRQ4
CACGCACGCACATACGCACACACACCTAAACCAACTATGTAATTATTATCTCAACAAACCCCCCTACCCCCCATCTGCACCTACTTAGTCGTTTATTTAATTAGCTTGCCAAACCCCAAAAACAAGCGTTAAACAAACCATAAATGCAGTGGTATAATAAAACCCCTAACTACACCCACAAGCCACTCTCAAAACCCATTAAACATAAAAGAAGATCCAGGCCTTTTAACGCCCACCTTTCTTCTTCTTTTAGGAACAAGATATTTGTGAACTTCTTCATCAGTGCATTTCTCAACACAGTTATTGTAGCTTAACCAAAGCGAAGCGCTGAAAATGCTTAGATGGACTTCTAATCCCATTAACATCCAAAAGGTTTGGTCCTGGCCTTTTTATTAGTTTATAGCAAATTTACACATGCAAGCCTCCCCATACCAGTGAGAATACCCTTAAATTAATCTAACCTGATTGTAAGGAGTAGGTATCAAGCTCACTAAAGTTGCTCAAGACACCTTGCTTAGCCACACCCCCACGGGAAACAGCAGTGATAAAAATTAGGCAATAAACGAAAGTTCGACCTAGTTATGCTATAGAGGGTTGGTCAATTTCGTGCCAGCCACCGCGGTCATACGATTAACCCATACTAATAAACCTACGGCGTAAAGCGTGTTTAAAGAACCACCTCTTGAATAAGATTAAACTCCAACTAATACGTAGAAATTCATAGTTAGAAGTAAAATAAGCTACGAAAGTGATCTTAACATTCTTGAACACACGATAGCTAGGAGACAAACTGGGATTAGATACCCCATTATGCCTAGCCCTAAACAGAGATAGCCCCCTAATAAGGCTACCCGCCTGAGAACTACTAGCCACCGCTTAAAACTCAAAGGACTTGGCGGTACTTTATATCCACCTAGAGGAGCCTGTTCTATAACCGATAAACCCCGTTCAACCTCACCACTTCTTGCTAATTCAGCCTGTATACCGCCATCTTCAGCGAACCCCTATAAGGAACAAAAGTAAGCTCAATAACTCTGCCCGTAAAAACGTTAGGTCAAGGTGTAGCCTATGAAGTGGAAAGAAATGGGCTACATTTTCTCTTCCGAGAACATCAACGATACCCTCTTTGAAACAAGAGAGACAAGGAGGATTTAGTAGTAAATTAAGAGTAGAGTGCTTAATTGAATAGTGCAATGAAGTACGCACACACCGCCCGTCACCCTCCTCAAATACCTTTCTAAAATTACTTTATAATTCCAAGGATACCCGTATAAGAGGAGATAAGTCGTAACATGGTAAGCATACTGGAAAGTGTGCTTGGATGAATCAAAACGTAGCTTAACAAAAGCACCTGACTTACACTCAGGAGATTTCCCTGACTAAAGGAGCGCTTTGAACTACTTCTAGCCCAATAAATAAGCCAACTCAATTATGCAACCCCATCAATTAAATCATTCACCTAAAATCAAAGTATAGGAGATAGAAATGATTACTGGCGCTATAGAGAAAGTACCGTAAGGGAAAGATGAAAGAAACCTAGTAAAAGTACAAAAAAGCAAAGATTAACCCTTGTACCTTTTGCATAATGGATCAACTAGACTCAGTCCAGCAAAAAGAATTTAAGTCGGACATCCCGAAACCAAACGAGCTACCTAGGAACAATTTTGTGAATGAACCCGTCTATGTGGCAAAATAGTGGGAAGATTCCTAGGTAGAGGTGAAAAGCCTAACGAGCTTGGTGATAGCTGGTTATCCAGAGAAGAATTTTAGTTCTGCTTTAAGCTTACCCAAAGGACCTGACAACCCACCTGTAAGCTTAACTGTTAATCTAAAGAGGGACAGCTCTTTAGATAAAGGATAGAACCTAAACTAGAGAATAAGAACTGCAAACATACCATAGTTGGCCTAAAAGCAGCCACCAATAAAGAAAGCGTTAAAGCTCAAATACTTCTACTATTCTAATACCTAAATTCTCACCCATTTCCTAGATTAAAACTGGATTAATCTACTAAAAAGTAGATGAATTAATGTTGGTATGAGTAACAAGAAAACTTTTCTCCTTGCACAAGTGTATATCAGATCGGATACCCACTGATAATTAACTCAAAATGAAAATATACTCTAAACCTAAATCCTTTTCTACCAGTAAAGTTAATCCAACACAGGAGTGCACCTAAGGAAAGATAAAAAGAAGTAAAAGGAACTCGGCAAACACAAGCCCCGCCTGTTTACCAAAAACATCACCTCTAGCATAAAAAGTATTAGAGGCACTGCCTGCCCGGTGACTCACGTTAAACGGCCGCGGTATCCTGACCGTGCAAAGGTAGCATAATCATTTGTTCCTTAATTAGGGACTTGTATGAACGGCAAGACGAGGGTTTAACTGTCTCTTACTTCCTATCAGTGAAATTGACCTTCCAGTGAAGAGGCTGGAATAAAATAATAAGACGAGAAGACCCTATGGAGCTTCAACCAATTGACTTACTAAACTAATTTACCCCCCCCCCCCTAAAGGACCTAAACACCTCAGTTTACTCTAAGTCAACGGTTTCGGTTGGGGTGACCTCGGAGCACAAAAAAACCTCCGAGTATATTAAACCAAGACCTACTAGTCTAAGTTATCCAAATTATTTATTGACCCAATTTTTGATCAACGGACCAAGTTACCCTAGGGATAACAGCGCTATCCTATTCAAGAGTTCATATCGACAATAGGGTTTACGACCTCGATGTTGGATCAGGACATCCCAATGGTGCAGAAGCTATTAAAGGTTCGTTTGTTCAACGATTAAAGTCCTACGTGATCTGAGTTCAGACCGGAGTAATCCAGGTCGGTTTCTATCTATTAGCAATTTTTCTTAGTACGAAAGGACCAGAAAAATAGAGCCTCCTACACTATAGCGCTCTTAAATCTATAGATGAAATAATCTCAATCTAGAAATTATGCAAACTAACAACCCAAGAACAGGGTTGCTAAGATGGCAGAGCCCGGTAATTGCACAAGACTTAAACCCTTGGACCCAGAGGTTCAACTCCTCTTCTTAGCACTCATGCAACTTCTCAACATTCTCACCCTGATCCTTCCTATCCTAATTGCTATAGCTTTCCTCACGCTCATCGAGCGAAAAATCCTCGGCTACATGCAACTACGCAAGGGCCCAAACGTTGTAGGCCCATATGGCCTATTACAACCATTCTCCGACGCCATAAAACTATTCATTAAAGAACCTCTACGACCCAACTTCTCCTCTACTGCCCTATTTATAATTGCCCCTACTCTTTCTCTAACACTAGCCCTAAGCCTATGAATTCCCCTACCAATACCCTACCCACTTATAGATCTTAATTTAGGCATTTTGTTCATCCTAGCCCTGTCCAGCCTAGCTGTTTACTCTATCCTATGATCAGGATGAGCATCAAATTCCAAATATGCCCTAATCGGCGCCCTCCGAGCAGTAGCCCAAACAATCTCCTATGAAGTCTCCCTAGCTATCATCCTTCTTTCCGTACTTCTAATAAGCGGATCCTACTCTCTAAGTACCCTCATCTACTCCCAAGAAAACGTTTGATTTATTATCCCAACCTGACCCTTAGCCATAATATGATTTATCTCAACACTAGCTGAAACCAACCGAGCCCCATTTGACCTCACAGAAGGAGAATCTGAACTCGTCTCAGGCTTCAATGTAGAATACGCAGCAGGGCCATTCGCCCTCTTCTTCATAGCCGAATATATAAACATCATCCTCATAAATGCTTTAACAACTATCATTTTCCTAGGCTCATTAACTTCTCTATCCTCTCCAGAATTATTTACATTAGAATTCATAACCAAAACCCTAATTTTATCATCTGCTTTCCTATGAATCCGAGCATCCTACCCTCGCTTCCGCTACGACCAACTCATACACCTTCTATGAAAAAACTTCCTACCCCTAACACTAGCTCTATGCATATGACACACATCTCTGCCAATCTCTATATCATTCATCCCCCCCTACACCTAGAAATATGTCTGATAAAAGAGTTACTTTGATAGAGTAAAACATAGAGGTTAAAACCCTCTTATTTCTAGAATTATAGGACTTGAACCTACTCTTAAGAATTCAAAAATCTTCGTGCTACCTATTTACACTATATTCTAAGTAAGGTCAGCTAACTAAGCTATCGGGCCCATACCCCGAAAATGTTGGTTTATACCCCTTCCCGTACTAATAAAAATTATTACTAACCTTTCCATTTTCCTAACAATCATTTCAGGAACTCTCATCACCCTACTAAGCTCTCACCTTCTACTGATATGAATCGGCCTAGAAATAAGCATACTCGCTATTATTCCTATTCTTATCAAAAAAATTAACCCCCGATCAACAGAAGCCGCCACTAAATATTTTCTCACACAAGCAACCGCCTCAATAATTTTACTAGCCTCAATCACTTCAAACTTTATCACTTCCGGCCTATGATCCTTTAACTCTTCATCTAACCAGCTATGCCTCAATCTAGCATCACTAGCACTCCTGATAAAACTAGGCTTAGCCCCATTCCACTTCTGAATACCTGAAGTCACTCAAGGAGTCTCCCTTATATCAGGCCTAATAATCCTCACATGACAAAAACTAGCCCCTATATCTATCCTATATCACTTAGCCCCTTTAACATCCACACCCCTATTACTCTCATCGGGTCTCCTATCAGTAATAGTTGGAGGATGGGGAGGACTTAACCAGACCCAACTACGCAAAATTCTAGCCTACTCATCCATTGCCCATATAGGCTGAATAATCGTAATTTTATCCTATAACTCCTCAATCATGTTAGTCAATCTCCTCATCTATATCCTCCTTACACTCACCCTATTCATTTCTTTTAACCTTCACTCCAACCACACAATTTCATCTCTATCCCTCACATGAAGCAAATCTCCCATTATAATTATCTCAACATTAACAGTACTCCTATCGCTAGGAGGTCTCCCCCCACTCACAGGATTTATCCCTAAATGACTGATCATCAATGACCTAACTATAAATAATAACACACATATAGCCACCTTAATAGCCATCCTAGCCCTACTAAACCTATTTTTCTACCTACGCCTAGTTTATGCTTCATCCCTTACTCTTTTTCCCACTTCAAACAACATAAAGATAAAATGACAATACAACTCCTTAAAGCACTTCACCCTACTTCCTCCCCTCATCATCTTCTCCACCCTTACCCTTCCCCTAACCACACTTTTCATTACCCCAAACTAGAAGTTTAGGTTATTCACTAGACCAAGAGCCTTCAAAGCTCTAAGAAAGTAGACGTTACTTAACTTCTGACCTAAGGATTGCAGAAATTCACTCTACATCTAATGATTGCAAATCATTCACTTTTATTAAGCTAAATCCTTTCTAGACTGGTGGGCTCTGACCCCACGAAACTTTAGTTAACAGCTAAAAACCCTAAATCAACTGGCTTCAATCTACTTCTCCCGCCTAGGGCGGAAGAAAAGGCGGGAGAAGTCCCGGCAGAGTTAAAGCTGCTCCTTTGAATTTGCAATTCAATATGACAATCACCTCGAGACTTGGTAAAAAGAGGACTAAAACCTCTGTCTTTAGATTTACAGTCTAATGCTTACTCAGCCATTTTACCTATGTTCGTCACACGTTGACTATTCTCAACAAACCATAAAGACATCGGTACCCTCTACATAATTTTCGCCGCTTGAGCCGGAATAATCGGGACCGCCCTAAGCATTCTCATCCGAGCCGAACTAGGCCAGCCTGGAGCCTTAATAGGGGATGACCAGATCTACAATGTCGTAGTTACAGCCCACGCCTTCGTAATAATTTTCTTTATAGTAATACCTATAATAATTGGAGGTTTCGGAAACTGACTCGTACCCCTAATGATTGGAGCCCCAGACATAGCCTTCCCTCGAATAAACAACATAAGCTTCTGACTTCTACCCCCATCCTTCTTACTACTCCTGGCCTCCTCTATAGTTGAAGCCGGCGCTGGTACAGGCTGAACAGTGTACCCCCCACTAGCCGGAAACCTAGCCCATGCTGGAGCATCCGTAGACCTAGCTATTTTCTCCCTTCACCTAGCCGGAGTCTCTTCTATCCTAGGGGCTATCAATTTTATTACAACTATCATCAATATAAAACCACCCGCCCTTTCCCAGTATCAAACTCCCTTGTTCGTCTGATCAGTACTAATTACGGCTGTGCTTCTACTGCTCTCTCTCCCCGTACTAGCAGCTGGAATCACTATACTCTTAACGGACCGAAACCTTAACACGACATTCTTCGACCCCGCTGGAGGAGGAGACCCAATTCTTTACCAACACTTATTCTGATTCTTTGGCCACCCCGAAGTATATATTCTAATTTTACCTGGGTTTGGAATCATCTCACATATTGTAACCTACTATTCAGGTAAGAAAGAGCCCTTCGGTTATATAGGTATGGTCTGAGCAATGATATCAATCGGCTTCTTAGGCTTTATCGTTTGAGCCCACCACATATTCACTGTAGGACTAGACGTAGACACTCGAGCTTACTTTACATCTGCAACAATAATTATTGCAATTCCAACTGGCGTTAAAGTCTTTAGCTGACTGGCTACGCTACACGGAGGTAACATTAAATGATCCCCAGCCATATTATGAGCCTTAGGCTTTATTTTCCTCTTTACAGTAGGCGGTCTGACAGGAATTGTCCTATCCAACTCCTCCCTCGACATTGTCTTGCATGACACATACTACGTCGTAGCTCACTTTCACTATGTCCTATCTATAGGAGCTGTCTTTGCTATTATGGCAGGATTTGTTCACTGATTTCCATTATTCACTGGTTATACTCTAGATGACACCTGAGCAAAAATTCACTTTTCCGTAATGTTCGTTGGTGTAAACATAACATTCTTCCCACAACACTTCCTAGGGTTATCAGGAATGCCTCGACGATACTCAGACTACCCAGATGCCTACTCTACATGAAATACAGTATCTTCAATAGGATCTTTTATTTCTCTAACAGCAGTAATAATCATAATTTTCATGATCTGAGAAGCATTTGCATCCAAACGTGAAGTAGACTCCGTAGAGCTAACAGCCACTAACCTAGAGTGACTCCATGGATGCCCTCCCCCATATCATACTTTCGAAGAACCTGCCTACGTAAAAGCTTACTAAGAAAGGAAGGAATCGAACCCCCAATTACTGGTTTCAAGCCAGCACCATAACCTTTATGACTTTCTCTATAAGAGGTATTAGTAAAGACATTACATGACTTTGTCAAAGTCAAATCATAGGATAACTACCTATATATCTCTATGGCTTATCCATTCCAATTAGGACTCCAAGATGCCTCCTCCCCTATTATAGAAGAACTTACTAACTTTCACGATCACACTCTTATAATTGTGTTCCTAATCAGCTCCTTAGTACTATACATTATTTCAGCTATACTAACAACTAAACTCACTCATACAAGCACAATAGACGCTCAAGAAGTAGAGACAATCTGAACTATTCTACCCGCAATCATTTTAATCCTAATCGCACTACCTTCTCTACGTATCCTCTACATAATGGACGAAATTAATAACCCTGCCCTTACAGTAAAAACCATAGGTCACCAATGATACTGAAGCTATGAGTACACTGATTACGAAGACTTAACCTTTGACTCCTACATAATTCCAACAACAGACCTAAAATCAGGGGATTTACGACTATTAGAAGTTGATAATCGCGTAGTTCTTCCTATAGAGTTACCAATCCGTATACTAATTTCGTCCGAAGACGTTCTTCACTCCTGAGCCATACCATCCCTCGGAATCAAAACTGATGCTATCCCAGGACGTCTAAACCAAGCAACACTAACCTCAACTCGACCAGGCCTATTTTACGGACAGTGTTCTGAAATTTGCGGGTCTAACCACAGCTTCATACCTATTGTCTTAGAAGTAGTTCCACTAAAACATTTCGAAAACTGATCCCTATCAATGACCTAATCCATCATTATGAAGCTTATAGAGCATTAGCCTTTTAAGCTAAAGAAGAGGCAGCCAAGCCCCCATAATGGTATGCCACAGCTGGACACTTCAACTTGATTTATCACAATCCTCTCTATATTCTTATCTTTATTTATTCTCTTCCAAACAAAAATCTCTTCTTTTATCTACTTCTCTCTCCCCACTCCTAAGCTCCTATCTTCTAAAAAGCTAGAAAACCCTTGAGATTCAAAATGAACGAAAATCTATTTGCCTCTTTCATTACCCCTTCTCTAATAGGACTACCTGTAGTAATTCTTATTATTGCAGTCCCAAACATTTTTATCCCCTCCTCCAACCGATTGCTCACTAACCGAGTCCTAACTATACAGCGATGACTTGTCCAAACAATCTTAAAGCAAATAATGACAATACACAATAATAAAGGTCGATCCTGATCACTAATACTAGTCTCCTTAATTATATTCATCGGCTCAACAAATCTCCTAGGCCTTCTACCTCATACCTTCACCCCTACAACCCAACTATCAATAAACCTAGGAATAGCTATCCCACTTTGAGCCGGAGCAGTCATTCTAGGGTTTCGACACAAAACAAAGGCATCTTTAGCTCACTTCCTCCCACAAGGGACACCTGTACCCCTAATTCCAATACTTATCATTATCGAAACTATTAGCCTTTTTATTCAACCTATAGCATTAGCCGTTCGACTAACTGCTAACATCACAGCAGGCCACCTCCTTATTCACCTGATCGGAGGGGCAACCCTGGCCCTCCTATCAATCAGCGTTCCTACCGCATTAATTACATTAATTATTCTCATCCTATTAACCGTCCTAGAATTTGCCGTAGCTCTAATTCAAGCCTATGTCTTTACTCTCCTAGTCAGCCTCTATCTACACGACAATGCTTAATGACCCACCAAGTTCATCCATACCACATAGTTAACCCGAGCCCTTGACCACTTACAGGAGCCCTATCTGCCCTTCTGTTGACATCTGGTCTAATCATATGATTCCATTTCAACTCCTCTACCCTCCTCCTAATCGGCCTCCTCACTAACCTTCTAACCATATTTCAATGATGACGAGACGTGATCCGAGAGGGAACTTTTCAAGGACATCATACCCCAATAGTCCAAAAAGGCCTTCGCTATGGCATAGTCCTATTTATCATCTCTGAGATTTTCTTCTTCGCAGGCTTTTTCTGAGCCTTCTACCATTCAAGCCTAGCTCCAACCCATGACCTCGGCGGATGCTGACCCCCAACAGGTATTATCCCTCTAAACCCTTTAGACGTTCCTTTACTTAACACGTCTGTTCTCTTAGCCTCCGGAGTATCAATTACATGAGCTCACCACAGCCTAATAGAAGGAAATCGAAATCATATAATTCAAGCCCTATTTATCACAATCGCATTAGGCCTCTACTTCACTATTCTTCAAGCATCAGAATATTTTGAAACTCCTTTCACCATTTCTGACGGAGTCTACGGATCCACGTTTTTTATAGCAACAGGTTTCCACGGCCTACACGTAATTATTGGCACAACATTCCTAGTAGTCTGCTTCCTACGACAACTAAACTTCCACTTCACATCTAAACATCACTTCGGATTTGAGGCTGCTGCATGATACTGACATTTCGTTGATGTAGTTTGACTTTTCCTTTATGTCTCTATTTACTGATGAGGGTCTTATTCTTTTAGTATCAACCAGTACAGTTGACTTCCAATCAACTAGTTCCGGTAAACCCCGGAAAAGAATAATCAACATATTTTTATCTCTTACTATTAATATCCTCCTCGCGTCCGTCCTAGTTATAGTCGCATTCTGACTTCCACAAATGAATATTTACTCAGAAAAAATTGGCCCCTACGAATGCGGCTTTGACCCTATTGAATCAGCCCGCCTCCCATTTTCAATAAAATTTTTCCTCATTGCTATCACATTCCTCCTTTTTGACCTAGAAATCGCCCTCCTACTTCCTCTTCCATGGGCCACACAAACTAATAAACTCTTGACTGTATTAGCAGTAGCTTTACTCTTAGTATCTATCTTAGCCTTAGGCCTAGCATATGAATGAGCCCAAAAAGGCCTTGAATGAGAGGAATAATATGATAATTAGTTTAAAAAAAAACAAATGATTTCGACTCATTAGATTATGATTTAACTCATAATTATCATTATGCCTTTAATCTATACTAGTCTAATGTTAGCCTTCGCCCTAGCACTTCTTGGAACCCTAATATTCCGATCCCACCTAATGTCCACTCTACTATGTCTGGAAGGCATAATGCTAGCTATCTTCGTAACAACTTCAATCACTACTTTAAATACTCACAGTAATCTCTCATTCATATTACCTATCATTATCCTAGTATTTGCCGCATGCGAGGCAGCCGTAGGACTCGCCCTTTTAGTCACAATCTCAAATTCTTACGGCAACGACTATGTCCAAAACCTAAACCTCCTACAATGCTAAAAATTATTATTCCCACAATCATACTCTTCCCCCTTACATGGTGATCAAAACCATCCTTACTATGAATCAACACAACTTCCTACAGCTTCTTGATCAGCTTAATTACTCTACTGAACCTCTACAACCACAATGACGCAACCCACAACTTCTCCCCCCTATTCTTCACGGATCAACTTTCCACACCGTTACTCATCCTAACTTCATGACTCCTCCCCCTAATACTTATTGCAAGCCAAAATCATATATCAAAAGAAACCCCCACACGGAAAAAACTATTCATCTCTATACTTATCACGCTCCAAGTATCCCTTATCATAACCTTCTCAGCCGCCGAATTAATATTCTTCTATATCCTTTTTGAAGCAACTTTAATTCCCACTCTAATCATTATCACTCGATGAGGAAACCAAACCGAGCGCCTAAACGCTGGAGTTTACTTCCTGTTCTACACCTTAGTAGGATCTCTACCACTTCTAGTAGCCCTACTGGCAAAACGAAACCAATTAGGTACTCTTAACATTATACTCCTCACATTTAACTTTCCTTATTTAGACCCCTCATTATTAAACCAACTAACATGACTAGCCTGCATAATAGCATTCATGGTAAAGATACCACTTTATGGCCTCCACTTATGACTCCCTAAAGCCCATGTAGAGGCCCCTATTGCTGGCTCAATAGTTCTAGCTGCCATCTTACTAAAACTTGGAGGCTACGGAATGATACGAATTACTATTATCCTAAACCCAACATCCATCGATATAGCCTACCCATTTATTCTTCTATCACTATGGGGCATGGTCATAACCAGCTCTATCTGCCTACGCCAAACTGATCTAAAATCTCTCATCGCTTACTCTTCCGTCAGCCATATAGCTTTGGTTATTGCAGCAATCATAATTCAAACCCCCTGAAGCTTTATAGGGGCTACAGCCCTAATAATAGCCCATGGCTTAACCTCTTCCCTATTATTCTGCCTAGCTAATACTAACTACGAACGAATTCACAGCCGGACTATACTTCTAGCACGCGGCCTTCAATCAATCCTCCCACTCATAGCAACCTGATGACTACTAGCAAGCCTTACCAACCTAGCCCTACCCCCATCAATCAACTTTATCGGAGAACTATACGTCATCATCTCCTCATTCTCCTGGTCTAACCCCTCCATTGTTCTTACAGGAATCAATATACTAATTACAGCCCTGTACACTCTATACATGCTAATCATGACCCAACGGGGCTCAATTACTAACCATATAAAAACTCTTCTACCTACCTTTACACGAGAATCCACCCTAATAACCCTACACCTAATTCCCCTCATTCTCTTAACAATAAATCCTAAATTTATTATAGGCCCCTTATACTGTAGGTGTAGTTTACTAAAAACACTAGACTGTGAATCTAGAAACAAAAGATCGCATCTTTTTACCTACCAAGAGAGAAATCAGGAACTGCTAACTCCTGCTACCACAACTAAACTTGTGGCTCCCTTACTTTTATAGGATAGAAGTATTCCGTTGGTCTTAGGAGCCAAAAAATTGGTGCAACTCCAAATAAAAGTAATTAACATAATTACCTCAATCTCTCTACTCTACTTACTTATCCTTGTCATACCAGCTCTTTGATCTATTACAACAACAAAAACTGATAAACTGGCTAACTATATCAACTATTCTATCAAATACTCATTCTTCTTAAGCTTAATCCCCCTACTAATCTACTTCCACTCGGGCTATGAATCCACAATCACCAACTGACACTGAATCTCAATCCAACCAACCAATTTAATGATAAGCTTCAAATTAGACTTCTACTCCCTCCTCTTTATGCCAGTAGCCCTATACGTTACCTGATCTATCATAGAATTCTCCACCTGATACATGCACTCAGATCCTAACCTAAACCGATTTATTAAATACTTACTTATCTTCCTAATTACAATAATAATTTTAGTCTCAGCAAACAATCTCATACAACTCTTTATTGGCTGGGAAGGAGTAGGAATTATATCTTTCCTCCTAATTGGGTGATGATTTGGACGCTCAGATGCTAACACTGCAGCCTTACAAGCCATTCTGTATAACCGGATCGGTGACATCGGCCTTATCCTCGCTATATCCTGATTTATGTGGAAACTAAATTCATGAGACCTTAAATTTATCCTTACTACAAACACCCCTATCTCCTCCCTCCCTCTTATAGGGCTCATTCTGGCTGCAACTGGAAAGTCAGCCCAATTCGGTCTACATCCTTGACTACCCTCAGCTATAGAAGGCCCTACTCCAGTATCAGCCCTACTGCACTCCAGCACTATAGTTGTCGCAGGCGTATTCTTATTAATCCGATTCTACCCTATCCTTGATAATGAGATAATAAAAACTTTAATACTATGCCTAGGCTCCCTCACCACTCTATTCACAGCTATTTGTGCCTTAACACAAAACGATATCAAAAAAATCGTAGCATTCTCCACATCAAGCCAACTAGGCCTTATAATCGTAACCCTAGGAATTGGTCAACCCTACCTAGCTTTCCTACACATTTGCACCCACGCCTTCTTTAAAGCTATACTATTCCTATGCTCAGGGTCAATCATCCATAGCCTCAACGACGAACAAGATATCCGGAAAATAGGTGGTTTAGCTAAAGCTATACCCTTCACCACGACCGCATTAACAATCGGGAGCCTCGCCTTAGTAGGTACCCCATTCCTTACAGGCTTTTACTCAAAAGACTTAATCATTGAGACCATGAATACGTCTTATACAAACGCCTGAGCCCTAATTATTACCTTAATCGCCACCTCCATAACAGCAATATACAGCCTACGAATTATCTTTTTCGCCTTCATAGGAAACCCACGATTCCTCCCCCTAGTCCTAATTAATGAATCCTCCCCCTCCATAATCAACCCAATCAAACGTCTAGTAGCAGGAAGCATCTTTGCCGGCTATCTAATAACCAACCTCATTCCACCAATCACTACCCCTCAAATGACAATACCCTTAGTACTAAAAATAGCAGCCCTTCTAGTAACCGTCACAGGACTAATTTTAGCTTTAGAACTAAATAATCTAACACTAAACCTAACCCCCAAATCACCAAACCCCTATCACAACTTCTCCACTATACTAGGCTTCTACCCAACCATCATGCACCGCCTCCTACCCCTAAAAAATCTGACCACCAGCCAAAAAACAGCATTCAAAGCCCTAGACTTAATCTGACTAGAATACTCACTACCCAAACTCCTATCATACTTCAACTCCCTAGCCTCATCAATTACCTCTGATCAAAAGGGAATAATTAAAATTTACTTCATGTCTTTCCTCCTTACTCTACCAATCCCCCTAATTCTAGCCCTAAACTAATTCCCCCGAACAATCTCAATTACAATGAAAATACTAACAAACAAAGACCACCCAGCCAAGACTATCAACCACCACCCGAAATCATAAATAGCGGATACTCCAGCTATATCTTCCCCTATATATCCCCCAGACTCACCATCTAAAACTACTCAATCCCCTATATCATCAAAACCCACAACCATCTTTACATCCCCAGAGCTTGCTAACCAAATAGAACCAACCAACTCGACCATAAAACCAAAAACAAGCATAAAGCTTACCACTCAATTAGAAGCCCAAGTCTCGGGGTAATCCTCAGTAGCTATAGCAGTAGTATATCCAAATACCACTATTATCCCACCCAAATAAATTAAAAACACCATCAACCCTAAATAACTCCCCCCAAACTCCAAAATTAACCCACAACCCAACCCTCCCCCCACAATTAACCCTAATCCACCATAAATAGGTGATGGCTTAGTCGCAAAAGCGATAAAGCACGAAACAAATAACAAACTTAATAAGAAAATTGACATAGTCATTATTTCTGCATGGAATAACCATGACCTATGACATGAAAAATCATCGTTGTAATTCAACTACAGAAACCCTTATGACCAACATCCGAAAATCCCATCCCTTAATAAAAATTGTCAACAAATCTTTCATTGATCTCCCCACCCCATCCAACATCTCCGCATGATGAAATTTTGGCTCTCTACTAGGCATGTGCCTAATTATCCAAATCGCCACAGGACTCTTCCTAGCTATACACTACACATCTGACACCATAACCGCTTTCTCATCCGTAACCCATATTTGCCGAGACGTAAACTACGGCTGACTAATCCGTTACCTCCACGCCAACGGAGCCTCCATATTTTTTATCTGCCTATTCTTGCATGTAGGCCGTGGGCTCTATTACGGATCCTACACCTTTATCGAAACATGAAACGTTGGCATTCTCCTCCTATTCGCAGTCATAGCCACAGCATTCATAGGCTACGTTCTTCCCTGAGGACAAATATCCTTCTGAGGAGCTACAGTAATTACCAACCTTCTATCAGCTATCCCCTACATTGGTACAACCCTAGTAGAATGAATCTGGGGTGGTTTCTCAGTAGATAAAGCTACACTGACTCGATTCTTCGCCTTCCACTTTATTCTCCCATTCATCATCGCAGCCTTAGCTGTAGTCCACCTCCTATTTCTCCATGAAACCGGCTCCAACAACCCAATCGGCCTTAACTCTGACGCAGACAAAATCCCCTTCCACCCCTACTACACAATCAAAGACGCCCTAGGCTTCGTATTAATATTTATAGTTCTCCTCTCCCTAGTACTTTTTTGCCCCGATTTACTAGGAGACCCTGACAACTACATGCCAGCAAACCCGCTCAACACCCCTCCTCATATCAAACCCGAATGATACTTCCTATTCGCCTACGCTATCCTCCGGTCAATCCCTAATAAACTTGGCGGCGTAGTAGCTCTAGTCCTCTCTATTCTAATCCTCGCTATTGTCCCATTCCTCCACAACTCTAAACAACGAAGTATAATTTTCCGACCCATTAGCCAATGTATATACTGACTCTTAGTAGCTGATCTCCTCACACTCACTTGAATCGGAGGCCAACCAGTCGAACACCCATTTATTATTATTGGACAAGTCGCATCCGTCTTATACTTTACTATTATTCTAGTTTTAATACCACTCTCTAGCATAGTAGAAAACAAAATCTTAAAATGAAGACCCATGCCCTTATAGTATAAAACTATTACTCTGGTCTTGTAAACCAACAATGAGAGATTGGCTCTCTAAGGGCATCATCAAGAAAGAGGCCTACTAGCCCCACCATCAGCACCCAAAGCTGAAATTCTTAATAAACTATTTCTTGAAAACATTCATACTATGTATATCGTGCATAATATTATATGCCCCATGCATATAAGCTAGTACATACTTCTATATATCTTACATAATACATTATATGCTTAATCCACATTATATTATCCCCCCCATGTCTATTCTTAACTACTAAAACTGTATGAATTAAGGAATTTAGGTTCAAAAGGAGATTGCATAAACCATTCTGTCAGGCTGCCTAGACTAAGTTCTAGTCAGAATGACTATCCCTATCCGATCGTTGGTCGCTTATTCTACCATCCTCCGTGAAATCATCAACCCGCCAGGGTCGTGTCCCTCTTCTCGCTCAGCGCCCATATAACTTGGGGGTAGCTAACAATGATCTTTACAATTCATCTGGTTCTTACTTCAGGGCCATATTCCCTAAGACGCCCACTCGATGACCTTAAATAAGACATCTCGATGGTTCTGTGTCTATCTCTCTCACACCAACAACTGGGTGAGCTGTCAGGCAGATGGTATTTTTAATTTTTAGGGGGGGGGAAACTGCATCGATTCACCTAAGCCTAAGTCGGCTCTGAGCCGGGATAAGATCTGTAGCTGGACTTTCTCTCCTTGCAAGCTCTGGCACACCAATCGAGGAGGACTAATTTTTCATGCTTGACGGACATATTTGAAACCTACACGCACAAATGCACGCGCACAAATGCACACACACACACACACACACACACACGCATACGCATACGCATACGCATACGCATACGCATACGCACACACACACACACGCATACGCATACGCATACGCACACGCACACGCACACGCACACGCACACGCACACGCACACGCACACGCACACGCACACGCATACGCATACGCATACGCATACGCATACGCATACGCATACGCATACGCATACGCATACGCATACGCATACGCATACGCATACGCATACGCA
>HRQ5
ACGCATACGCATACGCATACGCATACGCATACGCATACGCATACGCATACGCATACGCATACGCATACACACACGCATACGCATACGCACACGCATACACACACGCATACGCACACGCATACACACACGCATACGCACACGCATACACACACGCATACGCACACGCATACACACACGCATACGCACACGCATACGCACACGCATACGCACACGCATACGCATACGCATACACACACGCACACACACACACCTAAACCAACTATGTAATTATTATCTCAACAAACCCCCCTACCCCCCATCTGCACCTACTTAGTCGTTTATTTAATTAGCTTGCCAAACCCCAAAAACAAGCGTTAAACAAACCATAAATGCAGTGGTATAATAAAACCCCTAACTACACCCACAAGCCACTCTCAAAACCCATTAAACATAAAAGAAGATCCAGGCCTTTTAACGCCCACCTTTCTTCTTCTTTTAGGAACAAGATATTTGTGAACTTCTTCATCAGTGCATTTCTCAATACAGTTATTGTAGCTTAACCAAAGCGAAGCGCTGAAAATGCTTAGATGGACTTCTAGTCCCATTAACATCCAAAAGGTTTGGTCCTGGCCTTTTTATTAGTTTATAGCAAATTTACACATGCAAGCCTCCCCATACCAGTGAAAATACCCTTAAATTAATCTAACCAGATTGTAAGGAGTAGGTATCAAGCTCACTAAAGTTGCTCAAGACATCTTGCTTAGCCACACCCCCACGGGAAACAGCAGTGATAAAAATTAGGCAATAAACGAAAGTTCGACCTAGTTATGCTATAGAGGGTTGGTCAATTTCGTGCCAGCCACCGCGGTCATACGATTAACCCATACTAATAAACCTACGGCGTAAAGCGTGTTTAAAGAACCACCTCTTGAATAAGATTAAACTCCAACTAATACGTAGAAATTCATAGTTAGAAGTAAAATAAGCTACGAAAGTGATCTTAACATTCTTGAACACACGATAGCTAGGAGACAAACTGGGATTAGATACCCCATTATGCCTAGCCCTAAACAGAGATAGCCCCCTAATAAGGCTACCCGCCTGAGAACTACTAGCCACCGCTTAAAACTCAAAGGACTTGGCGGTACTTTATATCCACCTAGAGGAGCCTGTTCTATAACCGATAAACCCCGTTCAACCTCACCACTTCTTGCTAATTCAGCCTGTATACCGCCATCTTCAGCGAACCCCTATAAGGAACAAAAGTAAGCTCAATAACTCTGCCCGTAAAAACGTTAGGTCAAGGTGTAGCCTATGAAGTGGAAAGAAATGGGCTACATTTTCTCTTCCGAGAACATCAACGATACCCTCTTTGAAACAAGAGAGACAAGGAGGATTTAGTAGTAAATTAAGAGTAGAGTGCTTAATTGAATAGTGCAATGAAGTACGCACACACCGCCCGTCACCCTCCTCAAATACCTTTCTAAAATTACTTTATAATTCCAAAGATACCCGTATAAGAGGAGATAAGTCGTAACATGGTAAGCATACTGGAAAGTGTGCTTGGATGAATCAAAACGTAGCTTAACAAAAGCACCTGACTTACACTCAGGAGATTTCCCTGACTAAAGGAACGCTTTGAACTACTTCTAGCCCAATAAATAAGCTAACTCAATTATGCAACCCCATCAATTAAATCATTCACCTAAAATCAAAGTATAGGAGATAGAAATGATTACTGGCGCTATAGAGAAAGTACCGCAAGGGAAAGATGAAAGAAACCTAGTAAAAGTACAAAAAAGCAAAGATTAACCCTTGTACCTTTTGCATAATGGATCAACTAGACTCAGTCCAGCAAAAAGAATTTAAGTCGGACATCCCGAAACCAAACGAGCTACCTAGGAACAATTTTGTGAATGAACCCGTCTATGTGGCAAAATAGTGGGAAGATTCCTAGGTAGAGGTGAAAAGCCTAACGAGCTTGGTGATAGCTGGTTATCCAGAGAAGAATTTTAGTTCTGCTTTAAGCTTACCCAAAGGACCTGACAACCCACCTGTAAACTTAACTGTTAATCTAAAGAGGGACAGCTCTTTAGATAAAGGATAGAACCTAAACTAGAGAATAAGAACTGCAAACATACCATAGTTGGCCTAAAAGCAGCCACCAATAAAGAAAGCGTTAAAGCTCAAATACTTCTACTATTCTAATACCTAAATTCTCACCCATTTCCTAGATTAAAACTGGATTAATCTACTAAAAAGTAGATGAATTAATGTTGGTATGAGTAACAAGAAAACTTTTCTCCTTGCACAAGTGTATATCAGATCGGATACCCACTGATAATTAACTCAAAATGAAAATATACTCTAAACCTAAATCCTTTTCTACCAGTAAAGTTAATCCAACACAGGAGTGCACCTAAGGAAAGATAAAAAGAAGTAAAAGGAACTCGGCAAACACAAGCCCCGCCTGTTTACCAAAAACATCACCTCTAGCATAAAAAGTATTAGAGGCACTGCCTGCCCGGTGACTCACGTTAAACGGCCGCGGTATCCTGACCGTGCAAAGGTAGCATAATCATTTGTTCCTTAATTAGGGACTTGTATGAACGGCAAGACGAGGGTTTAACTGTCTCTTACTTCCTATCAGTGAAATTGACCTTCCAGTGAAGAGGCTGGAATAAAATAATAAGACGAGAAGACCCTATGGAGCTTCAACCAATTGACTTACTAAACTAATTTACCCCCCTAAAGGACCTAAACACCTCAGTTTACTCTAAGTCAACGGTTTCGGTTGGGGTGACCTCGGAGCACAAAAAAACCTCCGAGTATATTAAACTAAGACCTACTGGTCTAAGTTATCCAAATTATTTATTGACCCAATTTTTGATCAACGGACCAAGTTACCCTAGGGATAACAGCGCTATCCTATTCAAGAGTTCATATCGACAATAGGGTTTACGACCTCGATGTTGGATCAGGACATCCCAATGGTGCAGAAGCTATTAAAGGTTCGTTTGTTCAACGATTAAAGTCCTACGTGATCTGAGTTCAGACCGGAGTAATCCAGGTCGGTTTCTATCTATTAGCAATTTTTCTTAGTACGAAAGGACCAGAAAAATAGAGCCTCCTACACTATAGCGCTCTTAAATCTATAGATGAAATAATCTCAATCTAGAAATTATGCAAACTAACAACCCAAGAACAGGGTTGCTAAGATGGCAGAGCCCGGTAATTGCACAAGACTTAAACCCTTGGACCCAGAGGTTCAACTCCTCTTCTTAGCACTCATGCAACTTCTCAACATTCTCACCCTGATCCTTCCTATCCTAATTGCTATAGCTTTCCTCACGCTCATCGAGCGAAAAATCCTCGGCTACATGCAACTACGCAAGGGCCCAAACGTTGTAGGCCCATATGGCCTATTACAACCATTCTCTGACGCCATAAAACTATTCATTAAAGAACCTCTACGACCCAACTTCTCCTCTACTGCCCTATTTATAATTGCCCCTACTCTTTCTCTAACACTAGCCCTAAGCCTATGAATTCCCCTACCAATACCCTACCCACTTATAGATCTTAATTTAGGCATTTTGTTCATCCTAGCCCTGTCCAGCCTAGCTGTTTACTCTATCCTATGATCAGGATGAGCATCAAATTCCAAATATGCCCTAATCGGCGCCCTCCGAGCAGTAGCCCAAACAATCTCCTATGAAGTCTCCCTAGCTATCATCCTTCTTTCCGTACTTCTAATAAGCGGATCCTACTCTCTAAGTACCCTCATCTACTCCCAAGAAAACGTTTGATTTATTATCCCAACCTGACCCTTAGCCATAATATGATTTATCTCAACACTAGCTGAAACCAACCGAGCCCCATTTGACCTCACAGAAGGAGAATCTGAACTCGTCTCAGGCTTCAATGTAGAATACGCAGCAGGGCCATTCGCCCTCTTCTTCATAGCCGAATATATAAACATCATCCTCATAAATGCTTTAACAACTATCATTTTCCTAGGCTCACTAACTTCTCTATCGTCTCCAGAATTGTTTACATTAGAATTCATAACCAAAACCCTAATTTTATCATCTGCTTTCCTATGAATCCGAGCATCCTACCCTCGCTTCCGCTACGACCAACTCATACACCTTCTATGAAAAAACTTCCTACCCCTAACACTAGCTCTATGCATATGACACACATCTCTGCCAATCTCTATATCGTTCATCCCCCCCTACACCTAGAAATATGTCTGATAAAAGAGTTACTTTGATAGAGTAAAACATAGAGGTTTAAACCCTCTTATTTCTAGAATTATAGGACTTGAACCTACTCTTAAGAATTCAAAAATCTTCGTGCTACCTATTTACACTATATTCTAAGTAAGGTCAGCTAACTAAGCTATCGGGCCCATACCCCGAAAATGTTGGTTTATACCCCTTCCCGTACTAATAAAAATTATTACTAACCTTTCTATTTTCCTAACAATCATTTCAGGAACTCTCATCACCCTACTAAGCTCTCACCTTCTACTGATATGAATCGGCCTAGAAATAAGCATACTCGCTATTATTCCTATTCTTATCAAAAAAATTAACCCCCGATCAACAGAAGCCGCCACTAAATATTTTCTCACACAAGCAACCGCCTCTATAATTTTCCTAGCCTCAATCACTTCAAACTTTATCACTTCCGGCCTATGATCCTTTAACTCTTCATCTAACCAGCTATGCCTGAATCTAGCATCACTAGCACTCCTGATAAAACTAGGCTTAGCCCCATTCCACTTCTGAATACCTGAAGTCACTCAAGGAGTCTCCCTTATATCAGGCCTAATAATCCTCACATGACAAAAACTAGCCCCTATATCTATCCTATATCACTTAGCCCCTTTAACATCCACACCCCTATTACTCTCATCGGGTCTCCTATCAGTAATAGTTGGAGGATGAGGAGGACTTAACCAGACCCAACTACGCAAAATTCTAGCCTATTCATCCATTGCCCATATAGGCTGAATAATCGTAATTTTATCCTACAACTCCTCAATCATGTTAGTCAATCTCCTCATCTATATTCTCCTTACACTCACCCTATTCATTTCTTTTAACCTTCACTCCAACCACACAATTTCATCTCTATCCCTCACATGAAGCAAATCTCCCATTATAATTATCTCAACATTAACAGTACTCCTATCACTAGGAGGTCTCCCCCCACTCACAGGATTTATCCCTAAATGACTAATCATCAATGACCTAACTATAAATAATAACACACATATAGCCACCTTAATAGCCATCCTAGCCCTACTAAACCTATTTTTCTACCTACGCCTAGTTTATGCTTCATCCCTTACTCTTTTTCCCACTTCAAACAACATAAAGATAAAATGACAATACAACTCCTTAAAGCACTTCACCCTACTTCCTCCCCTCATCATCTTCTCCACTCTTACCCTTCCCCTAACCACACTTTTCATTACCCCAAACTAGAAGTTTAGGTTATTCACAGACCAAGAGCCTTCAAAGCTCTAAGAAAGTAGACGTTACTTAACTTCTGACCTAAGGATTGCAGAAATTCACTCTACATCTAATGATTGCAAATCATTCACTTTTATTAAGCTAAATCCTTTCTAGATTGGTGGGCTCTGACCCCACGAAACTTTAGTTAACAGCTAAAAACCCTAAATCAACTGGCTTCAATCTACTTCTCCCGCCTAGGGCGGAAGAAAAGGCGGGAGAAGTCCCGGCAGAGTTAAAGCTGCTCCTTTGAATTTGCAATTCAATATGACAATCACCTCGAGACTTGGTAAAAAGAGGACTAAAACCTCTGTCTTTAGATTTACAGTCTAATGCTTACTCAGCCATTTTACCTATGTTCGTCACACGTTGACTATTCTCAACAAACCATAAAGACATCGGTACCCTCTACATAATTTTCGCCGCTTGAGCCGGAATAATCGGGACCGCCCTAAGCATTCTCATCCGAGCCGAACTAGGCCAGCCTGGAGCCTTAATAGGGGATGACCAGATCTACAATGTCGTAGTTACAGCCCACGCCTTCGTAATAATTTTCTTTATAGTAATACCTATAATAATTGGAGGTTTCGGAAACTGACTCGTACCCCTAATGATTGGAGCCCCAGACATAGCCTTCCCTCGAATAAACAACATAAGCTTCTGACTTCTACCCCCATCCTTCTTACTACTCCTGGCCTCCTCTATAGTTGAAGCCGGCGCTGGTACAGGCTGAACAGTGTACCCCCCACTAGCCGGAAACCTAGCCCATGCTGGAGCATCCGTAGACCTAGCTATTTTCTCCCTTCACCTAGCCGGAGTCTCTTCTATCCTAGGGGCTATCAATTTTATTACAACTATCATCAATATAAAACCACCCGCCCTTTCCCAGTATCAAACTCCCTTGTTCGTCTGATCAGTACTAATTACGGCTGTGCTTCTACTGCTCTCTCTTCCCGTACTAGCAGCTGGAATCACTATACTCTTAACGGACCGAAACCTTAACACGACATTCTTCGACCCCGCTGGAGGAGGAGACCCAATTCTTTACCAACACTTATTCTGATTCTTTGGTCACCCCGAAGTATATATTCTAATTTTACCTGGGTTTGGAATCATCTCACATATTGTAACTTACTACTCAGGTAAGAAAGAACCCTTCGGTTATATAGGTATGGTCTGAGCAATGATATCAATCGGCTTCTTAGGCTTTATCGTTTGAGCCCACCACATATTCACTGTAGGACTAGACGTAGACACTCGAGCTTACTTTACATCCGCAACAATAATTATTGCAATTCCAACTGGCGTTAAAGTCTTTAGCTGACTGGCTACGCTACACGGAGGTAACATTAAATGATCCCCAGCCATATTATGAGCCTTAGGCTTTATTTTCCTCTTTACAGTAGGCGGTCTGACAGGAATTGTCCTATCCAACTCCTCCCTCGACATTGTCTTGCATGACACATACTACGTCGTAGCTCACTTTCACTATGTCCTATCTATAGGAGCTGTCTTTGCTATTATGGCAGGATTTGTTCACTGATTTCCATTATTCACTGGTTATACTCTAGATGACACCTGAGCAAAAATTCACTTTTCCGTAATGTTCGTTGGTGTAAACATAACATTCTTCCCACAACACTTCCTAGGATTATCAGGAATGCCTCGACGATACTCAGATTACCCAGATGCCTACTCTACATGAAATACGGTATCTTCAATAGGATCTTTTATTTCTCTAACAGCAGTAATAATCATAATTTTCATGATCTGAGAAGCATTTGCATCCAAACGTGAAGTAGACTCCGTAGAACTAACAGCCACTAACCTAGAGTGACTCCATGGATGCCCTCCCCCATATCATACTTTCGAAGAACCTGCCTACGTAAAAGCTTACTAAGAAAGGAAGGAATCGAACCCCCAATTACTGGTTTCAAGCCAGCACCATAACCTTTATGACTTTCTCTATAAGAGGTATTAGTAAAGACATTACATGACTTTGTCAAAGTCAAATCATAGGATAACTACCTATATATCTCTATGGCTTATCCATTCCAATTAGGACTACAAGATGCCTCCTCCCCTATTATAGAAGAACTTACTAACTTTCACGATCACACTCTTATAATTGTGTTCCTAATCAGCTCCTTAGTACTGTACATTATTTCAGCTATACTAACAACTAAACTCACTCATACAAGCACAATAGACGCTCAAGAAGTAGAGACAATCTGAACTATTCTACCCGCAATCATTTTAATCCTAATCGCACTACCTTCTCTACGTATCCTCTACATAATGGACGAAATTAATAACCCTGCCCTTACAGTAAAAACCATAGGTCACCAATGATACTGAAGCTATGAATACACTGATTACGAAGACCTAACCTTTGACTCCTACATAATTCCAACAACAGACCTAAAATCAGGGGATTTACGACTATTAGAAGTTGATAATCGCGTAGTTCTTCCTATAGAGTTACCAATCCGTATACTAATTTCGTCCGAAGACGTTCTTCACTCCTGAGCCATACCATCCCTCGGAATCAAAACTGATGCTATCCCAGGACGCCTAAACCAAGCAACACTAACCTCAACTCGACCAGGCCTATTTTACGGACAGTGTTCTGAAATTTGCGGGTCTAACCACAGCTTCATACCTATTGTCTTAGAAGTAGTTCCACTAAAACATTTCGAAAACTGATCCCTATCAATGACCTAATCCATCATTATGAAGCTTATAGAGCATTAGCCTTTTAAGCTAAAGAAGAGGCAACCAAGCCCCCATAATGGTATGCCACAGCTGGACACTTCAACTTGATTTATCACAATCCTCTCTATATTCTTATCTTTATTTATTCTCTTCCAAACAAAAATCTCTTCTTTTATCTACTTCTCTCTCCCCACTCCTAAGCTCCTATCTTCTAAAAAGCTAGAAAACCCTTGAGATTCAAAATGAACGAAAATCTATTTGCCTCTTTCATTACCCCTTCTCTAATAGGACTACCTGTAGTAATTCTTATTATTGCAGTCCCAAACATTTTTATTCCCTCCTCCAACCGATTGCTCACTAACCGAGTCCTAACCATACAACGATGACTTGTCCAAACAATCTTAAAGCAAATAATGACAATACACAATAATAAAGGTCGATCCTGATCACTAATACTAGTCTCCTTAATTATATTCATCGGCTCAACAAATCTCCTAGGCCTACTACCTCATACCTTCACCCCTACAACCCAACTATCAATAAACCTAGGTATAGCTATCCCACTTTGAGCCGGAGCAGTCATTCTAGGGTTTCGACACAAAACAAAGGCATCTTTAGCTCACTTCCTCCCACAAGGGACACCTGTACCCCTAATTCCAATACTTATCATTATCGAAACTATTAGCCTTTTTATTCAACCTATAGCATTAGCCGTTCGACTAACTGCTAACATCACAGCAGGCCACCTCCTTATTCACCTGATCGGAGGGGCAACCCTGGCCCTCCTATCAATCAGCGTTCCTACCGCATTAATTACATTAATCATTCTCATCCTATTAACCGTCCTAGAATTTGCCGTAGCTCTAATTCAAGCCTATGTCTTTACTCTCCTAGTCAGCCTCTATCTACACGACAATGCTTAATGACCCACCAAGTTCATCCATACCACATAGTTAACCCGAGCCCTTGACCACTAACAGGAGCCCTATCTGCCCTTCTGTTGACATCTGGTCTAATCATATGATTCCATTTCAACTCCTCTACCCTCCTCCTAATCGGCCTCCTCACTAACCTTCTAACCATATTTCAATGATGACGAGACGTGATCCGAGAGGGAACTTTTCAAGGACATCATACCCCAATAGTCCAAAAAGGCCTTCGCTATGGCATAGTCCTATTTATCATCTCTGAGATTTTCTTCTTCGCAGGCTTTTTCTGAGCCTTCTACCATTCAAGCCTAGCTCCAACCCATGACCTCGGCGGATGCTGACCCCCAACAGGTATTATCCCTCTAAACCCTTTAGACGTTCCTTTACTTAACACGTCTGTTCTCTTAGCCTCCGGAGTATCAATTACATGAGCTCACCACAGCCTAATAGAAGGAAATCGAAATCACATAATTCAAGCCCTATTTATCACAATCGCATTAGGCCTCTACTTCACTATTCTTCAAGCATCAGAATATTTTGAAACTCCTTTCACCATTTCTGACGGAGTCTACGGATCCACATTTTTTATAGCAACAGGTTTCCACGGCCTACACGTAATTATTGGCACAACATTCCTAGTAGTCTGCTTCCTACGACAACTAAGCTTCCACTTCACATCCAAACATCACTTCGGATTTGAGGCTGCTGCATGATACTGACATTTCGTTGATGTAGTTTGACTTTTCCTTTATGTCTCTATTTACTGATGAGGGTCTTATTCTTTTAGTATTAACCAGTACAGTTGACTTCCAATCAACTAGTTCCGGTAAACCCCGGAAAAGAATAATCAACATATTTTTATCTCTTACTATTAATATACTCCTCGCGTCCGTCCTAGTTATAGTCGCATTCTGACTTCCACAAATGAATATTTACTCAGAAAAAATTGGCCCCTACGAATGCGGCTTTGACCCTATTGAATCAGCCCGCCTCCCATTTTCAATAAAATTTTTCCTCATTGCTATCACATTCCTCCTTTTTGACCTAGAAATTGCTCTCCTACTTCCTCTTCCATGGGCCACACAAACTAATAAACTCTTGACTGTATTAGCAGTAGCTTTACTCTTAGTATCCATCTTAGCCTTAGGCCTAGCATATGAATGAGTCCAAAAAGGCCTTGAATGAGAGGAATAATATGGTAATTAGTTTAAAAAAAAACAAATGATTTCGACTCATTAGATTATGATTTAACTCATAATTATCATTATGCCTTTAATCTATACTAGTCTAATGTTAGCCTTCGCCCTATCACTTCTTGGAACCCTAATATTCCGATCCCACCTAATGTCCACTCTACTATGTCTGGAAGGCATAATGCTAGCTATCTTCGTAACAACTTCAATCACTACTTTAAATACTCACAGTAATCTCTCATTCATATTACCTATCATTATCCTAGTATTTGCCGCATGCGAGGCAGCCGTAGGACTCGCCCTTTTAGTCACAATCTCAAATTCTTACGGCAACGACTATGTCCAAAACCTAAACCTCCTACAATGCTAAAAATTATTATTCCCACAATCATACTCTTCCCCCTTACATGGTGATCAAAACCATCCTTACTATGAATCAACACAACTTCCTACAGCTTCTTGATCAGCTTAATTACCCTACTGAACCTCTACAACCACAACGACGCAACCCACAACTTCTCCCCCTTATTCTTCACGGATCAACTTTCCACACCGTTACTCATCCTAACTTCATGACTCCTCCCCCTAATACTTATTGCAAGCCAAAATCATATATCAAAAGAAACCCCCACACGAAAAAAACTATTTATCTCTATACTTATCACGCTCCAAGTATCCCTTATCATAACCTTCTCAGCCGCCGAGTTAATATTCTTCTATATCCTTTTTGAAGCAACTTTAATTCCCACTCTAATCATTATCACTCGATGAGGAAACCAAACCGAGCGCCTAAACGCTGGAGTTTATTTCCTGTTCTACACCCTAGTAGGATCTCTACCACTTCTAGTAGCCCTACTGGCAAAACGAAACCAATTAGGTACTCTTAACATTATACTCCTCACATTTAACTTTCCTTATTTAGACCCCTCATTATTAAATCAACTAACATGACTAGCCTGCATAATAGCATTCATGGTAAAGATACCACTTTATGGCCTCCACTTATGACTTCCTAAAGCCCATGTAGAGGCCCCTATTGCTGGCTCAATAGTTCTAGCTGCCATCTTACTAAAACTTGGAGGCTACGGAATGATACGAATTACTATCATCCTAAACCCAACATCCATCGATATAGCCTACCCATTTATCCTTCTATCACTATGGGGCATGGTCATAACCAGCTCTATCTGTCTACGCCAGACTGATCTAAAATCTCTCATCGCTTACTCTTCCGTCAGCCATATAGCTTTGGTTATTGCAGCAATCATAATTCAAACCCCCTGAAGCTTTATAGGGGCTACAGCCCTAATAATAGCCCATGGCTTAACCTCTTCCTTATTATTCTGCCTAGCTAATACTAACTACGAACGAATTCACAGCCGGACTATACTTCTAGCACGCGGCCTTCAATCAATCCTCCCACTCATAGCAACCTGATGACTACTAGCAAGCCTTACCAACCTAGCCCTACCCCCATCAATCAACTTTATCGGAGAACTATACGTCATCATCTCCTCATTCTCCTGGTCTAACCCCTCCATTGTTCTTACAGGAATCAATATGCTAATTACAGCCCTGTACACTCTATACATGCTAATCATGACCCAACGGGGCTCAATTACTAGCCATATAAAAACTCTTCTACCTACCTTTACACGAGAATCCACCCTAATAACCCTACACCTAATTCCCCTCATTCTCTTAACAATAAATCCTAAATTTATTATAGGCCCCTTATACTGTAGGTGTAGTTTACTAAAAACACTAGACTGTGAATCTAGAAACAAAAGATCGCATCTTTTTACCTACCAAGAGAGAAATCAGGAACTGCTAACTCCTGCTACCACAACTAAACTTGTGGCTCCCTTACTTTTATAGGATAGAAGTATTCCGTTGGTCTTAGGAACCAAAAAATTGGTGCAACTCCAAATAAAAGTAATTAACATAATTACCTCAATCTCTCTACTCTACTTACTTATTCTTGTCATACCAGCTCTTTGATCTATTACAACAACAAAAACTGATAAACTGGCTAACTATATCAACTATTCTATCAAATACTCATTCTTCTTAAGCTTAATCCCCCTACTAATCTACTTCCACTCGGGCTATGAATCCACAATCACCAACTGACACTGAATCTCAATCCAACCAACCAATTTAATGATAAGCTTCAAATTAGACTTCTACTCCCTCCTCTTTATGCCAGTAGCCCTATACGTTACCTGATCTATCATAGAATTCTCCACCTGATACATGCACTCAGATCCTAACCTAAACCGATTTATTAAATACTTACTTATCTTCCTAATTACAATAATAATTTTAGTCTCAGCAAACAATCTCATACAACTCTTTATTGGCTGGGAAGGAGTAGGAATTATATCTTTCCTTCTAATCGGGTGATGATTTGGACGCTCAGATGCTAACACTGCAGCCTTACAGGCCATTCTATATAACCGGATCGGTGACATCGGCCTTATCCTCGCTATATCCTGATTTATGTGAAAACTAAATTCATGAGACCTTAAATTTATCCTTACCACAAACACCCCTATCTCCTCCCTCCCTCTTATAGGGCTCATTCTGGCTGCAACTGGAAAGTCAGCCCAATTCGGTCTACATCCTTGACTACCCTCAGCTATAGAAGGCCCTACTCCAGTATCAGCCCTACTGCACTCCAGCACTATAGTTGTCGCAGGCGTATTCTTATTAATCCGATTCTACCCTATCCTTGATAATGAGGTAATAAAAACTTTAATACTATGCCTAGGCTCCCTCACCACTCTATTCACAGCTATTTGTGCCTTAACACAAAACGATATCAAAAAAATCGTAGCATTCTCCACATCAAGCCAACTAGGCCTTATAGTCGTAACCCTAGGAATTGGTCAACCCTACCTAGCTTTCCTACACATTTGCACCCACGCCTTCTTTAAAGCTATACTATTCTTATGCTCAGGGTCAATCATCCATAGTCTCAACGACGAACAAGATATCCGGAAAATAGGTGGTTTAGCCAAAGCTATACCCTTCACCACGACCGCATTAACAATCGGGAGCCTCGCCTTAGTAGGTACCCCATTCCTTACAGGCTTTTACTCAAAAGACTTAATCATTGAGACCATGAATACGTCTTATACAAACGCCTGAGCCCTAATTATTACCTTAATCGCCACCTCCATAACAGCAATATACAGCCTACGAATTATCTTTTTCGCCTTCATAGGAAACCCACGATTCCTCCCTCTAGTCCTAATTAATGAATCCTCCCCCTCCATAATCAACCCAATCAAACGTCTAGTAACAGGAAGCATCTTTGCCGGCTATCTAATTACCAACCTCATTCCACCAATCACTACCCCTCAAATAACAATACCCTTAGTACTAAAAATAGCAGCCCTTCTAGTAACCGTCACAGGACTAATTTTAGCTTTAGAACTAAATAGTCTAACACTAAATCTAACCCCCAAATCACCAAACCCCTATCACAACTTCTCCACTATACTAGGCTTCTACCCAACCATCATGCACCGCCTCCTACCCCTAAAAAATCTGACCACCAGCCAAAAAACAGCATTCAAAGCCCTAGACTTAGTCTGACTAGAATATTCACTACCCAAACTCCTATCATACTTCAACTCCCTAGCCTCATCAATTACCTCTGATCAAAAGGGAATAATTAAAATTTACTTCATGTCTTTCCTCCTTACTCTACCAATCCCCCTAATTCTAGCCCTAAACTAATTCCCCCGAACAATCTCAATTACAATGAAAATACTAACAAACAAAGACCACCCAGCCAAGACTACCAACCACCACCCGAAATCATAAATAGCGGATACTCCAGCTATATCTTCCCCTATATATCCCCCAGACTCACCATCTAAAACTACTCAATCCCCTATATCATCAAAACCCACAACCATCTTTACATCCCCAGAGCTTGCTAACCAAATAGAACCAACCAACTCGACCATAAAACCAAAAACAAGCATAAAGCTTACCACTCAATTAGAAGCTCAAGTCTCGGGATAATCCTCAGTAGCTATAGCAGTAGTATATCCAAATACCACTATTATCCCACCTAAATAAATTAAAAACACCATCAACCCTAAATAACTCCCCCCAAACTCCAAAATTAACCCACAACCCAACCCTCCCCCCACAATTAACCCTAATCCACCATAAATAGGTGATGGCTTAGTCGCAAAAGCGATAAAGCACGAAACAAATAACAAACTTAATAAGAAAATTGACATAGTCATTATTTCTGCATGGAATAACCATGACCTATGACATGAAAAATCATCGTTGTAATTCAACTACAGAAACCCTTATGACCAACATCCGAAAATCCCATCCCTTAATAAAAATTGTCAACGAATCTTTCATTGATCTCCCCACCCCATCCAACATCTCCGCATGATGAAATTTTGGCTCTCTACTAGGCATGTGCCTAATCATCCAAATTGCCACAGGACTCTTCCTAGCTATACACTACACATCTGACACCATAACCGCTTTCTCATCCGTAACCCATATTTGCCGAGACGTAAACTACGGCTGGCTAATCCGTTACCTCCACGCCAACGGAGCCTCCATATTTTTTATCTGCCTATTCTTGCATGTAGGCCGTGGGCTCTATTACGGATCCTACACCTTTATCGAAACATGAAACGTTGGCATTCTCCTCCTATTCGCAGTCATAGCCACAGCATTCATAGGCTACGTTCTTCCCTGAGGACAAATATCCTTCTGAGGAGCTACAGTAATTACCAACCTTCTATCAGCTATCCCCTACATTGGTACAACCCTAGTAGAATGAATCTGGGGTGGTTTCTCAGTAGACAAAGCCACACTGACTCGATTCTTCGCCTTCCACTTTATTCTCCCATTCATCATCGCAGCCTTAGCTATAGTCCACCTCCTATTTCTCCATGAAACCGGCTCCAACAACCCAATCGGCCTTAACTCTGACGCAGACAAAATCCCCTTCCATCCCTACTACACAATCAAAGACGCCCTAGGCTTCGTATTAATATTTATAGTTCTCCTCTCCCTAGTACTTTTTTGCCCCGATTTACTAGGAGACCCTGACAACTACATGCCAGCAAACCCGCTCAACACCCCTCCTCATATCAAACCCGAATGATACTTCCTGTTCGCCTACGCTATCCTCCGATCAATCCCTAATAAACTTGGCGGCGTAGTAGCTCTAGTCCTCTCTATTCTGATCCTCGCTATTGTCCCATTCCTCCACAACTCTAAACAACGAAGTATAATTTTCCGACCCATTAGCCAATGTATATACTGACTCTTAGTAGCTGATCTCCTCACACTCACTTGAATCGGAGGCCAACCAGTCGAACACCCATTTATTATTATTGGACAAGTCGCATCCGTCTTATACTTTACTATTATTCTAGTTCTAATACCACTCTCTAGCATAGTAGAAAACAAAATCTTAAAATGAAGACCCATGCCCTTATAGTATAAAACTATTACTCTGGTCTTGTAAACCAACAATGAGAGATTGACTCTCTAAGGGCATCATCAAGAAAGAGGCCTACTAGCCCCACCATCAGCACCCAAAGCTGAAATTCTTAATAAACTATTTCTTGAAAACATTCATACTATGTATATCGTGCATAATATTATATGCCCCATGCATATAAGCTAGTACATACTTCTATATATCTTACATAATACATTATATGCTTAATCCACATTATATTATCCCCCCCATGTCTATTCTTAACTACTAAAACTGTATGAATCAAGGAATTTAGGTTCAAAAGGAGATTGCATAGACCATTCTGTCAGGCTGCCTAGACTAAATTCTAGTCAGAATGACTATCCCTATCCGATCGTTGGTCGCTTATTCTACCATCCTCCGTGAAATCATCAACCCGCCAGGGTCGTGTCCCTCTTCTCGCTCAGCGCCCATACTACTTGGGGGTAGCTAATGATGATCTTTACAATTCATCTGGTTCTTACTTCAGGGCCATATTCCCTAAGACGCCCACTCAATGACCTTAAATAAGACATCTCGATGGTTCTGTGTCTATCTCTCTCACACCAACAACTGGGTGAGCTGTCAGGCAGATGGTATTTTTAATTTTTAGGGGGGGGGAAACTGCATCGATTCACCTAAGCCTAAGTCGGCTCTGAGCCGGGATAAGATCTGTAGCTGGACTTTCTCTCCTTGCAAGCTCTGGCACACCAATCGAGGAGGACTAATTTTTCATGCTTGACGGACATATTTGAAACCTACACGCACAAATGCACGCGCACAAATGCACACACACACACACACACACACACACACACAC
>HRQ6
ACGCATACGCATACACATACGCATACGCATACACACACACACCTAAACCAACTATGTAATTATTATCTCAACAAACCCCCCTACCCCCCATCTGCACCTACTTAGTCGTTTATTTAATTAGCTTGCCAAACCCCAAAAACAAGCGTTAAACAAACCATAAATGCAGTGGTATAATAAAACCCCTAACTACACCCACAAGCCACTCTCAAAACCCATTAAACATAAAAGAAGATCCAGGCCTTTTAACGCCCACCTTTCTTCTTCTTTTAGGAACAAGATATTTGTGAACTTCTTCATCAGTGCATTTCTCAACACAGTTATTGTAGCTTAACCAAAGCGAAGCGCTGAAAATGCTTAGATGGACTTCTAGTCCCATTAACATCCAAAAGGTTTGGTCCTGGCCTTTTTATTAGTTTATAGCAAATTTACACATGCAAGCCTCCCCATACCGGTGAGAATACCCTTAAATTAATCTAACCTGATTGTAAGGAGTAGGTATCAAGCTCACTAAAGTTGCTCAAGACACCTTGCTTAGCCACACCCCCACGGGAAACAGCAGTGATAAAAATTAGGCAATAAACGAAAGTTCGACCTAGTTATGCTATAGAGGGTTGGTCAATTTCGTGCCAGCCACCGCGGTCATACGATTAACCCATACTAATAAACCTACGGCGTAAAGCGTGTTTAAAGAACCACCTCTTGAATAAGATTAAACTCCAACTAATACGTAGAAATTCATAGTTAGAAGTAAAATAAGCTACGAAAGTGATCTTAACATTCTTGAACACACGATAGCTAGGAGACAAACTGGGATTAGATACCCCATTATGCCTAGCCCTAAACAGAGATAGCCCCCTAATAAGGCTACCCGCCTGAGAACTACTAGCCACCGCTTAAAACTCAAAGGACTTGGCGGTACTTTATATCCACCTAGAGGAGCCTGTTCTATAACCGATAAACCCCGTTCAACCTCACCACTTCTTGCTAATTCAGCCTGTATACCGCCATCTTCAGCGAACCCCTATAAGGAACAAAAGTAAGCTCAATAACTCTGCCCGTAAAAACGTTAGGTCAAGGTGTAGCCTATGAAGTGGAAAGAAATGGGCTACATTTTCTCTTCCGAGAACATCAACGATACCCTCTTTGAAACAAGAGAGACAAGGAGGATTTAGTAGTAAATTAAGAGTAGAGTGCTTAATTGAATAGTGCAATGAAGTACGCACACACCGCCCGTCACCCTCCTCAAATACCTTTCTAAAATTACTTTATAATTCCAAGGATACCCGTATAAGAGGAGATAAGTCGTAACATGGTAAGCATACTGGAAAGTGTGCTTGGATGAATCAAAACGTAGCTTAACAAAAGCACCTGACTTACACTCAGGAGATTTCCCTGACTAAAGGAACGCTTTGAACTACTTCTAGCCCAATAAATAAGCCAACTCAATTATGCAACCCCATCAATTAAATCATTCACCTAAAATCAAAGTATAGGAGATAGAAATGATTACTGGCGCTATAGAGAAAGTACCGCAAGGGAAAGATGAAAGAAACCTAGTAAAAGTACAAAAAAGCAAAGATTAACCCTTGTACCTTTTGCATAATGGATCAACTAGACTCAGTCCAGCAAAAAGAATTTAAGTCGGACATCCCGAAACCAAACGAGCTACCTAGGAACAATTTTGTGAATGAACCCGTCTATGTGGCAAAATAGTGGGAAGATTCCTAGGTAGAGGTGAAAAGCCTAACGAGCTTGGTGATAGCTGGTTATCCAGAGAAGAATTTTAGTTCTGCTTTAAGCTTACCCAAAGGACCTGACAACCCACCTGTAAGCTTAACTGTTAATCTAAAGAGGGACAGCTCTTTAGATAAAGGATAGAACCTAGACTAGAGAATAAGAACTGCAAACATACCATAGTTGGCCTAAAAGCAGCCACCAATAAAGAAAGCGTTAAAGCTCAAATACTTCTACTATTCTAATACCTAAATTCTCACCCATTTCCTAGATTAAAACTGGATTAATCTACTAAAAAGTAGATGAATTAATGTTGGTATGAGTAACAAGAAAACTTTTCTCCTTGCACAAGTGTATATCAGATCGGATACCCACTGATAATTAACTCAAAATGAAAATATACTCTAAACCTAAATCCTTTTCTACCAGTAAAGTTAATCCAACACAGGAGTGCACCTAAGGAAAGATAAAAAGAAGTAAAAGGAACTCGGCAAACACAAGCCCCGCCTGTTTACCAAAAACATCACCTCTAGCATAAAAAGTATTAGAGGCACTGCCTGCCCGGTGACTCACGTTAAACGGCCGCGGTATCCTGACCGTGCAAAGGTAGCATAATCATTTGTTCCTTAATTAGGGACTTGTATGAACGGCAAGACGAGGGTTTAACTGTCTCTTACTTCCTATCAGTGAAATTGACCTTCCAGTGAAGAGGCTGGAATAAAATAATAAGACGAGAAGACCCTATGGAGCTTCAACCAATTGACTTACTAAACTAATTTACCCCCCTAAAGGACCTAAACACCTCAGTTTACTCTAAGTCAACGGTTTCGGTTGGGGTGACCTCGGAGCACAAAAAAACCTCCGAGTATATTAAACCAAGACCTACTAGTCTAAGTTATCCAAATTATTTATTGACCCAATTTTTGATCAACGGACCAAGTTACCCTAGGGATAACAGCGCTATCCTATTCAAGAGTTCATATCGACAATAGGGTTTACGACCTCGATGTTGGATCAGGACATCCCAATGGTGCAGAAGCTATTAAAGGTTCGTTTGTTCAACGATTAAAGTCCTACGTGATCTGAGTTCAGACCGGAGTAATCCAGGTCGGTTTCTATCTATTAGCAATTTTTCTTAGTACGAAAGGACCAGAAAAATAGAGCCTCCTACACTATAGCGCTCTTAAATCTATAGATGAAATAATCTCAATCTAGAAATTATGCAAACTAACAACCCAAGAACAGGGTTGCTAAGATGGCAGAGCCCGGTAATTGCACAAGACTTAAACCCTTGGACCCAGAGGTTCAACTCCTCTTCTTAGCACTCATGCAACTTCTCAACATTCTCACCCTGATCCTTCCTATCCTAATTGCTATAGCTTTCCTCACGCTCATCGAGCGAAAAATCCTCGGCTACATGCAACTACGCAAGGGCCCAAACGTTGTAGGCCCATATGGCCTATTACAACCATTCTCCGACGCCATAAAACTGTTCATTAAAGAACCTCTACGACCCAACTTCTCCTCTACTGCCCTATTTATAATTGCCCCTACTCTTTCTCTAACACTAGCCCTAAGCCTATGAATTCCCCTACCAATACCCTACCCACTTATAGATCTTAATTTAGGCATTTTGTTCATCCTAGCCCTGTCCAGCCTAGCTGTTTACTCTATCCTATGATCAGGATGAGCATCAAATTCCAAATATGCCCTAATCGGCGCCCTCCGAGCAGTAGCCCAAACAATCTCCTATGAAGTCTCCCTAGCTATCATCCTTCTTTCCGTACTTCTAATAAGCGGATCCTACTCTCTAAGTACCCTCATCTACTCCCAAGAAAACGTTTGATTTATTATCCCAACCTGACCCTTAGCCATAATATGATTTATCTCAACACTAGCTGAAACCAACCGAGCCCCATTTGACCTCACAGAAGGAGAATCTGAACTCGTCTCAGGCTTCAATGTAGAATACGCAGCAGGGCCATTCGCCCTCTTCTTCATAGCCGAATATATAAACATCATCCTCATAAATGCTTTAACAACTATCATTTTCCTAGGCTCATTAACTTCTCTATCGTCTCCAGAATTATTTACATTAGAATTCATAACCAAAACCCTAATTTTATCATCTGCTTTCCTATGAATCCGAGCATCCTACCCTCGCTTCCGCTACGACCAACTCATACACCTTCTATGAAAAAACTTCCTACCCCTAACACTAGCTCTATGCATATGACACACATCTCTGCCAATCTCTATATCATTCATCCCCCCCTACACCTAGAAATATGTCTGATAAAAGAGTTACTTTGATAGAGTAAAACATAGAGGTTAAAACCCTCTTATTTCTAGAATTATAGGACTTGAACCTACTCTTAAGAATTCAAAAATCTTCGTGCTACCTATTTACACTATATTCTAAGTAAGGTCAGCTAACTAAGCTATCGGGCCCATACCCCGAAAATGTTGGTTTATACCCCTTCCCGTACTAATAAAAATTATTACTAACCTTTCCATTTTCCTAACAATCATTTCAGGAACTCTCATCACCCTACTAAGCTCTCACCTTCTACTGATATGAATCGGCCTAGAAATAAGCATACTCGCTATTATTCCTATTCTTATCAAAAAAATTAACCCCCGATCAACAGAAGCCGCCACTAAATATTTTCTCACACAAGCAACCGCCTCAATAATTTTCCTAGCCTCAATCACTTCAAACTTTATCACTTCCGGCCTATGATCCTTTAACTCTTCATCTAACCAGCTATGCCTCAATCTAGCATCACTAGCACTCCTGATAAAACTAGGCTTAGCCCCATTCCACTTCTGAATACCTGAAGTCACTCAAGGAGTCTCCCTTATATCAGGCCTAATAATCCTCACATGACAAAAACTAGCCCCTATATCTATCCTATATCACTTAGCCCCTTTAACATCCACACCCCTATTACTCTCATCGGGTCTCCTATCAGTAATAGTTGGAGGATGGGGAGGACTTAACCAGACCCAACTACGCAAAATTCTAGCCTATTCATCCATTGCCCATATAGGCTGAATAATCGTAATTTTATCCTATAACTCCTCAATCATGTTAGTCAATCTCCTCATCTATATCCTCCTTACACTCACCCTATTCATTTCTTTTAACCTTCACTCCAACCACACAATTTCATCTCTATCCCTCACATGAAGCAAATCTCCCATTATAATTATCTCAACATTAACAGTACTCCTATCGCTAGGAGGTCTCCCCCCACTCACAGGATTTATCCCTAAATGACTGATTATCAATGACCTAACTATAAATAATAACACACATATAGCCACCTTAATAGCCATCCTAGCCCTACTAAACCTATTTTTCTACCTACGCCTAGTTTATGCTTCATCCCTTACTCTTTTTCCCACTTCAAACAACATAAAAATAAAATGACAATACAACTCCTTAAAGCACTTCACCCTACTTCCTCCCCTCATCATCTTCTCCACCCTTACCCTTCCCCTAACCACACTTTTCATTACCCCAAACTAGAAGTTTAGGTTATTCACAGACCAAGAGCCTTCAAAGCTCTAAGAAAGTAGACGTTACTTAACTTCTGACCTAAGGATTGCAGAAATTCACTCTACATCTAATGATTGCAAATCATTCACTTTTATTAAGCTAAATCCTTTCTAGATTGGTGGGCTCTGACCCCACGAAACTTTAGTTAACAGCTAAAAACCCTAAATCAACTGGCTTCAATCTACTTCTCCCGCCTAGGGCGGAAGAAAAGGCGGGAGAAGTCCCGGCAGAGTTAAAGCTGCTCCTTTGAATTTGCAATTCAATATGACAATCACCTCGAGACTTGGTAAAAAGAGGACTAAAACCTCTGTCTTTAGATTTACAGTCTAATGCTTACTCAGCCATTTTACCTATGTTCGTCACACGTTGACTATTCTCAACAAACCATAAAGACATCGGTACCCTCTACATAATTTTCGCCGCTTGAGCCGGAATAATCGGGACCGCCCTAAGCATTCTCATCCGAGCCGAACTAGGCCAGCCTGGAGCCTTAATAGGGGATGACCAGATCTACAATGTCGTAGTTACAGCCCACGCCTTCGTAATAATTTTCTTTATAGTAATACCTATAATAATTGGAGGTTTCGGAAACTGACTCGTACCCCTAATGATTGGAGCCCCAGACATAGCCTTCCCTCGAATAAACAACATAAGCTTCTGACTTCTACCCCCATCCTTCTTACTACTCCTGGCCTCCTCTATAGTTGAAGCCGGCGCTGGTACAGGCTGAACAGTGTACCCCCCACTAGCCGGAAACCTAGCCCATGCTGGAGCATCCGTAGACCTAGCTATTTTCTCCCTTCACCTAGCCGGAGTCTCTTCTATCCTAGGGGCTATCAATTTTATTACAACTATCATCAATATAAAACCACCCGCCCTTTCCCAGTATCAAACTCCCTTGTTCGTCTGATCAGTACTAATTACGGCTGTGCTTCTACTGCTCTCTCTCCCCGTACTAGCAGCTGGAATCACTATACTCTTAACGGACCGAAACCTTAACACGACATTCTTCGACCCCGCTGGAGGAGGAGACCCAATTCTTTACCAACACTTATTCTGATTCTTTGGCCACCCCGAAGTATACATTCTAATTTTACCTGGGTTTGGAATCATCTCACATATTGTAACCTACTACTCAGGTAAGAAAGAGCCCTTCGGTTATATAGGTATGGTCTGAGCAATGATATCAATCGGCTTCTTAGGCTTTATCGTCTGAGCCCACCACATATTCACTGTAGGACTAGACGTAGACACTCGAGCTTATTTTACATCTGCAACAATAATTATTGCAATTCCAACTGGCGTTAAAGTCTTTAGCTGACTGGCTACGCTACACGGAGGTAACATTAAATGATCCCCAGCCATATTATGAGCCTTAGGCTTTATTTTCCTCTTTACAGTAGGCGGTCTGACAGGAATTGTCCTATCCAACTCCTCCCTCGACATTGTCTTACATGACACATACTACGTCGTAGCTCACTTTCACTATGTCCTATCTATAGGAGCTGTCTTTGCTATTATGGCAGGATTTGTCCACTGATTTCCATTATTCACTGGTTATACTCTAGATGACACCTGAGCAAAAATTCACTTTTCCGTAATGTTCGTTGGTGTAAACATAACATTCTTCCCACAACACTTCCTAGGATTATCAGGAATGCCTCGACGATACTCAGACTACCCAGATGCCTACTCTACATGAAATACAGTATCTTCAATAGGATCTTTTATTTCTCTAACAGCAGTAATAATCATAATTTTCATGATCTGAGAAGCATTTGCATCCAAACGTGAAGTAGACTCCGTAGAGCTAACAGCCACTAACCTAGAGTGACTCCATGGATGCCCTCCCCCATATCATACTTTCGAAGAACCTGCCTACGTAAAAGCTTACTAAGAAAGGAAGGAATCGAACCCCCAATTACTGGTTTCAAGCCAGCACCATAACCTTTATGACTTTCTCTATAAGAGGTATTAGTAAAGACATTACATGACTTTGTCAAAGTCAAATCATAGGATAACTACCTATATATCTCTATGGCTTATCCATTCCAATTAGGACTCCAAGATGCCTCCTCCCCTATTATAGAAGAACTTACTAACTTTCACGATCACACTCTTATAATTGTGTTCCTAATCAGCTCCTTAGTACTATACATTATTTCAGCTATACTAACAACTAAACTCACTCATACAAGCACAATAGACGCTCAAGAAGTAGAGACAATCTGAACTATTCTACCCGCAATCATTTTAATCCTAATCGCACTACCTTCTCTACGTATCCTCTACATAATGGACGAAATTAATAACCCTGCCCTTACAGTAAAAACCATAGGTCACCAATGATACTGAAGCTATGAGTACACTGATTACGAAGACTTAACCTTTGACTCCTACATAATTCCAACAACAGACCTAAAATCAGGGGATTTACGACTATTAGAAGTTGATAATCGCGTAGTTCTTCCTATAGAGTTACCAATCCGTATACTAATTTCGTCCGAAGACGTTCTTCACTCCTGAGCCATACCATCCCTCGGAATCAAAACTGATGCTATCCCAGGACGTCTTAACCAAGCAACACTAACCTCAACTCGACCAGGCCTATTTTACGGACAGTGTTCTGAAATTTGCGGGTCTAACCACAGCTTCATACCTATTGTCTTAGAAGTAGTTCCACTGAAACATTTCGAGAACTGATCCCTATCAATGACCTAATCCATCATTATGAAGCTTATAGAGCATTAGCCTTTTAAGCTAAAGAAGAGGCAACCAAGCCCCCATAATGGTATGCCACAGCTGGACACTTCAACTTGATTTATCACAATCCTCTCTATATTCTTATCTTTATTTATTCTCTTCCAAACAAAAATCTCTTCTTTTATCTACTTCTCTCTCCCCACTCCTAAGCTCCTATCTTCTAAAAAGCTAGAAAACCCTTGAGATTCAAAATGAACGAAAATCTATTTGCCTCTTTCATTACCCCTTCTCTAATAGGACTACCTGTAGTAATTCTTATTATTGCAGTCCCAAACATTTTTATTCCCTCCTCCAACCGATTGCTCACTAACCGAGTCCTAACTATACAACGATGACTTGTCCAAACAATCTTAAAGCAAATAATGACAATACACAATAATAAAGGTCGATCCTGATCACTAATACTAGTCTCCTTAATTATATTCATCGGCTCAACAAATCTCCTAGGCCTTCTACCTCATACCTTCACCCCTACAACCCAACTATCAATAAACCTAGGAATAGCTATCCCACTTTGAGCCGGAGCAGTCATTCTAGGGTTTCGACACAAAACAAAGGCATCTTTAGCTCACTTCCTCCCACAAGGGACACCTGTACCCCTAATTCCAATACTTATCATTATCGAAACTATTAGCCTTTTTATTCAACCTATAGCATTAGCCGTTCGACTAACTGCTAACATCACAGCAGGCCACCTCCTTATTCACCTGATCGGAGGGGCAACCCTGGCCCTCCTATCAATCAGCGTTCCTACCGCATTAATTACATTAATTATTCTCATCCTATTAACCGTCCTAGAATTTGCCGTAGCTCTAATTCAAGCCTATGTCTTTACTCTCCTAGTCAGCCTCTATCTACACGACAATGCTTAATGACCCACCAAGTTCATCCATACCACATAGTTAACCCGAGCCCTTGACCACTTACAGGAGCCCTATCTGCCCTTCTGTTGACATCTGGTCTAATCATATGATTCCATTTCAACTCCTCTACCCTCCTCCTAATCGGCCTCCTCACTAACCTTCTAACCATATTTCAATGATGACGAGACGTGATCCGAGAGGGAACTTTTCAAGGACATCATACCCCAATAGTCCAAAAAGGCCTTCGCTATGGCATAGTCCTATTTATCATCTCTGAGATTTTCTTCTTCGCAGGCTTTTTCTGAGCCTTCTACCATTCAAGCCTAGCTCCAACCCATGACCTCGGCGGATGCTGACCCCCAACAGGTATTATCCCTCTAAACCCTTTAGACGTTCCTTTACTTAACACGTCTGTTCTCTTAGCCTCCGGAGTATCAATTACATGAGCTCACCACAGCCTAATAGAAGGAAATCGAAATCATATAATTCAAGCCCTATTTATCACAATCGCATTAGGCCTCTACTTCACTATTCTTCAAGCATCAGAATATTTTGAAACTCCTTTCACCATTTCTGACGGAATCTACGGATCCACGTTTTTTATAGCAACAGGTTTCCACGGCCTACACGTAATTATTGGCACAACATTCCTAATAGTCTGCTTCCTACGACAACTAAGCTTCCACTTTACATCCAAACATCACTTCGGATTTGAGGCTGCTGCGTGATACTGACATTTCGTTGATGTAGTTTGACTTTTCCTTTATGTCTCTATTTACTGATGAGGGTCTTATTCTTTTAGTATTAACCAGTACAGTTGACTTCCAATCAACTAGTTCCGGTAAACCCCGGAAAAGAATAATCAACATATTTTTATCTCTTACTATTAATATCCTCCTCGCGTCCATCCTAGTTATAGTCGCATTCTGACTTCCACAAATGAATATTTACTCAGAAAAAATTGGCCCCTACGAATGCGGCTTTGACCCTATTGAATCAGCCCGCCTCCCATTTTCAATAAAATTTTTCCTCATTGCTATCACATTCCTCCTTTTTGACCTAGAAATCGCCCTCCTACTTCCTCTTCCATGGGCCACACAAACTAATAAACTCTTGACTGTATTAGCAGTAGCTTTACTCTTAGTATCCATCTTAGCCTTAGGCCTAGCATATGAATGAGTCCAAAAAGGCCTTGAATGAGAGGAATAATATGATAATTAGTTTAAAAAAAAACAAATGATTTCGACTCATTAGATTATGATTTAACTCATAATTATCATTATGCCTTTAATCTATACTAGTCTAATGTTAGCCTTCGCCCTATCACTTCTTGGAACCCTAATATTCCGATCCCACCTAATGTCCACTCTACTATGTCTGGAAGGCATAATGCTAGCTATCTTCGTAACAACTTCAATCACTACTTTAAATACTCACAGTAATCTCTCATTCATATTACCTATCATTATCCTAGTATTTGCCGCATGCGAGGCAGCCGTAGGACTCGCCCTTTTAGTCACAATCTCAAATTCTTACGGCAACGACTATGTCCAAAACCTAAACCTCCTACAATGCTAAAAATTATTATTCCCACAATCATACTCTTCCCCCTTACATGGTGATCAAAACCATCCTTACTATGAATCAACACAACTTCCTACAGCTTCTTGATCAGCTTAATTACTCTACTGAACCTCTACAACCACAATGACGCAACCCACAACTTCTCCCCCCTATTCTTCACGGATCAACTTTCCACACCGTTACTCATCCTAACTTCATGACTCCTCCCCCTAATACTTATTGCAAGCCAAAATCATATATCAAAAGAAACCCCCACACGGAAAAAACTATTCATCTCTATACTTATCACGCTCCAAGTATCCCTTATCATAACCTTCTCAGCCGCCGAATTAATATTCTTCTATATCCTTTTTGAAGCAACTTTAATTCCCACTCTAATCATTATCACTCGATGAGGAAACCAAACCGAGCGCCTAAACGCTGGAGTTTACTTCCTGTTCTACACCTTAGTAGGATCTCTACCACTTCTAGTAGCCCTACTGGCAAAACGAAACCAATTAGGTACTCTTAACATTATACTCCTCACATTTAACTTTCCTTATTTAGACCCCTCATTATTAAACCAACTAACATGACTAGCCTGCATAATAGCATTCATGGTAAAGATACCACTTTATGGCCTCCACTTATGACTCCCTAAAGCCCATGTAGAGGCCCCTATTGCTGGCTCAATAGTTCTAGCTGCCATCTTACTAAAACTTGGAGGCTACGGAATGATACGAATTACTATTATCCTAAACCCAACATCCATCGATATAGCCTACCCATTTATTCTTCTATCACTATGAGGCATGGTCATAACCAGCTCTATCTGCCTACGCCAAACTGATCTAAAATCTCTCATCGCTTACTCTTCCGTCAGCCATATAGCTTTGGTTATTGCAGCAATCATAATTCAAACCCCCTGAAGCTTTATAGGGGCTACAGCCCTAATAATAGCCCATGGCTTAACCTCTTCCCTATTATTCTGCCTAGCTAATACTAACTACGAACGAATTCACAGCCGGACTATACTTCTAGCACGCGGCCTTCAATCAATCCTCCCACTCATAGCAACCTGATGACTACTAGCAAGCCTTACCAACCTAGCCCTACCCCCATCAATCAACTTTATCGGAGAACTATACGTCATCATCTCCTCATTCTCCTGGTCTAACCCCTCCATTGTTCTTACAGGAATCAATATACTAATTACAGCCCTGTACACTCTATACATGCTAATCATGACCCAACGGGGCTCAATTACTAACCATATAAAAACTCTTCTACCTACCTTTACACGAGAATCCACCCTAATAACCCTACACCTAATTCCCCTCATTCTCTTAACAATAAATCCTAAATTTATTATAGGCCCCTTATACTGTAGGTGTAGTTTACTAAAAACACTAGACTGTGAATCTAGAAACAAAAGATCGCATCTTTTTACCTACCAAGAGAGAAATCAGGAACTGCTAACTCCTGCTACCACAACTAAACTTGTGGCTCCCTTACTTTTATAGGATAGAAGTATTCCGTTGGTCTTAGGAACCAAAAAATTGGTGCAACTCCAAATAAAAGTAATTAACATAATTACCTCAATCTCTCTACTCTACTTACTTATCCTTGTCATACCAGCTCTTTGATCTATTACAACAACAAAAACTGATAAACTGGCTAACTATATCAACTATTCTATCAAATATTCATTCTTCTTAAGCTTAATTCCCCTACTAATCTACTTCCACTCGGGCTATGAATCCACAATCACCAACTGACACTGAATCTCAATCCAACCAACCAATTTAATGATAAGCTTCAAATTAGACTTCTACTCCCTCCTCTTTATGCCAGTAGCCCTATACGTTACCTGATCTATCATAGAATTCTCCACCTGATACATGCACTCAGATCCTAACCTAAACCGATTTATTAAATATTTACTTATCTTCCTAATTACAATAATAATTTTAGTCTCAGCAAACAATCTCATACAACTCTTTATTGGCTGGGAAGGAGTAGGAATTATATCTTTCCTCCTAATTGGGTGATGATTTGGACGCTCAGATGCTAACACTGCAGCCTTACAAGCCATTCTGTATAACCGGATCGGTGACATCGGCCTTATCCTCGCTATATCCTGATTTATGTGGAAACTAAATTCATGAGACCTTAAATTTATCCTTACTACAAACACCCCTATCTCCTCCCTCCCTCTTATAGGGCTCATTCTGGCTGCAACTGGAAAGTCAGCCCAATTCGGTCTACATCCTTGACTACCCTCAGCTATAGAAGGCCCTACTCCAGTATCAGCCCTACTGCACTCCAGCACTATAGTTGTCGCAGGCGTATTCTTATTAATCCGATTCTTCCCTATCCTTGATAATGAGATAATAAAAACTTTAATACTATGCCTAGGCTCCCTCACCACTCTATTCACAGCTATTTGTGCCTTAACACAAAACGATATCAAAAAAATCGTAGCATTCTCCACATCAAGCCAACTAGGCCTTATAGTCGTAACCCTAGGAATTGGTCAACCCTACCTAGCTTTCCTACACATTTGCACCCACGCCTTCTTTAAAGCTATACTATTCCTATGCTCAGGGTCAATCATCCATAGCCTCAACGACGAACAAGATATCCGGAAAATAGGTGGTTTAGCTAAAGCTATACCCTTCACCACGACCGCATTAACAATCGGGAGCCTCGCCTTAATAGGTACCCCATTCCTTACAGGCTTTTACTCAAAAGACTTAATCATTGAGACCATGAATACGTCTTATACAAACGCCTGAGCCCTAATTATTACCTTAATCGCCACCTCCATAACAGCAATATACAGCCTACGAATTATCTTTTTCGCCTTCATAGGAAACCCACGATTCCTCCCCCTAGTCCTAATTAATGAATCCTCCCCCTCCATAATCAACCCAATCAAACGTCTAGTAGCAGGAAGCATCTTTGCCGGCTATCTAATAACCAACCTCATTCCACCAATCACTACCCCTCAAATGACAATACCCTTAGTACTAAAAATAGCAGCCCTTCTAGTAACCGTCACAGGACTAATTTTAGCTTTAGAACTAAATAATCTAACACTAAACCTAACCCCCAAATCACCAAACCCCTATCACAACTTCTCCACTATACTAGGCTTCTACCCAACCATCATGCACCGCCTCCTACCCCTAAAAAATCTGACCACCAGCCAAAAAACAGCATTCAAAGCCCTAGACTTAATCTGACTAGAATACTCACTACCCAAACTCCTATCATACTTCAACTCCCTAGCCTCATCAATTACCTCTGATCAAAAGGGAATAATTAAAATTTACTTCATGTCTTTCCTCCTTACTCTACCAATCCCCCTAATTCTAGCCCTAAACTAATTCCCCCGAACAATCTCAATTACAATGAAAATACTAACAAACAAAGACCACCCAGCCAGGACTATCAACCACCACCCGAAATCATAAATAGCGGATACTCCAGCTATATCTTCCCCTATATATCCCCCAGACTCACCATCTAAAACTACTCAATCCCCTATATCATCAAAACCCACAACCATCTTTACATCCCCAGAGCTTGCTAACCAAATAGAACCAACCAACTCGACCATAAAACCAAAAACAAGCATAAAGCTTACCACTCAATTAGAAGCCCAAGTCTCAGGGTAATCCTCAGTAGCTATAGCAATAGTATATCCAAATACCACTATTATCCCACCCAAATAAATTAAAAACACCATCAACCCTAAATAACTCCCCCCAAACTCCAAAATTAACCCACAACCCAACCCTCCCCCCACAATTAACCCTAATCCACCATAAATAGGTGATGGCTTAGTCGCAAAAGCGATAAAGCACGAAACAAATAACAAACTTAATAAGAAAATTGACATAGTCATTATTTCTGCATGGAATAACCATGACCTATGACATGAAAAATCATCGTTGTAATTCAACTACAGAAACCCTTATGACCAACATCCGAAAATCCCATCCCTTAATAAAAATTGTCAACGAATCTTTCATTGATCTCCCCACCCCATCCAACATCTCCGCATGATGAAATTTTGGCTCTCTACTAGGCATGTGCCTAATTATCCAAATCGCCACAGGACTCTTCCTAGCTATACACTACACATCTGACACCATAACCGCTTTCTCATCCGTAACCCATATTTGCCGAGACGTAAACTACGGCTGACTAATCCGTTACCTCCACGCCAACGGAGCCTCCATATTTTTTATCTGCCTATTCTTGCATGTAGGCCGTGGGCTCTATTACGGATCCTACACCTTTATCGAAACATGAAACGTTGGCATTCTCCTCCTATTCGCAGTCATAGCCACAGCATTCATAGGCTACGTTCTTCCCTGAGGACAAATATCCTTCTGAGGAGCTACAGTAATTACCAACCTTCTATCAGCTATCCCCTACATTGGTACAACCCTAGTAGAATGAATCTGGGGTGGTTTCTCAGTAGACAAAGCTACACTGACTCGATTCTTCGCCTTCCACTTTATTCTCCCATTCATCATCGCAGCCTTAGCTGTAGTCCACCTCCTATTTCTCCATGAAACCGGCTCCAACAACCCAATCGGCCTTAACTCTGACGCAGACAAAATCCCCTTCCACCCCTACTACACAATCAAAGACGCCCTAGGCTTCGTATTAATATTTATAGTTCTCCTCTCCCTAGTACTTTTTTGCCCCGATCTACTAGGAGACCCTGACAACTACATGCCAGCAAACCCGCTCAACACCCCTCCTCATATCAAACCCGAATGATACTTCCTATTCGCCTACGCTATCCTCCGGTCAATCCCTAATAAACTTGGCGGCGTAGTAGCTCTAGTCCTCTCTATTCTAATCCTCGCTATTGTCCCATTCCTCCACAACTCTAAACAACGAAGTATAATTTTCCGACCCATTAGCCAATGTATATACTGACTCTTAGTAGCTGATCTCCTCACACTCACTTGAATCGGAGGCCAACCAGTCGAACACCCATTTATTATTATTGGACAAGTCGCATCCGTCTTATACTTTACTATTATTCTAGTTCTAATACCACTCTCTAGCATAGTAGAAAACAAAATCTTAAAATGAAGACCCATGCCCTTATAGTATAAAACTATTACTCTGGTCTTGTAAACCAACAATGAGAGATTGGCTCTCTAAGGGCATCATCAAGAAAGAGGCCTACTAGCCCCACCATCAGCACCCAAAGCTGAAATTCTTAATAAACTATTTCTTGAAAACATTCATACTATGTATATCGTGCATAATATTATATGCCCCATGCATATAAGCTAGTACATACTTCTATATATCTTACATAATACATTATATGCTTAATCCACATTATATTATCCCCCCCATGTCTATTCTTAACTACTAAAACTGTATGAATTAAGGAATTTAGGTTCAAAAGGAGATTGCATAGACCATTCTGTCAGGCTGCCTAGACTAAATTCTAGTCAGAATGACTATCCCTATCCGATCGTTGGTCGCTTATTCTACCATCCTCCGTGAAATCATCAACCCGCCAGGGTCGTGTCCCTCTTCTCGCTCAGCGCCCATATAACTTGGGGGTAGCTAACAATGATCTTTACAATTCATCTGGTTCTTACTTCAGGGCCATATTCCCTAAGACGCCCACTCGATGACCTTAAATAAGACATCTCGATGGTTCTGTGTCTATCTCTCTCACACCAACAACTGGATGAGCTGTCAGGCAGATGGTATTTTTAATTTTTAGGGGGGGGGAAACTGCATCGATTCACCTAAGCCTAAGTCGGCTCTGAGCCGGGATAAGATCTGTAGCTGGACTTTCTCTCCTTGCAAGCTCTGGCACACCAATCGAGGAGGACTAATTTTTCATGCTTGACGGACATATTTGAAACCTACACGCACAAATGCACGCGCACAAATGCACACACACACACACACACACACACACACATACGCATACGCATACGCACACACACACGCACACACACACGCATACGCATACGCATACGCACACACACACGCACACACACACGCATACGCATACGCACACGCATACGCATACGCACACGCACACGCATACGCATACGCACACGCATACGCACACGCATACGCATACGCATACACATACGCATACGCATACACATACGCAT
>HRQ7
[truncated: 997,905 more chars]
